# Supplementary material for: Crystal structure, Hirshfeld surface analysis, calculations of inter­molecular inter­action energies and energy frameworks and the DFT-optimized mol­ecular structure of 1-[(1-butyl-1H-1,2,3-triazol-4-yl)meth­yl]-3-(prop-1-en-2-yl)-1H-benzimidazol-2-one
Source: Acta Crystallogr E Crystallogr Commun. 2024 May 14;80(Pt 6):601–6. doi: 10.1107/S2056989024004043 (PMC11151319; doi:10.1107/S2056989024004043)
Supplement: Supplementary file 1 [file e-80-00601-sup1.cif]

##############################################################################
#                                                                            #
# This CIF contains the data in a paper accepted for publication in          #
# Acta Crystallographica Section E. It conforms to the requirements of       #
# Notes for Authors for Acta Crystallographica Section E, and has been       #
# peer reviewed under the auspices of the IUCr Commission on Journals.       #
#                                                                            #
# Full details of the Crystallographic Information File format               #
# are given in the paper "The Crystallographic Information File (CIF):       #
# a New Standard Archive File for Crystallography" by S. R. Hall, F. H.      #
# Allen and I. D. Brown [Acta Cryst. (1991), A47, 655-685].                  #
#                                                                            #
# The current version of the core CIF dictionary is obtainable from          #
# ftp://ftp.iucr.org/pub/cif_core.dic.                                       #
#                                                                            #
# Software is freely available for graphical display of the structure(s)     #
# in this CIF. For information consult the CIF software page                 #
# http://www.iucr.org/resources/cif/software.                                #
#                                                                            #
# This file may be used for bona fide research purposes within the           #
# scientific community so long as proper attribution is given to the journal # 
# article from which it was obtained.                                        #
#                                                                            #
##############################################################################
data_I
_audit_creation_method
;
Olex2 1.5
(compiled 2023.08.24 svn.re1ec1418 for OlexSys, GUI svn.r6817)
;
_journal_date_recd_electronic     2024-03-15
_journal_date_accepted     2024-05-02
_journal_name_full     'Acta Crystallographica, Section E'
_journal_year     2024
_journal_volume     80
_journal_issue      6
_journal_page_first     0
_journal_page_last     0
_journal_paper_category     GO
_journal_paper_doi     10.1107/S2056989024004043
_journal_coeditor_code     WM5715
_publ_contact_author_name     'Zouhair, Mustapha'
_publ_contact_author_address
;
University of Zurich, Department of Chemistry B, Winterthurerstrasse 190
8057 Zurich
Switzerland
;
_publ_contact_author_email     mustapha.zouhair@um5r.ac.ma
_publ_contact_author_fax     ?
_publ_contact_author_phone     '0041446354651'
_publ_section_title
;\
Crystal structure, Hirshfeld surface analysis, calculations of intermolecular
interaction energies and energy frameworks and the DFT-optimized molecular
structure of
1-[(1-butyl-1<i>H</i>-1,2,3-triazol-4-yl)methyl]-3-(prop-1-en-2-yl)-\
1<i>H</i>-benzimidazol-2-one
;
loop_
    _publ_author_name
    _publ_author_footnote
    _publ_author_address
    'El Atrassi, Zakaria' .
;
Laboratory of Heterocyclic Organic Chemistry,
Medicines Science Research Center, Pharmacochemistry Competence Center,
Mohammed V University in Rabat,
Facult\'e des Sciences, Av. Ibn Battouta, BP 1014, Rabat,
Morocco
;
    'Zouhair, Mustapha' .
;
Laboratory of Heterocyclic Organic Chemistry,
Medicines Science Research Center, Pharmacochemistry Competence Center,
Mohammed V University in Rabat,
Facult\'e des Sciences, Av. Ibn Battouta, BP 1014, Rabat,
Morocco
;
    'Blacque, Olivier' .
;
University of Zurich
Department of Chemistry
Winterthurerstrasse 190
CH-8057 Zurich
Switzerland
;
    'H\"okelek, Tuncer' .
;
Department of Physics,
Hacettepe University
06800 Beytepe, Ankara,
T\"urkiye
;
    'Haoudi, Amal' .
;
Laboratory of Applied Organic Chemistry,
Sidi Mohamed Ben Abdellah University,
Faculty of Science And Technology,
Road Immouzer,
BP 2202 Fez,
Morocco
;
    'Mazzah, Ahmed' .
;
Science and Technology of Lille USR 3290,
Villeneuve d'ascq cedex
France
;
    'Cherkaoui, Hassan' .
;
Laboratory of Heterocyclic Organic Chemistry,
Medicines Science Research Center, Pharmacochemistry Competence Center,
Mohammed V University in Rabat,
Facult\'e des Sciences, Av. Ibn Battouta, BP 1014, Rabat,
Morocco
;
    'Sebbar, Nada Kheira' .
;
Laboratory of Organic and Physical Chemistry, Applied Bioorganic Chemistry Team,
Faculty of Sciences, Ibnou Zohr University,
Agadir,
Morocco
Laboratory of Plant Chemistry, Organic and Bioorganic Synthesis,
Faculty of Sciences,
Mohammed V University in Rabat,
4 Avenue Ibn Battouta BP 1014 RP
Rabat,
Morocco
;
_publ_section_synopsis
;
In the title molecule, the benzimidazole entity is almost planar (r.m.s.
deviation = 0.0262 \%A), while the triazole ring is oriented almost
perpendicular  to the benzimidazole ring. In the crystal, bifurcated C---H...O
hydrogen bonds link individual molecules into layers extending parallel to the
<i>ac</i> plane.
;
_chemical_name_systematic
;\
1-[(1-Butyl-1<i>H</i>-1,2,3-triazol-4-yl)methyl]-3-(prop-1-en-2-yl)-1<i>H</i>-\
benzimidazol-2-one
;
_chemical_name_common     ?
_chemical_formula_moiety     'C17 H21 N5 O'
_chemical_formula_sum     'C17 H21 N5 O'
_chemical_formula_iupac     'C17 H21 N5 O'
_chemical_formula_weight     311.39
_chemical_melting_point     ?
_space_group_crystal_system     monoclinic
_space_group_name_H-M_alt     'P 1 21/c 1'
_space_group_name_Hall     '-P 2ybc'
loop_
    _space_group_symop_operation_xyz
    'x, y, z'
    '-x, y+1/2, -z+1/2'
    '-x, -y, -z'
    'x, -y-1/2, z-1/2'
_cell_length_a     5.70320(10)
_cell_length_b     24.2184(5)
_cell_length_c     11.8683(2)
_cell_angle_alpha     90
_cell_angle_beta     91.312(2)
_cell_angle_gamma     90
_cell_volume     1638.85(5)
_cell_formula_units_Z     4
_cell_measurement_reflns_used     10273
_cell_measurement_theta_min     3.6140
_cell_measurement_theta_max     76.4040
_cell_measurement_temperature     160.00(10)
_exptl_crystal_description     plate
_exptl_crystal_colour     colourless
_exptl_crystal_size_max     0.19
_exptl_crystal_size_mid     0.12
_exptl_crystal_size_min     0.05
_exptl_crystal_density_diffrn     1.262
_exptl_crystal_density_meas     ?
_exptl_crystal_density_method     ?
_exptl_crystal_F_000     664
loop_
    _exptl_crystal_face_index_h
    _exptl_crystal_face_index_k
    _exptl_crystal_face_index_l
    _exptl_crystal_face_perp_dist
    0 -1 0 0.0165
    0 1 0 0.0325
    0 0 -1 0.0680
    0 0 1 0.0560
    2 1 0 0.0840
    -2 -1 0 0.1000
    0 -5 1 0.0287
    0 5 -1 0.0377
    0 -1 1 0.0393
_exptl_absorpt_coefficient_mu     0.662
_exptl_absorpt_correction_type     analytical
_exptl_absorpt_process_details
;
[CrysAlisPro (Rigaku OD, 2023)
using a multifaceted crystal
model (Clark & Reid, 1995)]
;
_exptl_absorpt_correction_T_min     0.894
_exptl_absorpt_correction_T_max     0.971
_diffrn_ambient_temperature     160.00(10)
_diffrn_source     'micro-focus sealed X-ray tube'
_diffrn_radiation_type     'Cu K\a'
_diffrn_radiation_wavelength     1.54184
_diffrn_radiation_monochromator     mirror
_diffrn_measurement_device_type     'SuperNova, Dual, Cu at home/near, Atlas'
_diffrn_measurement_device     'four-circle diffractometer'
_diffrn_measurement_method     '\w scans'
_diffrn_detector     'CCD plate'
_diffrn_detector_area_resol_mean     10.3801
_diffrn_reflns_number     19825
_diffrn_reflns_av_R_equivalents     0.0339
_diffrn_reflns_av_unetI/netI     0.0207
_diffrn_reflns_theta_min     3.650
_diffrn_reflns_theta_max     76.749
_diffrn_reflns_theta_full     67.684
_diffrn_measured_fraction_theta_max     0.994
_diffrn_measured_fraction_theta_full     1.000
_diffrn_reflns_limit_h_min     -7
_diffrn_reflns_limit_h_max     7
_diffrn_reflns_limit_k_min     -30
_diffrn_reflns_limit_k_max     26
_diffrn_reflns_limit_l_min     -14
_diffrn_reflns_limit_l_max     14
_diffrn_radiation_probe     x-ray
_refine_special_details     ?
_reflns_number_total     3435
_reflns_number_gt     2968
_reflns_threshold_expression     'I > 2\s(I)'
_refine_ls_structure_factor_coef     Fsqd
_refine_ls_matrix_type     full
_refine_ls_R_factor_all     0.0409
_refine_ls_R_factor_gt     0.0336
_refine_ls_wR_factor_gt     0.0803
_refine_ls_wR_factor_ref     0.0855
_refine_ls_goodness_of_fit_ref     1.051
_refine_ls_restrained_S_all     1.051
_refine_ls_number_reflns     3435
_refine_ls_number_parameters     219
_refine_ls_number_restraints     0
_refine_ls_hydrogen_treatment     mixed
_refine_ls_weighting_scheme     calc
_refine_ls_weighting_details
              'w=1/[\s^2^(Fo^2^)+(0.0353P)^2^+0.4935P] where P=(Fo^2^+2Fc^2^)/3'
_atom_sites_solution_hydrogens     mixed
_atom_sites_solution_primary     dual
_atom_sites_solution_secondary     ?
_refine_ls_shift/su_max     0.001
_refine_ls_shift/su_mean     0.000
_refine_diff_density_max     0.219
_refine_diff_density_min     -0.207
_refine_ls_extinction_method
;
SHELXL (Sheldrick, 2015b)
;
_refine_ls_extinction_coef     0.0018(2)
_refine_ls_extinction_expression
                                  'Fc^*^=kFc[1+0.001xFc^2^\l^3^/sin(2\q)]^-1/4^'
loop_
    _atom_type_symbol
    _atom_type_description
    _atom_type_scat_dispersion_real
    _atom_type_scat_dispersion_imag
    _atom_type_scat_source
    'C' 'C' 0.0181 0.0091
                         'International Tables Vol C Tables 4.2.6.8 and 6.1.1.4'
    'H' 'H' 0.0000 0.0000
                         'International Tables Vol C Tables 4.2.6.8 and 6.1.1.4'
    'N' 'N' 0.0311 0.0180
                         'International Tables Vol C Tables 4.2.6.8 and 6.1.1.4'
    'O' 'O' 0.0492 0.0322
                         'International Tables Vol C Tables 4.2.6.8 and 6.1.1.4'
_computing_data_collection
;
CrysAlisPro (Rigaku OD, 2023)
;
_computing_cell_refinement
;
CrysAlisPro (Rigaku OD, 2023)
;
_computing_data_reduction
;
CrysAlisPro (Rigaku OD, 2023)
;
_computing_structure_solution
;
<i>SHELXT</i> (Sheldrick, 2015a)
;
_computing_structure_refinement
;
SHELXL (Sheldrick, 2015b)
;
_computing_molecular_graphics
;
Olex2 (Dolomanov <i>et al.</i>,  2009)
;
_computing_publication_material
;
publCIF (Westrip, 2010)
;
loop_
    _atom_site_type_symbol
    _atom_site_label
    _atom_site_fract_x
    _atom_site_fract_y
    _atom_site_fract_z
    _atom_site_U_iso_or_equiv
    _atom_site_adp_type
    _atom_site_calc_flag
    _atom_site_occupancy
    _atom_site_disorder_assembly
    _atom_site_disorder_group
    C C1 0.57633(19) 0.82949(4) 0.42568(9) 0.0208(2) Uani d 1 . .
    N N1 0.71001(16) 0.82797(4) 0.52597(8) 0.0223(2) Uani d 1 . .
    O O1 1.04428(14) 0.77946(4) 0.58607(6) 0.02597(19) Uani d 1 . .
    C C2 0.68397(19) 0.79364(4) 0.35005(9) 0.0202(2) Uani d 1 . .
    N N2 0.87645(16) 0.77053(4) 0.40675(7) 0.0203(2) Uani d 1 . .
    N N3 1.17211(17) 0.63652(4) 0.43348(9) 0.0262(2) Uani d 1 . .
    C C3 0.5972(2) 0.78704(5) 0.24096(9) 0.0252(2) Uani d 1 . .
    H H3 0.671876 0.763257 0.189186 0.030 Uiso calc 1 . .
    C C4 0.3964(2) 0.81658(5) 0.21003(10) 0.0298(3) Uani d 1 . .
    H H4 0.332148 0.812748 0.135891 0.036 Uiso calc 1 . .
    N N4 1.08726(18) 0.59076(4) 0.47758(9) 0.0300(2) Uani d 1 . .
    C C5 0.2882(2) 0.85168(5) 0.28603(11) 0.0302(3) Uani d 1 . .
    H H5 0.151175 0.871223 0.262565 0.036 Uiso calc 1 . .
    N N5 0.85618(17) 0.59867(4) 0.48951(8) 0.0245(2) Uani d 1 . .
    C C6 0.3761(2) 0.85880(5) 0.39558(10) 0.0264(2) Uani d 1 . .
    H H6 0.301892 0.882696 0.447298 0.032 Uiso calc 1 . .
    C C7 0.89510(19) 0.79157(5) 0.51438(9) 0.0206(2) Uani d 1 . .
    H H10A 0.459(3) 0.8759(7) 0.7493(13) 0.037(4) Uiso d 1 . .
    H H10B 0.365(3) 0.8256(7) 0.6610(13) 0.041(4) Uiso d 1 . .
    C C8 0.6746(2) 0.86076(5) 0.62539(9) 0.0235(2) Uani d 1 . .
    C C9 0.8628(2) 0.90232(6) 0.65046(12) 0.0349(3) Uani d 1 . .
    H H9A 1.013615 0.883371 0.660827 0.052 Uiso calc 1 . .
    H H9B 0.825804 0.922450 0.719442 0.052 Uiso calc 1 . .
    H H9C 0.872346 0.928362 0.587528 0.052 Uiso calc 1 . .
    C C10 0.4838(2) 0.85325(5) 0.68373(11) 0.0296(3) Uani d 1 . .
    C C11 1.03801(19) 0.72874(5) 0.36645(9) 0.0221(2) Uani d 1 . .
    H H11A 1.200895 0.740317 0.384875 0.027 Uiso calc 1 . .
    H H11B 1.021480 0.725930 0.283427 0.027 Uiso calc 1 . .
    C C12 0.99452(19) 0.67315(5) 0.41755(9) 0.0201(2) Uani d 1 . .
    C C13 0.79133(19) 0.64923(5) 0.45341(9) 0.0230(2) Uani d 1 . .
    H H13 0.638578 0.664893 0.452876 0.028 Uiso calc 1 . .
    C C14 0.7134(2) 0.55616(5) 0.54332(11) 0.0289(3) Uani d 1 . .
    H H14A 0.746715 0.519827 0.508967 0.035 Uiso calc 1 . .
    H H14B 0.545234 0.564507 0.529705 0.035 Uiso calc 1 . .
    C C15 0.7638(2) 0.55325(5) 0.66936(11) 0.0297(3) Uani d 1 . .
    H H15A 0.733683 0.589859 0.703238 0.036 Uiso calc 1 . .
    H H15B 0.931469 0.544300 0.682716 0.036 Uiso calc 1 . .
    C C16 0.6139(3) 0.51012(6) 0.72697(12) 0.0392(3) Uani d 1 . .
    H H16A 0.446195 0.519093 0.713803 0.047 Uiso calc 1 . .
    H H16B 0.643818 0.473503 0.693086 0.047 Uiso calc 1 . .
    C C17 0.6652(3) 0.50730(6) 0.85305(13) 0.0462(4) Uani d 1 . .
    H H17A 0.832201 0.499571 0.866492 0.069 Uiso calc 1 . .
    H H17B 0.571337 0.477838 0.886196 0.069 Uiso calc 1 . .
    H H17C 0.625225 0.542686 0.887757 0.069 Uiso calc 1 . .
loop_
    _atom_site_aniso_label
    _atom_site_aniso_U_11
    _atom_site_aniso_U_22
    _atom_site_aniso_U_33
    _atom_site_aniso_U_12
    _atom_site_aniso_U_13
    _atom_site_aniso_U_23
    C1 0.0202(5) 0.0196(5) 0.0226(5) -0.0020(4) -0.0017(4) 0.0017(4)
    N1 0.0207(4) 0.0248(5) 0.0214(5) 0.0030(4) -0.0015(3) -0.0022(4)
    O1 0.0235(4) 0.0322(4) 0.0221(4) 0.0034(3) -0.0036(3) 0.0013(3)
    C2 0.0193(5) 0.0188(5) 0.0223(5) -0.0020(4) -0.0008(4) 0.0037(4)
    N2 0.0203(4) 0.0214(5) 0.0193(4) 0.0022(4) -0.0003(3) 0.0006(3)
    N3 0.0205(5) 0.0255(5) 0.0329(5) 0.0027(4) 0.0022(4) 0.0050(4)
    C3 0.0283(6) 0.0252(6) 0.0220(5) -0.0036(5) -0.0017(4) 0.0010(4)
    C4 0.0309(6) 0.0318(6) 0.0262(6) -0.0047(5) -0.0081(5) 0.0067(5)
    N4 0.0223(5) 0.0254(5) 0.0424(6) 0.0038(4) 0.0038(4) 0.0068(4)
    C5 0.0233(6) 0.0291(6) 0.0379(7) 0.0002(5) -0.0072(5) 0.0086(5)
    N5 0.0203(5) 0.0228(5) 0.0302(5) -0.0011(4) 0.0002(4) 0.0026(4)
    C6 0.0224(5) 0.0235(6) 0.0332(6) 0.0016(4) -0.0008(4) 0.0028(5)
    C7 0.0195(5) 0.0215(5) 0.0210(5) -0.0009(4) 0.0010(4) 0.0019(4)
    C8 0.0248(5) 0.0214(5) 0.0241(5) 0.0025(4) -0.0027(4) -0.0035(4)
    C9 0.0308(6) 0.0317(7) 0.0422(7) -0.0055(5) -0.0005(5) -0.0098(5)
    C10 0.0275(6) 0.0325(6) 0.0290(6) 0.0029(5) 0.0018(5) -0.0057(5)
    C11 0.0221(5) 0.0224(5) 0.0219(5) 0.0022(4) 0.0042(4) 0.0016(4)
    C12 0.0198(5) 0.0220(5) 0.0186(5) 0.0017(4) -0.0012(4) -0.0008(4)
    C13 0.0189(5) 0.0234(5) 0.0268(5) 0.0019(4) -0.0007(4) 0.0022(4)
    C14 0.0259(6) 0.0237(6) 0.0372(7) -0.0056(5) 0.0001(5) 0.0038(5)
    C15 0.0291(6) 0.0242(6) 0.0358(7) -0.0014(5) 0.0025(5) 0.0029(5)
    C16 0.0488(8) 0.0292(7) 0.0401(7) -0.0074(6) 0.0097(6) 0.0037(5)
    C17 0.0656(10) 0.0335(7) 0.0399(8) 0.0074(7) 0.0122(7) 0.0062(6)
_geom_special_details
;
 All esds (except the esd in the dihedral angle between two l.s. planes)
 are estimated using the full covariance matrix.  The cell esds are taken
 into account individually in the estimation of esds in distances, angles
 and torsion angles; correlations between esds in cell parameters are only
 used when they are defined by crystal symmetry.  An approximate (isotropic)
 treatment of cell esds is used for estimating esds involving l.s. planes.
;
loop_
    _geom_bond_atom_site_label_1
    _geom_bond_atom_site_label_2
    _geom_bond_site_symmetry_2
    _geom_bond_distance
    _geom_bond_publ_flag
    C1 N1 . 1.3992(14) ?
    C1 C2 . 1.4007(15) ?
    C1 C6 . 1.3847(16) ?
    N1 C7 . 1.3847(14) ?
    N1 C8 . 1.4402(14) ?
    O1 C7 . 1.2250(13) ?
    C2 N2 . 1.3919(13) ?
    C2 C3 . 1.3846(16) ?
    N2 C7 . 1.3770(14) ?
    N2 C11 . 1.4568(14) ?
    N3 N4 . 1.3222(14) ?
    N3 C12 . 1.3564(14) ?
    C3 H3 . 0.9500 ?
    C3 C4 . 1.3924(17) ?
    C4 H4 . 0.9500 ?
    C4 C5 . 1.3938(19) ?
    N4 N5 . 1.3424(13) ?
    C5 H5 . 0.9500 ?
    C5 C6 . 1.3933(17) ?
    N5 C13 . 1.3464(15) ?
    N5 C14 . 1.4678(15) ?
    C6 H6 . 0.9500 ?
    C8 C9 . 1.4965(16) ?
    C8 C10 . 1.3158(17) ?
    C9 H9A . 0.9800 ?
    C9 H9B . 0.9800 ?
    C9 H9C . 0.9800 ?
    C10 H10A . 0.966(16) ?
    C10 H10B . 0.987(17) ?
    C11 H11A . 0.9900 ?
    C11 H11B . 0.9900 ?
    C11 C12 . 1.4995(15) ?
    C12 C13 . 1.3719(15) ?
    C13 H13 . 0.9500 ?
    C14 H14A . 0.9900 ?
    C14 H14B . 0.9900 ?
    C14 C15 . 1.5184(17) ?
    C15 H15A . 0.9900 ?
    C15 H15B . 0.9900 ?
    C15 C16 . 1.5218(17) ?
    C16 H16A . 0.9900 ?
    C16 H16B . 0.9900 ?
    C16 C17 . 1.520(2) ?
    C17 H17A . 0.9800 ?
    C17 H17B . 0.9800 ?
    C17 H17C . 0.9800 ?
loop_
    _geom_angle_atom_site_label_1
    _geom_angle_atom_site_label_2
    _geom_angle_atom_site_label_3
    _geom_angle_site_symmetry_1
    _geom_angle_site_symmetry_3
    _geom_angle
    _geom_angle_publ_flag
    N1 C1 C2 . . 106.90(9) ?
    C6 C1 N1 . . 131.54(11) ?
    C6 C1 C2 . . 121.57(10) ?
    C1 N1 C8 . . 126.77(9) ?
    C7 N1 C1 . . 109.51(9) ?
    C7 N1 C8 . . 123.64(9) ?
    N2 C2 C1 . . 106.96(9) ?
    C3 C2 C1 . . 121.22(10) ?
    C3 C2 N2 . . 131.81(11) ?
    C2 N2 C11 . . 128.19(9) ?
    C7 N2 C2 . . 110.06(9) ?
    C7 N2 C11 . . 121.71(9) ?
    N4 N3 C12 . . 108.94(9) ?
    C2 C3 H3 . . 121.3 ?
    C2 C3 C4 . . 117.47(11) ?
    C4 C3 H3 . . 121.3 ?
    C3 C4 H4 . . 119.5 ?
    C3 C4 C5 . . 121.10(11) ?
    C5 C4 H4 . . 119.5 ?
    N3 N4 N5 . . 106.93(9) ?
    C4 C5 H5 . . 119.2 ?
    C6 C5 C4 . . 121.62(11) ?
    C6 C5 H5 . . 119.2 ?
    N4 N5 C13 . . 111.07(9) ?
    N4 N5 C14 . . 120.09(9) ?
    C13 N5 C14 . . 128.71(10) ?
    C1 C6 C5 . . 117.01(11) ?
    C1 C6 H6 . . 121.5 ?
    C5 C6 H6 . . 121.5 ?
    O1 C7 N1 . . 127.03(10) ?
    O1 C7 N2 . . 126.40(10) ?
    N2 C7 N1 . . 106.56(9) ?
    N1 C8 C9 . . 114.85(10) ?
    C10 C8 N1 . . 119.21(11) ?
    C10 C8 C9 . . 125.91(11) ?
    C8 C9 H9A . . 109.5 ?
    C8 C9 H9B . . 109.5 ?
    C8 C9 H9C . . 109.5 ?
    H9A C9 H9B . . 109.5 ?
    H9A C9 H9C . . 109.5 ?
    H9B C9 H9C . . 109.5 ?
    H10A C10 H10B . . 119.5(13) ?
    C8 C10 H10A . . 119.0(9) ?
    C8 C10 H10B . . 121.5(9) ?
    N2 C11 H11A . . 109.1 ?
    N2 C11 H11B . . 109.1 ?
    N2 C11 C12 . . 112.28(9) ?
    H11A C11 H11B . . 107.9 ?
    C12 C11 H11A . . 109.1 ?
    C12 C11 H11B . . 109.1 ?
    N3 C12 C11 . . 120.90(10) ?
    N3 C12 C13 . . 108.30(10) ?
    C13 C12 C11 . . 130.79(10) ?
    N5 C13 C12 . . 104.77(10) ?
    N5 C13 H13 . . 127.6 ?
    C12 C13 H13 . . 127.6 ?
    N5 C14 H14A . . 109.3 ?
    N5 C14 H14B . . 109.3 ?
    N5 C14 C15 . . 111.53(10) ?
    H14A C14 H14B . . 108.0 ?
    C15 C14 H14A . . 109.3 ?
    C15 C14 H14B . . 109.3 ?
    C14 C15 H15A . . 109.1 ?
    C14 C15 H15B . . 109.1 ?
    C14 C15 C16 . . 112.28(11) ?
    H15A C15 H15B . . 107.9 ?
    C16 C15 H15A . . 109.1 ?
    C16 C15 H15B . . 109.1 ?
    C15 C16 H16A . . 109.2 ?
    C15 C16 H16B . . 109.2 ?
    H16A C16 H16B . . 107.9 ?
    C17 C16 C15 . . 112.07(12) ?
    C17 C16 H16A . . 109.2 ?
    C17 C16 H16B . . 109.2 ?
    C16 C17 H17A . . 109.5 ?
    C16 C17 H17B . . 109.5 ?
    C16 C17 H17C . . 109.5 ?
    H17A C17 H17B . . 109.5 ?
    H17A C17 H17C . . 109.5 ?
    H17B C17 H17C . . 109.5 ?
loop_
    _geom_torsion_atom_site_label_1
    _geom_torsion_atom_site_label_2
    _geom_torsion_atom_site_label_3
    _geom_torsion_atom_site_label_4
    _geom_torsion_site_symmetry_1
    _geom_torsion_site_symmetry_2
    _geom_torsion_site_symmetry_3
    _geom_torsion_site_symmetry_4
    _geom_torsion
    _geom_torsion_publ_flag
    C1 N1 C7 O1 . . . . -178.68(11) ?
    C1 N1 C7 N2 . . . . 0.08(12) ?
    C1 N1 C8 C9 . . . . -112.17(13) ?
    C1 N1 C8 C10 . . . . 66.21(16) ?
    C1 C2 N2 C7 . . . . -1.17(12) ?
    C1 C2 N2 C11 . . . . 176.71(10) ?
    C1 C2 C3 C4 . . . . -1.20(17) ?
    N1 C1 C2 N2 . . . . 1.18(12) ?
    N1 C1 C2 C3 . . . . -178.09(10) ?
    N1 C1 C6 C5 . . . . 178.57(12) ?
    C2 C1 N1 C7 . . . . -0.79(12) ?
    C2 C1 N1 C8 . . . . 175.93(10) ?
    C2 C1 C6 C5 . . . . -0.93(17) ?
    C2 N2 C7 N1 . . . . 0.68(12) ?
    C2 N2 C7 O1 . . . . 179.46(11) ?
    C2 N2 C11 C12 . . . . -104.83(12) ?
    C2 C3 C4 C5 . . . . 0.38(18) ?
    N2 C2 C3 C4 . . . . 179.74(11) ?
    N2 C11 C12 N3 . . . . -150.31(10) ?
    N2 C11 C12 C13 . . . . 30.88(16) ?
    N3 N4 N5 C13 . . . . 0.00(13) ?
    N3 N4 N5 C14 . . . . -176.20(10) ?
    N3 C12 C13 N5 . . . . -0.12(12) ?
    C3 C2 N2 C7 . . . . 177.99(12) ?
    C3 C2 N2 C11 . . . . -4.13(19) ?
    C3 C4 C5 C6 . . . . 0.16(19) ?
    C4 C5 C6 C1 . . . . 0.11(18) ?
    N4 N3 C12 C11 . . . . -178.92(10) ?
    N4 N3 C12 C13 . . . . 0.13(13) ?
    N4 N5 C13 C12 . . . . 0.08(13) ?
    N4 N5 C14 C15 . . . . 71.86(14) ?
    N5 C14 C15 C16 . . . . 178.92(11) ?
    C6 C1 N1 C7 . . . . 179.65(12) ?
    C6 C1 N1 C8 . . . . -3.6(2) ?
    C6 C1 C2 N2 . . . . -179.20(10) ?
    C6 C1 C2 C3 . . . . 1.53(17) ?
    C7 N1 C8 C9 . . . . 64.12(15) ?
    C7 N1 C8 C10 . . . . -117.50(13) ?
    C7 N2 C11 C12 . . . . 72.83(13) ?
    C8 N1 C7 O1 . . . . 4.47(18) ?
    C8 N1 C7 N2 . . . . -176.77(10) ?
    C11 N2 C7 N1 . . . . -177.36(9) ?
    C11 N2 C7 O1 . . . . 1.41(17) ?
    C11 C12 C13 N5 . . . . 178.80(11) ?
    C12 N3 N4 N5 . . . . -0.08(13) ?
    C13 N5 C14 C15 . . . . -103.59(14) ?
    C14 N5 C13 C12 . . . . 175.86(11) ?
    C14 C15 C16 C17 . . . . 179.91(12) ?
loop_
    _geom_hbond_atom_site_label_D
    _geom_hbond_atom_site_label_H
    _geom_hbond_atom_site_label_A
    _geom_hbond_site_symmetry_A
    _geom_hbond_distance_DH
    _geom_hbond_distance_HA
    _geom_hbond_distance_DA
    _geom_hbond_angle_DHA
    _geom_hbond_publ_flag
    C10 H10B O1 1_455 0.987(17) 2.303(17) 3.2691(16) 165.9(13) yes
    C11 H11B O1 4_575 0.9900 2.3500 3.3346(14) 171 yes
    C11 H11A Cg1 1_455 0.9900 2.7000 3.4833(12) 136 yes
    C15 H15A Cg1 4_554 0.9900 2.9000 3.8400(13) 159 yes
_shelx_space_group_comment
;
The symmetry employed for this shelxl refinement is uniquely defined
by the following loop, which should always be used as a source of
symmetry information in preference to the above space-group names.
They are only intended as comments.
;
_shelx_estimated_absorpt_T_min     0.885
_shelx_estimated_absorpt_T_max     0.968
_shelx_hkl_file
;
   0   0  -1 12.5280 71.1821   2
   0   0   1 9.87273 42.2437  42
   0   0   2 177442. 936.579   1
   0   0   2 176844. 1239.93  42
   0   0   3 16.9312 96.0042   1
   0   0  -3 217.141 151.770   2
   0   0   3-4.86737 79.4096  33
   0   0   3 233.429 160.313  42
   0   0  -4 2514.64 287.167   2
   0   0   4 3445.68 209.076   1
   0   0   4 2982.02 183.024  33
   0   0   4 3108.08 285.984  42
   0   0   5-21.9543 86.5115   1
   0   0  -5 54.1136 178.808   2
   0   0   5-12.3914 83.3274  33
   0   0  -5 30.9054 158.435  43
   0   0   5 259.737 187.492  42
   0   0  -6 3644.96 384.679   2
   0   0   6 3015.54 348.766  42
   0   0  -6 3608.57 415.564  43
   0   0  -7 37.7961 218.810   2
   0   0   7-358.800 196.330  42
   0   0  -8 1587.83 400.015   2
   0   0   8 2404.00 385.067  42
   0   0  -8 2236.29 466.856  43
   0   0  -9-12.4334 223.803   2
   0   0   9-244.283 204.221   3
   0   0   9-134.018 182.254  42
   0   0  -9 100.373 326.265  43
   0   0  10 628.629 224.687   5
   0   0 -10 559.890 206.123  38
   0   0  10 255.170 98.8586  23
   0   0 -10 331.525 359.234  43
   0   0 -10 47.9317 190.521   2
   0   0  10 309.161 307.023   3
   0   0  10 240.497 233.568  36
   0   0  10 1084.70 247.425  14
   0   0  11 170.996 183.650  23
   0   0  11-40.1654 203.398  36
   0   0  11 465.113 229.858  14
   0   0 -11 249.669 195.829  38
   0   0  11-297.541 237.337   5
   0   0 -12 3386.93 352.188  38
   0   0  12 3193.21 367.306  36
   0   0  12 3911.49 440.768   5
   0   0 -13-201.445 167.980  38
   0   0  13 169.902 180.449   5
   0   0  13-37.4843 207.260  36
   0   0  14 4304.29 307.525   5
   0   0  14 3793.95 263.874  36
   0  -1   0 14.0691 30.4304  31
   0   1   1 30824.8 391.114  34
   0   1  -1 30557.9 387.084  44
   0   1   2 92997.0 517.010   1
   0  -1   2 92913.5 818.015   1
   0   1  -2 90304.1 962.472   2
   0  -1  -2 89529.0 927.924   2
   0   1   2 95382.7 888.848  34
   0  -1   2 92056.0 942.938  42
   0   1  -2 91381.4 953.546  44
   0   1   2 87885.6 846.176  42
   0  -1   3 318642. 1762.78   1
   0   1   3 320675. 1281.31   1
   0   1   3 329519. 2051.72  42
   0  -1   3 326524. 2157.78  42
   0   1  -3 307365. 2180.60  44
   0   1  -4 203090. 1986.68   2
   0   1   4 204042. 1210.99   1
   0  -1   4 204854. 1605.72   1
   0   1   4 201142. 1576.04  33
   0   1   4 206605. 1925.89  42
   0  -1   4 205254. 1991.15  42
   0   1  -5 133416. 1845.85   2
   0  -1   5 132902. 1420.07   1
   0   1   5 131143. 1083.87   1
   0   1   5 136084. 1397.58  33
   0  -1  -5 128243. 1938.11  43
   0  -1   5 133144. 1836.92  42
   0   1   5 130070. 1745.46  42
   0   1  -5 124538. 1925.14  43
   0   1  -6 16698.3 760.429   2
   0  -1   6 17519.0 555.676   1
   0  -1  -6 15990.1 742.912   2
   0   1  -6 16584.8 819.497  43
   0  -1  -6 16666.0 811.480  43
   0   1   6 15501.5 700.064  42
   0  -1   6 16222.7 739.228  42
   0   1  -7 22805.8 974.445   2
   0  -1  -7 23012.4 994.243   2
   0   1   7 24292.5 976.039  42
   0   1  -7 23398.5 1099.17  43
   0  -1  -7 23209.6 1066.44  43
   0  -1   7 19827.3 900.208  42
   0   1  -8 8476.23 681.952   2
   0  -1  -8 7905.51 678.758   2
   0   1  -8 8568.87 742.877  43
   0  -1   8 7896.24 659.563  42
   0  -1  -8 8647.76 752.995  43
   0   1   8 7804.03 613.509  42
   0   1  -9 838.209 342.582   2
   0  -1  -9 397.972 314.773   2
   0  -1   9 1276.31 370.363   3
   0  -1   9 576.742 224.988  42
   0   1  -9 1206.22 396.327  43
   0   1   9 621.171 323.398  42
   0  -1  -9 883.421 412.924  43
   0  -1 -10 5793.39 476.676  38
   0   1 -10 5435.37 423.186  38
   0   1  10 6337.58 513.593   5
   0  -1  10 5854.55 517.933   5
   0   1  10 5598.40 485.516  23
   0  -1 -10 6311.48 815.178  43
   0  -1  10 4596.25 589.617  42
   0   1 -10 5151.04 720.841  43
   0  -1  10 5646.39 766.510   3
   0  -1 -10 5336.39 664.927   2
   0   1 -10 5310.46 711.492   2
   0   1  10 5488.27 728.524   3
   0  -1  10 5091.71 454.040  14
   0   1  10 4912.68 433.710  14
   0  -1  10 5472.05 489.566  36
   0   1  10 5307.43 450.184  36
   0   1  11 188.782 211.500  23
   0  -1  11 184.636 254.591   5
   0   1  11 57.6982 199.003   5
   0   1 -11 357.318 129.988  38
   0  -1 -11 426.905 242.115  38
   0   1  11 275.419 217.665  14
   0   1  11-7.70128 165.628  36
   0  -1  11 163.091 238.118  36
   0   1 -12 7882.33 495.085  38
   0  -1 -12 7321.14 516.628  38
   0  -1  12 7267.23 549.913   5
   0   1  12 7530.53 556.977   5
   0   1  12 7189.94 485.025  36
   0  -1  12 7888.72 528.070  36
   0   1  12 7550.86 496.808  23
   0  -1  13 21.9091 124.506   5
   0   1  13 30.1943 122.277   5
   0   1 -13 358.724 188.870  38
   0  -1 -13 59.2561 186.304  38
   0   1  13-15.8901 206.207  36
   0  -1  13 105.371 225.840  36
   0  -1 -14 106.695 145.952  38
   0  -1  14 305.790 170.040  36
   0   1  14 211.401 147.267  36
   0  -1 -14 198.691 113.971  10
   0   1  14 127.204 67.4273   5
   0  -1  14 459.516 138.323   5
   0  -2   0 458159. 1265.77  42
   0   2   0 454369. 1363.76  40
   0   2  -1 163.204 47.4664  41
   0   2  -1 152.037 63.6736  44
   0  -2   1 92.6701 96.8444   3
   0  -2  -1 160.232 103.769   2
   0   2  -1 182.641 38.3858   4
   0  -2   1 234.679 84.3062   1
   0  -2   1 138.349 114.508  31
   0   2   1 223.689 85.0660  34
   0  -2  -2 40981.8 667.551   2
   0  -2   2 41910.2 626.699   1
   0   2   2 40447.9 645.407  34
   0   2  -2 42049.4 649.378  44
   0   2  -3 342814. 2231.04   2
   0   2   3 327539. 826.695   1
   0  -2  -3 329579. 2223.75   2
   0  -2   3 329667. 1985.01   1
   0   2   3 315149. 2075.92  34
   0  -2   3 328865. 2243.35  42
   0   2  -3 323125. 2221.12  44
   0   2   3 317372. 1985.06  42
   0   2   4 40304.9 379.450   1
   0  -2  -4 42122.2 940.172   2
   0  -2   4 41586.2 789.948   1
   0  -2   4 40746.8 923.918  42
   0   2   4 40341.3 843.666  42
   0  -2   5 11580.0 467.393   1
   0  -2  -5 11020.1 574.287   2
   0   2  -5 11981.8 584.696   2
   0   2   5 11379.0 464.472  33
   0   2   5 11248.9 524.912  42
   0  -2   5 10422.6 550.356  42
   0  -2  -5 11096.2 593.085  43
   0   2  -5 10799.7 591.255  43
   0  -2   6 118584. 1552.84   1
   0  -2  -6 115761. 1986.39   2
   0   2   6 115742. 1510.52  33
   0   2  -6 113640. 2106.06  43
   0  -2   6 121090. 1999.88  42
   0  -2  -6 119861. 2098.26  43
   0   2   6 123595. 1908.08  42
   0  -2  -7 56385.4 1565.18   2
   0   2  -7 57365.0 1520.47   2
   0  -2   7 51776.5 1636.74   3
   0  -2   7 54825.6 1504.05  42
   0   2   7 57222.9 1459.61  42
   0   2  -7 52739.5 1614.89  43
   0  -2  -7 54262.3 1590.01  43
   0  -2  -8 85.3588 225.588   2
   0   2  -8-134.374 240.020   2
   0  -2   8 136.812 177.326   3
   0  -2   8 144.945 176.741  42
   0  -2  -8-465.368 312.315  43
   0   2   8 14.4922 295.687  42
   0   2  -8-34.5575 205.387  43
   0  -2  -9 20281.5 1171.66   2
   0  -2   9 17782.2 1172.08   3
   0   2  -9 19407.6 1141.18   2
   0  -2  -9 19380.4 1148.12  43
   0  -2   9 20194.0 1115.94  42
   0   2   9 19848.5 1028.30  42
   0   2  -9 17003.8 1139.83  43
   0  -2 -10 10987.0 630.325  38
   0   2 -10 10012.0 561.322  38
   0  -2  10 10035.4 651.037   5
   0   2  10 10956.7 686.424   5
   0   2  10 10632.2 676.124  23
   0   2 -10 10922.4 1024.46  43
   0  -2 -10 10160.3 950.651  43
   0  -2  10 10536.4 863.363  42
   0   2  10 11593.7 988.204   3
   0  -2 -10 12091.9 969.286   2
   0  -2  10 11784.9 1003.07   3
   0   2 -10 10273.5 858.505   2
   0   2  10 9367.06 573.959  14
   0   2  10 11054.2 629.003  36
   0  -2  10 11167.1 651.431  36
   0   2  11 1475.62 319.604  23
   0   2  11 1731.46 335.222   5
   0  -2  11 1657.34 315.353   5
   0   2 -11 1299.39 241.388  38
   0  -2 -11 1535.53 335.729  38
   0   2  11 1575.39 243.442  14
   0  -2  11 1797.83 310.634  36
   0   2  11 1467.59 250.460  36
   0  -2 -12 4659.13 408.322  38
   0   2 -12 4303.55 366.216  38
   0  -2  12 4462.51 469.746   5
   0   2  12 4519.00 434.217   5
   0  -2  12 4238.49 399.000  36
   0   2  12 4559.05 406.200  36
   0   2  12 4858.98 433.274  23
   0  -2 -13 2601.43 319.709  38
   0  -2  13 2424.82 293.207   5
   0   2  13 2456.63 296.632   5
   0  -2  13 2646.18 330.018  36
   0   2  13 2600.33 299.803  36
   0   2  13 2573.31 286.093  23
   0  -2  14 1174.96 185.829  36
   0  -2 -14 1105.94 197.777  38
   0  -2  14 1191.74 172.101   5
   0   2  14 1014.21 158.489   5
   0  -2 -14 1350.15 187.860  10
   0  -3   0-26.1235 73.3015   1
   0   3   0-27.0940 75.5131  40
   0  -3   0 105.342 71.3035  42
   0  -3   0 8.66250 80.8596  31
   0  -3   1 165306. 1269.05   3
   0  -3  -1 173485. 1192.13   2
   0  -3  -1 167230. 795.993   1
   0  -3   1 165841. 1218.42   1
   0  -3   1 170246. 1176.96  42
   0   3  -1 165374. 856.168  41
   0   3  -1 164041. 906.321  44
   0   3  -1 168391. 767.686   4
   0  -3   1 164784. 1333.40  31
   0  -3   2 129058. 1221.08   1
   0   3  -2 129964. 620.837   4
   0  -3  -2 126067. 1224.82   2
   0   3   2 128407. 1254.57  34
   0   3  -2 129367. 1139.20  44
   0  -3   3 39062.1 878.111   3
   0  -3   3 41659.6 775.831   1
   0  -3  -3 39525.7 817.202   2
   0   3   3 37865.4 782.970  34
   0   3   3 39538.9 701.528  42
   0   3  -3 40592.6 803.300  44
   0  -3   4 134085. 1858.77   3
   0  -3   4 138401. 1542.76   1
   0   3   4 137134. 1658.27  34
   0   3   4 136530. 1520.65  42
   0  -3   4 133698. 1708.81  42
   0  -3   5 20371.7 839.433   3
   0  -3   5 20468.6 659.256   1
   0   3  -5 23228.6 795.651   2
   0  -3  -5 20703.0 773.367   2
   0  -3  -5 20422.9 768.098  43
   0  -3   5 19725.8 756.278  42
   0   3   5 20458.2 692.500  42
   0   3  -5 20032.5 799.784  43
   0  -3  -6 92377.6 1803.70   2
   0   3  -6 94901.3 1766.61   2
   0  -3   6 92856.7 1486.17   1
   0  -3   6 91772.9 1955.83   3
   0   3   6 96687.2 1521.29  33
   0  -3   6 94398.4 1798.80  42
   0   3   6 96654.1 1669.47  42
   0   3  -6 92024.5 1905.78  43
   0  -3  -6 94993.4 1863.06  43
   0  -3   7 1986.86 403.772   3
   0   3  -7 1664.60 318.018   2
   0  -3  -7 1959.40 371.976   2
   0   3  -7 1751.85 402.328  43
   0  -3   7 1376.47 305.720  42
   0   3   7 1529.31 318.730  42
   0  -3  -7 1731.91 382.746  43
   0   3  -8 5966.72 593.432   2
   0  -3   8 6077.85 699.289   3
   0  -3  -8 5706.26 628.590   2
   0   3  -8 5076.62 631.265  43
   0  -3  -8 4949.19 566.863  43
   0  -3   8 5752.99 564.035  42
   0   3   8 6140.03 546.114  42
   0  -3  -9 6648.71 511.291  38
   0  -3   9 6184.08 524.422   5
   0   3  -9 7863.39 753.183  43
   0  -3   9 6317.64 647.149  42
   0  -3  -9 7401.61 749.710  43
   0  -3   9 5828.67 725.384   3
   0  -3  -9 7125.30 707.204   2
   0   3  -9 7637.56 705.478   2
   0  -3   9 6169.53 492.009  36
   0   3   9 6379.54 486.495  14
   0  -3 -10 2667.45 363.423  38
   0  -3  10 3209.27 433.123   5
   0   3  10 3038.17 409.514  23
   0   3 -10 3852.86 702.382  43
   0  -3 -10 2844.49 543.752  43
   0  -3  10 3443.62 506.106  42
   0   3 -10 2854.17 513.440   2
   0  -3  10 2342.97 457.729   3
   0   3  10 2905.00 381.279  14
   0   3  10 2797.10 327.314  36
   0  -3  10 3225.40 363.921  36
   0   3  11 5988.45 506.477  23
   0   3  11 7371.08 591.663   5
   0  -3  11 5564.82 542.990   5
   0  -3 -11 6590.60 533.833  38
   0   3  11 5974.85 488.092  14
   0  -3  11 6660.13 517.395  36
   0   3  11 6122.18 494.174  36
   0   3  12 4935.34 447.965  23
   0  -3  12 5354.70 502.193   5
   0   3  12 4835.81 460.525   5
   0  -3 -12 4643.62 417.462  38
   0   3  12 4347.86 408.190  14
   0   3  12 4332.70 407.090  36
   0  -3  12 4295.70 419.819  36
   0  -3 -13 588.598 203.052  38
   0  -3  13 370.804 158.708   5
   0   3  13 381.194 124.143   5
   0   3  13 442.459 186.620  36
   0  -3  13 409.387 219.857  36
   0   3  13 483.834 203.664  23
   0  -3  14 3432.28 273.720  36
   0  -3 -14 3292.39 269.815  38
   0   3  14 3865.61 245.215   5
   0  -3 -14 3537.46 254.804  10
   0   4   0 103219. 924.389  40
   0  -4   0 104759. 1057.05  31
   0  -4   1 3768.34 222.411   1
   0   4  -1 3783.67 150.330  44
   0  -4   1 3911.68 222.656  42
   0   4  -1 3885.81 184.052  43
   0   4  -1 3689.09 159.511   4
   0  -4   1 3644.11 264.588  31
   0   4  -2 173502. 1329.70  44
   0  -4   2 179503. 1563.41   1
   0   4  -2 180912. 806.291   4
   0  -4   2 178063. 1677.02   3
   0  -4  -2 177097. 1529.20   2
   0  -4   2 173703. 1748.78  31
   0   4   2 184128. 1644.36  34
   0   4  -3 180492. 1676.61   2
   0  -4   3 163249. 1637.93   1
   0  -4  -3 166229. 1707.40   2
   0  -4   3 161079. 1830.82   3
   0   4   3 148456. 1643.88  34
   0  -4   3 168000. 1721.60  42
   0   4  -3 164476. 1592.13  44
   0   4  -4 53964.9 1071.30   2
   0  -4   4 48841.4 1163.15   3
   0  -4  -4 51338.2 1096.77   2
   0  -4   4 51753.7 1009.79   1
   0   4   4 49286.8 1057.86  34
   0   4   4 49791.0 926.820  42
   0  -4   4 47111.6 1048.76  42
   0   4  -4 49628.2 1111.41  43
   0   4  -5 9156.27 536.445   2
   0  -4   5 8176.68 563.219   3
   0  -4  -5 7979.93 517.403   2
   0  -4   5 8345.23 460.208   1
   0  -4   5 8145.62 520.556  42
   0  -4  -5 8696.94 513.730  43
   0   4   5 8145.06 450.759  42
   0   4  -5 7649.21 531.888  43
   0  -4  -6 11002.8 683.898   2
   0  -4   6 9990.18 540.445   1
   0  -4   6 10381.3 702.579   3
   0   4  -6 10236.8 621.975   2
   0   4   6 10871.0 565.026  33
   0  -4   6 11107.5 664.107  42
   0   4   6 11420.1 586.466  42
   0   4  -6 10270.6 669.349  43
   0  -4  -6 10611.9 639.124  43
   0  -4  -7 41252.3 1384.97   2
   0  -4   7 39893.9 1114.70   1
   0   4  -7 39823.1 1303.09   2
   0  -4   7 39104.3 1447.20   3
   0   4  -7 41111.4 1441.50  43
   0  -4   7 40308.7 1343.44  42
   0   4   7 42690.1 1238.65  42
   0  -4  -7 42430.0 1391.51  43
   0   4  -8 15901.6 886.404   2
   0  -4  -8 14448.2 927.657   2
   0  -4   8 13406.1 936.175   3
   0   4   8 14180.7 830.501  42
   0  -4   8 14558.2 881.036  42
   0  -4  -8 13915.4 930.003  43
   0   4  -8 13187.9 934.309  43
   0  -4  -9 247.084 216.787  38
   0  -4   9-113.686 227.150   5
   0  -4   9-152.813 305.509  42
   0  -4  -9 59.3679 369.872  43
   0   4  -9 345.642 351.730  43
   0  -4   9 132.852 274.902   3
   0   4  -9 164.771 296.326   2
   0  -4  -9 321.150 303.212   2
   0  -4   9 49.5523 179.455  36
   0   4   9-165.204 155.334  14
   0  -4  10 568.411 245.523  36
   0   4  10 734.930 198.826  36
   0  -4  10 474.197 231.793   5
   0   4  10 518.105 230.250  23
   0   4  10 240.733 241.274  11
   0  -4 -10 966.476 471.681  43
   0   4 -10-151.716 295.324  43
   0  -4 -10 583.806 274.919  38
   0   4  10 238.930 236.755  14
   0   4  11 201.652 222.101  23
   0   4  11 176.276 234.464   5
   0  -4  11 440.280 269.440   5
   0  -4 -11 416.974 216.837  38
   0   4  11 495.317 231.874  14
   0  -4  11 630.183 255.473  36
   0   4  11 471.340 201.677  36
   0   4  12 4270.98 425.100  23
   0  -4  12 3969.77 430.138   5
   0   4  12 4510.18 430.140   5
   0  -4 -12 4369.90 433.082  38
   0   4  12 4329.40 389.674  14
   0   4  12 4756.32 387.344  36
   0  -4  12 4726.96 452.519  36
   0  -4 -13 1905.98 304.002  38
   0  -4  13 2240.62 267.329   5
   0   4  13 2222.04 260.859   5
   0  -4  13 2076.03 294.482  36
   0   4  13 2443.16 301.791  36
   0   4  13 2177.38 291.189  23
   0  -4  14 164.437 152.387  36
   0  -4 -14 355.777 172.221  38
   0   4  14 117.239 39.4160   5
   0  -4 -14 400.632 95.3538  10
   0  -5   0 48.5021 112.644   1
   0   5   0 9.96692 110.652  40
   0  -5   0-5.43816 103.230  42
   0  -5   0 100.079 135.676  31
   0  -5  -1 484798. 2011.35   1
   0  -5   1 482298. 2524.47   1
   0   5  -1 482000. 1934.98  43
   0  -5   1 493911. 2380.03  42
   0   5  -1 491864. 1588.65  44
   0  -5   1 486046. 2759.09  31
   0  -5  -2 71230.5 1056.13   2
   0  -5   2 69030.9 1053.46   1
   0  -5   2 65976.7 1099.53   3
   0   5  -2 68999.5 719.911  41
   0   5  -2 66386.4 828.708  44
   0   5  -2 66607.4 953.983  43
   0  -5   2 65639.5 1009.06  42
   0   5  -2 68691.7 600.225   4
   0  -5   2 65096.3 1154.87  31
   0  -5   3 336674. 2503.35   1
   0  -5   3 340948. 2785.95   3
   0   5   3 349527. 2689.27  34
   0   5  -3 333854. 2490.18  43
   0  -5   3 350951. 2604.47  42
   0   5  -3 339159. 2283.05  44
   0   5  -4 141342. 1782.91   2
   0  -5  -4 158786. 1992.66   2
   0  -5   4 163935. 1891.07   1
   0  -5   4 156891. 2133.74   3
   0   5   4 156680. 1974.35  34
   0   5  -4 155068. 1980.59  43
   0  -5   4 148030. 1910.42  42
   0   5   4 148818. 1614.76  42
   0  -5  -4 169289. 1826.40  43
   0  -5  -5 18.7899 191.247   2
   0  -5   5 197.271 171.520   1
   0   5  -5 97.9294 194.729   2
   0  -5   5 55.5094 190.517   3
   0  -5   5 371.658 184.836  42
   0  -5  -5 90.5338 165.550  43
   0   5  -5 179.417 189.154  43
   0   5   5-37.7863 143.645  42
   0  -5   6 92300.1 2032.08   3
   0  -5   6 89812.9 1641.55   1
   0  -5  -6 94197.0 1901.09   2
   0   5  -6 82824.6 1689.14   2
   0   5   6 101939. 1806.75  33
   0  -5   6 90963.2 1855.64  42
   0  -5  -6 93078.6 1801.47  43
   0   5   6 92114.7 1623.51  42
   0   5  -6 89458.9 1907.79  43
   0  -5  -7 37235.4 1339.53   2
   0   5  -7 37108.0 1252.16   2
   0  -5   7 35279.2 1395.35   3
   0  -5   7 34433.4 1094.47   1
   0   5   7 33838.4 1094.38  42
   0  -5   7 34100.5 1258.69  42
   0  -5  -7 35186.1 1257.83  43
   0   5  -7 33520.6 1305.68  43
   0  -5  -8 17379.4 1049.32   2
   0  -5   8 15318.6 1016.06   3
   0   5  -8 16768.0 938.405   2
   0   5  -8 14843.7 973.035  43
   0  -5  -8 15992.4 955.440  43
   0  -5   8 15189.7 926.918  42
   0  -5   9 2481.13 337.943  36
   0   5   9 2883.73 326.991  11
   0  -5   9 2595.69 381.397   5
   0   5  -9 2394.40 473.689  43
   0  -5  -9 3011.74 532.686  43
   0  -5   9 2319.13 430.937  42
   0  -5   9 3082.19 559.055   3
   0  -5  -9 2787.57 562.657   2
   0   5  -9 3278.17 528.746   2
   0   5   9 2276.37 311.929  14
   0  -5  -9 2876.11 355.930  38
   0   5  10 20625.3 811.190  36
   0  -5  10 23043.8 934.373  36
   0  -5  10 21136.8 941.329   5
   0   5  10 21042.9 942.505  23
   0   5  10 20888.6 816.484  11
   0  -5 -10 19445.1 1266.46  43
   0   5 -10 19697.4 1277.59  43
   0   5  10 21540.5 876.846  14
   0  -5 -10 21865.8 906.688  38
   0   5  11 17262.5 741.743  36
   0  -5  11 17961.6 838.080  36
   0   5  11 17422.9 866.198  23
   0  -5  11 18456.6 880.611   5
   0   5  11 18782.0 861.665   5
   0   5  11 18689.8 747.515  11
   0  -5 -11 17332.4 812.268  38
   0   5  11 16534.8 769.494  14
   0   5  12 7681.83 564.761  23
   0   5  12 7843.54 539.387   5
   0  -5  12 8330.50 597.209   5
   0  -5 -12 7143.59 522.010  38
   0   5  12 6987.08 509.383  14
   0   5  12 7778.97 474.731  36
   0  -5  12 7704.76 544.601  36
   0  -5 -13 1488.72 277.181  38
   0   5  13 1672.06 216.462   5
   0  -5  13 1702.15 263.050   5
   0  -5  13 2029.56 290.100  36
   0   5  13 1728.42 295.223  23
   0  -5 -14 1654.93 230.179  38
   0  -5  14 1563.61 215.318  36
   0  -5 -14 1439.25 197.911  10
   0   6   0 177403. 1506.25  40
   0  -6   0 183396. 1726.64  31
   0  -6   1 305750. 2161.91   1
   0  -6  -1 309752. 1788.93   1
   0  -6   1 307209. 2010.59  42
   0   6  -1 300193. 1259.02  44
   0   6  -1 304719. 1556.69  43
   0  -6   1 297066. 2353.68  31
   0  -6  -1 299978. 2215.02  31
   0  -6   2 49658.0 1069.31  31
   0   6  -2 48418.3 587.081   4
   0  -6  -2 49443.9 602.884   1
   0  -6   2 50917.3 968.966   1
   0   6   2 49899.2 997.709  34
   0  -6   2 49294.0 921.494  42
   0   6  -2 48352.7 705.816  44
   0   6  -2 50998.7 852.893  43
   0   6  -2 48555.6 639.142  41
   0  -6  -2 50578.7 593.689  43
   0  -6   3 140.328 210.084   3
   0   6  -3-18.5299 175.871   2
   0  -6   3 57.7715 145.261   1
   0   6  -3 195.780 56.0323   4
   0  -6  -3 2.49605 198.578   2
   0   6   3 79.3990 166.512  34
   0   6  -3 70.0910 166.962  43
   0  -6  -3-6.79023 109.682  43
   0  -6   3 38.3578 174.621  42
   0   6  -3-35.6083 131.381  44
   0  -6   4 324.673 226.865   3
   0   6  -4 295.986 203.449   2
   0  -6  -4 311.577 221.725   2
   0  -6   4 299.411 158.203   1
   0   6   4 473.743 204.438  34
   0  -6   4 422.485 209.709  42
   0   6  -4 279.389 200.778  43
   0   6   4 362.455 155.418  42
   0  -6  -4 362.161 169.012  43
   0   6  -5 434.171 240.182   2
   0  -6  -5 54.3374 223.430   2
   0  -6   5 254.134 238.499   3
   0  -6   5 125.064 156.551   1
   0   6   5 249.515 204.552  34
   0   6  -5 221.861 221.427  43
   0  -6   5 266.338 213.901  42
   0   6   5 161.079 157.192  42
   0  -6  -5 182.109 155.482  43
   0   6  -6 27596.4 971.952   2
   0  -6   6 26930.8 1137.60   3
   0  -6   6 27559.8 962.444   1
   0  -6  -6 31183.7 1149.43   2
   0   6   6 31303.8 1081.11  33
   0  -6   6 28228.0 1073.27  42
   0   6  -6 27310.8 1081.99  43
   0  -6  -6 26211.7 963.446  43
   0   6   6 30252.6 928.923  42
   0  -6   7 22176.2 1139.02   3
   0  -6   7 23952.1 965.924   1
   0   6  -7 24788.8 1025.87   2
   0  -6  -7 22972.6 1098.21   2
   0   6   7 23828.2 1008.45  33
   0  -6  -7 24346.6 1044.75  43
   0  -6   7 22291.4 1040.10  42
   0   6  -7 24069.5 1123.74  43
   0  -6  -8 21445.3 1169.80   2
   0   6  -8 18938.5 1009.94   2
   0  -6   8 18389.1 1110.84   3
   0  -6   8 20478.7 1107.60  42
   0   6  -8 20101.0 1135.02  43
   0  -6  -8 19382.1 1043.46  43
   0  -6  -9 11427.0 630.452  37
   0  -6  -9 11281.2 637.450  38
   0   6   9 11103.9 619.357  11
   0  -6   9 10488.4 648.694   5
   0  -6   9 10273.1 630.909  36
   0   6  -9 12113.4 845.049   2
   0  -6  -9 8133.78 841.696   2
   0  -6   9 10388.4 935.092   3
   0   6   9 10424.2 612.878  14
   0   6  -9 9751.24 853.762  43
   0  -6  -9 11280.5 891.800  43
   0  -6   9 10594.3 845.160  42
   0  -6  10 127.004 197.556   5
   0   6  10 698.409 263.778  23
   0   6  10 114.079 231.438  11
   0  -6 -10 655.546 260.793  38
   0   6  10 295.384 210.599  14
   0   6  10 448.724 183.517  36
   0  -6  10 673.658 288.572  36
   0  -6 -10 50.3299 119.893  37
   0   6  11 12693.6 706.468   5
   0  -6  11 12374.3 743.834   5
   0   6  11 12229.6 737.411  23
   0   6  11 12733.4 651.212  11
   0  -6 -11 11665.3 685.267  38
   0   6  11 11895.1 668.667  14
   0   6  11 11532.3 594.831  36
   0  -6  11 12480.8 698.211  36
   0   6  12 4387.04 419.294   5
   0  -6  12 4075.84 448.440   5
   0   6  12 3905.21 436.413  23
   0   6  12 3756.71 312.013  11
   0  -6 -12 4111.05 425.225  38
   0   6  12 3623.40 378.632  14
   0  -6  12 4494.93 437.827  36
   0  -6  13 842.003 236.735  36
   0   6  13 971.527 152.794   5
   0  -6  13 1046.58 238.523   5
   0   6  13 731.797 249.665  23
   0  -6 -13 854.590 232.161  38
   0  -6 -14 1648.81 214.406  38
   0  -6 -14 1500.35 178.844  10
   0  -6  14 1704.86 208.225  36
   0   7   0 45.1077 123.647  40
   0  -7   0 8.82713 142.490   1
   0  -7   0 6.21666 179.027  31
   0  -7   1 1364.85 208.831   1
   0  -7  -1 1328.31 163.289   1
   0   7  -1 1468.08 201.411  40
   0   7  -1 1724.67 144.085  43
   0  -7   1 1831.67 210.898  42
   0   7  -1 1374.00 103.684  44
   0  -7   1 1792.46 268.235  31
   0  -7   2 2791.98 319.880  31
   0   7  -2 2759.52 186.894  41
   0  -7   2 3385.46 285.715  42
   0  -7  -2 2783.51 139.831  43
   0   7  -2 2810.71 180.877  44
   0   7  -2 2775.36 237.134  43
   0  -7  -2 2845.02 187.002   1
   0  -7   2 3005.75 304.192   1
   0   7  -2 2999.77 185.315   4
   0   7   2 2964.30 294.827  34
   0   7  -3 112347. 755.114   4
   0   7  -3 119533. 1479.33   2
   0  -7   3 114918. 1652.04   1
   0   7   3 109945. 1702.38  34
   0  -7   3 113744. 1624.59  42
   0   7  -3 117556. 1331.13  44
   0   7  -3 115721. 1542.78  43
   0  -7  -3 112245. 1158.89  43
   0   7  -4 157.635 183.116   2
   0  -7   4 45.4210 166.288   1
   0  -7  -4 93.8139 216.361   2
   0  -7   4 68.1735 172.839   3
   0   7   4 114.655 180.242  34
   0  -7   4 223.292 182.440  42
   0   7  -4 667.801 208.009  43
   0  -7  -5 70829.6 1606.18   2
   0  -7   5 64653.8 1428.76   1
   0  -7   5 63503.3 1610.87   3
   0   7   5 67442.0 1562.19  34
   0   7  -5 63151.4 1482.41  43
   0  -7  -5 67548.3 1307.67  43
   0  -7   5 61448.7 1461.47  42
   0   7   5 63833.4 1203.59  42
   0   7  -6 56198.7 1444.05   2
   0  -7   6 56647.4 1442.81   1
   0  -7   6 54551.6 1646.92   3
   0  -7  -6 59113.4 1630.10   2
   0   7   6 60897.1 1303.37  42
   0  -7  -6 56548.2 1366.45  43
   0  -7   6 57850.0 1565.01  42
   0   7  -6 54735.3 1529.44  43
   0   7  -7 36799.9 1247.57   2
   0  -7   7 36681.7 1483.10   3
   0  -7  -7 38430.5 1454.11   2
   0  -7   7 36989.1 1241.79   1
   0   7   7 39063.8 1338.00  33
   0  -7   7 37303.1 1367.55  42
   0  -7  -7 38975.9 1288.85  43
   0   7  -7 37120.6 1391.21  43
   0  -7  -8 11671.2 897.113   2
   0   7  -8 12054.7 808.329   2
   0  -7   8 11628.3 926.457   3
   0   7  -8 11664.7 868.545  43
   0  -7   8 11530.2 845.036  42
   0  -7  -8 12716.9 826.375  43
   0  -7   9 4596.12 441.182  36
   0  -7   9 5382.58 495.798   5
   0  -7   9 4941.53 418.756  29
   0  -7  -9 5373.07 453.673  37
   0  -7  -9 5426.98 475.975  38
   0  -7   9 4529.81 602.531   3
   0   7   9 5186.10 470.834  14
   0   7  -9 4864.80 656.800  43
   0  -7   9 4342.76 604.697  42
   0   7  10 31635.7 1045.64  11
   0  -7  10 33641.6 1030.06  29
   0   7  10 33382.0 1217.42  23
   0  -7 -10 32550.0 1107.48  38
   0  -7  10 32883.5 1124.04  36
   0   7  10 32459.1 1103.02  14
   0  -7  10 32977.4 1169.16   5
   0  -7  11 5313.31 494.524   5
   0   7  11 4928.36 458.111   5
   0   7  11 5671.62 528.432  23
   0   7  11 5055.40 442.895  11
   0  -7  11 6100.45 524.945  36
   0   7  11 5387.40 488.893  14
   0  -7 -11 5124.43 479.380  38
   0  -7  12 15684.2 765.334   5
   0   7  12 15956.1 697.173   5
   0   7  12 15438.5 750.977  23
   0   7  12 14926.4 620.997  11
   0  -7  12 15891.6 729.299  36
   0   7  12 16347.7 713.340  14
   0  -7 -12 15217.7 716.275  38
   0  -7 -13 11839.0 561.875  10
   0   7  13 10779.1 545.590  23
   0  -7 -13 11969.5 565.037  38
   0   7  13 12339.2 486.141   5
   0  -7  13 11897.0 566.366  36
   0  -7 -14 248.569 139.627   9
   0  -7  14 354.471 155.991  36
   0  -7 -14 382.165 156.020  38
   0  -7 -14 322.922 103.293  10
   0  -8   0 10336.8 450.600   1
   0  -8   0 9852.98 502.728  31
   0   8   0 10372.7 440.915  40
   0  -8  -1 18306.6 538.339   1
   0  -8   1 17714.9 623.919   1
   0  -8   1 18221.5 698.714  31
   0  -8  -1 17874.4 650.144  31
   0   8  -1 18063.9 584.009  40
   0  -8   1 19567.5 590.209  42
   0   8   2 30483.2 902.757  34
   0  -8  -2 33156.6 349.221  32
   0  -8  -2 30726.5 617.642   1
   0  -8   2 32470.8 879.364   1
   0  -8  -2 31518.7 888.670  31
   0  -8   2 31537.6 965.158  31
   0   8  -2 32062.7 707.084  43
   0   8  -2 31356.0 555.663  44
   0  -8   2 30945.6 809.343  42
   0   8  -2 32659.7 588.764  41
   0   8  -2 33907.0 619.680   4
   0  -8   3 2650.22 388.024  31
   0   8  -3 2523.94 150.527   4
   0  -8   3 2676.90 323.097   1
   0   8   3 2352.79 328.182  34
   0  -8   3 2505.01 296.349  42
   0   8  -3 2816.78 281.636  43
   0  -8  -3 2537.11 181.948  43
   0   8  -3 2651.43 231.666  44
   0  -8   4 59447.9 1342.76   1
   0   8   4 60903.6 1454.58  34
   0  -8  -4 62933.4 1042.50  43
   0  -8   4 60084.1 1357.66  42
   0   8  -4 61203.7 1312.98  43
   0   8  -5 2005.85 286.796   2
   0  -8   5 1125.57 245.128   1
   0  -8   5 1344.85 290.929   3
   0  -8  -5 1412.03 339.169   2
   0   8   5 1758.95 333.204  34
   0   8  -5 1050.90 252.567  43
   0  -8   5 1554.98 292.231  42
   0   8   5 1607.23 239.293  42
   0  -8  -5 1502.21 245.444  43
   0  -8  -6 11485.6 802.875   2
   0  -8   6 11108.6 798.951   3
   0   8  -6 11867.6 681.680   2
   0  -8   6 12656.6 727.813   1
   0  -8  -6 11948.3 630.348  43
   0   8  -6 11452.0 720.822  43
   0  -8   6 10575.9 709.796  42
   0   8  -7 282.017 253.024   2
   0  -8   7 355.505 196.935   1
   0  -8  -7-475.211 316.318   2
   0  -8   7-286.356 245.914   3
   0   8   7 204.462 217.339  33
   0   8  -7-40.0087 211.384  43
   0  -8   7 132.810 204.751  42
   0   8  -8 7740.83 716.255  43
   0  -8   8 7294.36 697.110  42
   0   8  -8 8200.78 686.407   2
   0  -8   8 7639.58 757.148   3
   0  -8  -9 1232.82 277.297  38
   0  -8  -9 1471.51 262.274  37
   0  -8   9 1231.31 287.494  36
   0  -8   9 1052.72 290.001   5
   0  -8   9 1576.59 237.527  29
   0   8   9 1619.86 338.328  23
   0  -8   9 785.202 366.264  42
   0   8  -9 1518.89 410.417  43
   0  -8   9 1168.35 207.052  17
   0   8   9 1257.63 347.024  14
   0  -8   9 1563.12 387.652   3
   0   8  10 67.0168 200.300  11
   0  -8  10 414.179 194.399  29
   0   8  10 246.777 241.474  23
   0  -8  10 122.998 246.360  36
   0  -8 -10 92.6096 199.753  37
   0  -8 -10 421.366 266.100  38
   0   8  10 206.696 224.430  14
   0  -8  10 125.693 264.240   5
   0  -8  11 6348.58 550.001   5
   0   8  11 6837.15 511.783   5
   0   8  11 6351.31 572.452  23
   0   8  11 5904.09 460.364  11
   0  -8 -11 6413.45 498.877  38
   0   8  11 6373.56 504.350  14
   0  -8  11 7204.67 547.985  36
   0   8  12 951.527 171.653   5
   0  -8  12 785.339 285.572   5
   0   8  12 713.336 293.153  23
   0  -8 -12 832.934 257.144  38
   0  -8  12 1009.35 257.917  36
   0   8  12 907.003 257.437  14
   0   8  12 640.750 189.487  11
   0  -8 -13-33.5673 151.303  10
   0  -8  13 32.7503 181.518  36
   0   8  13 286.751 188.986  23
   0  -8 -13 108.484 185.802  38
   0  -8  14 131.942 147.706  36
   0  -8 -14 138.966 143.907   9
   0  -8 -14 245.888 106.675  10
   0  -8 -14 139.331 149.012  38
   0  -9   0 47.4236 141.747   1
   0  -9   0 5.34965 200.602  31
   0   9  -1 67411.3 1178.09  40
   0  -9  -1 68384.1 1109.09   1
   0  -9   1 68594.6 1259.81   1
   0  -9   1 68919.8 1156.57  42
   0   9  -1 70362.1 624.785  32
   0  -9   1 67176.0 1386.58  31
   0  -9  -1 68131.6 1335.44  31
   0  -9   2 46676.8 1241.19  31
   0  -9  -2 50545.2 1185.70  31
   0  -9  -2 47683.3 836.073   1
   0  -9   2 49425.1 1143.55   1
   0   9  -2 48210.5 663.160  44
   0   9  -2 47241.6 858.388  43
   0  -9   2 48213.7 1058.91  42
   0   9  -2 49056.0 762.326  41
   0   9   2 49981.9 1201.05  34
   0   9  -2 48647.2 802.909   4
   0  -9   3 38583.6 1225.17  31
   0  -9   3 42910.1 1131.15   1
   0  -9   3 42282.5 1085.19  42
   0   9  -3 42607.4 977.960  43
   0   9   3 42600.8 1183.44  34
   0  -9   4 20417.0 840.302   1
   0   9  -4 19397.9 726.242   2
   0   9  -4 21023.8 789.931  43
   0  -9   4 22703.9 878.364  42
   0   9   4 20810.2 900.116  34
   0  -9   5 69536.3 1624.32   1
   0   9  -5 72420.8 1504.78   2
   0   9  -5 71903.2 1620.25  43
   0  -9   5 67506.1 1638.46  42
   0   9   5 70035.6 1744.44  34
   0   9  -6 8477.35 665.538  43
   0  -9   6 9386.78 712.995  42
   0   9  -6 9207.84 612.137   2
   0  -9   6 9110.88 634.790   1
   0   9  -7 984.991 301.756   2
   0  -9   7 1043.16 273.366   1
   0   9   7 1428.40 350.922  33
   0   9  -7 1310.27 359.243  43
   0  -9   7 1029.15 321.077  42
   0  -9   8 11677.5 642.787  36
   0  -9   8 12755.6 707.156   5
   0  -9   8 11972.2 781.532   1
   0  -9  -8 13770.1 686.646  37
   0  -9  -8 12875.7 670.403  38
   0   9  -8 10951.2 850.682  43
   0  -9   8 11563.8 878.322  42
   0   9   8 12621.8 672.989  14
   0  -9   9 21409.3 898.646  36
   0  -9   9 21011.5 936.886   5
   0  -9  -9 20295.9 896.970  27
   0  -9   9 21734.3 837.381  29
   0   9   9 21700.3 961.151  23
   0   9   9 22997.6 930.887  14
   0  -9   9 21152.5 839.076  17
   0  -9  -9 22189.0 904.883  38
   0  -9  -9 21055.6 891.555  37
   0   9  -9 19505.4 1189.62  43
   0  -9   9 22997.4 1341.51  42
   0  -9  10 348.656 274.396   5
   0   9  10 688.131 297.295  23
   0   9  10 432.881 204.896  11
   0  -9 -10 741.257 275.314  38
   0   9  10 674.004 272.742  14
   0  -9  10 399.107 241.648  36
   0  -9 -10 162.688 212.558  37
   0   9  11 5961.74 441.546   5
   0  -9  11 5948.22 539.489   5
   0   9  11 6493.23 545.037  23
   0  -9 -11 6634.22 520.053  38
   0  -9  11 6021.78 525.952  36
   0   9  11 6047.91 483.788  14
   0   9  11 5976.79 469.927  11
   0   9  12 559.450 253.669  23
   0  -9 -12 857.854 258.505  38
   0  -9  12 656.632 280.842  36
   0   9  12 681.142 256.991  14
   0  -9 -12 632.010 273.194  10
   0   9  12 600.495 189.925  11
   0   9  13 722.601 211.321  23
   0  -9 -13 848.565 211.700  38
   0  -9 -13 986.316 221.017  10
   0   9  13 675.074 142.892  11
   0  -9  13 784.208 230.897  36
   0  -9 -13 334.944 185.100   9
   0  -9 -14 197.968 135.039  38
   0  -9  14 74.2436 130.049  36
   0  -9 -14-179.011 96.9257  10
   0  -9 -14 135.251 123.030   9
   0 -10   0 1107.48 263.418  31
   0 -10   0 1392.78 231.919   1
   0  10  -1 37.3753 162.637  40
   0 -10   1 97.8654 170.890  31
   0 -10  -1 115.895 187.230  31
   0 -10   1 25.6425 141.984  42
   0 -10   1 116.668 164.976   1
   0 -10  -1 7.03602 135.494   1
   0  10  -1 49.0446 131.132   4
   0  10   2 1898.02 282.500  34
   0 -10   2 1384.36 274.876   1
   0 -10  -2 1225.85 182.977   1
   0 -10  -2 1863.88 305.352  31
   0 -10   2 1794.24 316.449  31
   0  10  -2 1466.26 246.397  40
   0  10  -2 1776.34 171.417  41
   0  10  -2 1660.05 181.574  43
   0 -10   2 1189.87 249.689  42
   0  10  -2 1667.39 198.710   4
   0 -10   3 11802.4 738.038  31
   0 -10  -3 9953.79 603.561  31
   0 -10   3 12964.5 672.621   1
   0  10   3 10590.3 643.534  34
   0 -10   3 11152.4 599.029  42
   0  10  -3 12209.7 534.244  43
   0  10  -4 51058.0 1183.12   2
   0 -10   4 49116.7 1351.45   1
   0  10   4 49850.7 1440.83  34
   0 -10   4 48847.8 1322.39  42
   0  10  -4 51360.1 1248.59  43
   0  10  -5 5992.92 488.620   2
   0 -10   5 4944.19 493.759   1
   0  10   5 5731.51 565.306  34
   0 -10   5 5299.24 516.037  42
   0  10  -5 5303.74 484.570  43
   0 -10   6 39225.1 1360.93   1
   0 -10   6 40665.9 1415.22  42
   0  10  -6 36861.0 1314.19  43
   0 -10   7 186.450 197.130   1
   0 -10   7-405.211 299.260  42
   0  10   7 44.8752 213.318  33
   0 -10  -8 66356.8 1501.50  37
   0 -10  -8 63257.0 1447.63  38
   0 -10   8 66379.9 1531.61  36
   0 -10   8 63164.0 1553.15   5
   0 -10   8 62292.3 1416.30  29
   0 -10  -8 63399.3 1538.96  27
   0 -10   8 61605.0 1890.58   1
   0 -10  -8 66329.9 1617.47  20
   0 -10   8 64337.1 1451.99  17
   0  10  -8 60422.2 1988.35  43
   0 -10   8 65512.8 2085.75  42
   0  10   8 64595.0 1484.86  14
   0 -10   9 7915.75 580.093  36
   0 -10   9 8515.23 641.798   5
   0 -10   9 7620.47 523.201  29
   0 -10  -9 7347.20 551.257  27
   0  10   9 8977.69 644.666  23
   0  10   9 8560.61 609.077  14
   0 -10  -9 8241.58 593.922  20
   0  10  -9 7759.38 767.669  43
   0 -10  -9 7584.86 558.942  37
   0 -10  -9 8144.49 583.532  38
   0  10  10 318.136 281.916  11
   0  10  10 280.020 241.472  23
   0 -10  10 316.206 269.084   5
   0 -10  10 399.390 262.145  36
   0 -10 -10 306.619 188.217  37
   0  10  10 255.290 229.448  14
   0 -10 -10 356.461 233.403  38
   0  10  11 982.924 267.417  11
   0  10  11 1209.55 318.102  23
   0 -10  11 580.107 315.364   5
   0 -10  11 903.231 291.852  36
   0  10  11 876.002 280.844  14
   0 -10 -11 971.334 298.652  38
   0 -10 -12 8994.01 552.407  38
   0  10  12 8648.66 488.573  11
   0 -10 -12 7971.10 515.078  10
   0 -10  12 8869.74 545.220  36
   0  10  12 9173.50 561.414  23
   0  10  12 8716.31 513.938  14
   0 -10 -13 12563.9 535.420  38
   0  10  13 13204.2 440.567  11
   0 -10 -13 13687.1 561.261  10
   0 -10 -13 13506.0 535.738   9
   0 -10  13 13386.9 545.369  36
   0  10  13 13201.7 568.425  23
   0 -10  14 8667.08 327.791  36
   0 -10 -14 8715.87 339.576  38
   0 -10 -14 8098.56 320.878  10
   0 -11   0-54.7095 199.089  31
   0 -11   0-80.2491 173.010   1
   0  11   1 17211.1 756.667  34
   0 -11  -1 18794.2 672.262   1
   0 -11   1 18017.1 735.350   1
   0 -11  -1 17609.6 779.630  31
   0 -11   1 16223.3 785.695  31
   0  11  -1 18456.4 634.993   4
   0  11   2 4379.16 437.076  34
   0 -11  -2 4315.98 303.420   1
   0 -11   2 4726.29 421.469   1
   0 -11  -2 4347.45 421.020  31
   0 -11   2 3863.00 454.203  31
   0  11  -2 4448.56 391.251  40
   0 -11   2 4259.28 379.018  42
   0  11  -2 4234.88 297.444   4
   0 -11  -3 883.349 241.649  31
   0 -11   3 260.934 268.476  31
   0  11   3 328.812 205.228  34
   0 -11   3 91.6024 191.375  42
   0  11  -3 839.924 185.962  43
   0 -11   3 196.534 199.828   1
   0 -11  -4 29774.5 1126.58  31
   0 -11   4 28754.8 1086.93   1
   0  11  -4 31946.2 960.162   2
   0  11   4 29212.8 1169.04  34
   0  11  -4 30563.6 965.621  43
   0 -11   4 28983.4 1059.69  42
   0 -11   5 10.6276 206.287   1
   0  11   5-7.49960 252.699  34
   0 -11   5 166.327 253.154  42
   0  11  -5 93.5373 196.803  43
   0 -11   6 3905.04 515.435   1
   0 -11   6 3901.77 510.871  42
   0  11  -6 3858.11 466.316  43
   0 -11   7 17182.9 1000.93   1
   0  11  -7 15908.6 963.488  43
   0 -11   7 17774.6 1054.95  42
   0  11   7 17552.8 1128.35  33
   0 -11  -8 40863.6 1208.51  37
   0 -11  -8 43627.4 1212.07  38
   0 -11   8 41875.5 1238.88  36
   0 -11  -8 40048.5 1174.33   6
   0 -11   8 42095.5 1291.59   5
   0 -11  -8 40619.4 1274.32  27
   0 -11   8 40418.7 1165.51  29
   0  11  -8 40286.3 1624.84  43
   0 -11   8 39383.4 1656.28  42
   0 -11   8 42366.8 1129.72  18
   0 -11  -8 41724.4 1306.04  20
   0 -11   8 38278.8 1549.29   1
   0  11   8 43137.6 1230.77  14
   0 -11   9 83987.5 1850.83   5
   0 -11  -9 77384.0 1765.81  27
   0  11   9 86834.9 1897.40  23
   0 -11   9 81852.7 1760.17  36
   0 -11  -9 81957.9 1833.32  20
   0 -11  -9 77783.2 1663.94  38
   0 -11  -9 85137.5 1754.22  37
   0  11   9 84974.3 1746.27  14
   0 -11  10 36.8699 215.022   5
   0  11  10 62.7651 211.914  23
   0 -11 -10-279.429 229.319  38
   0 -11 -10-30.0070 227.952  37
   0 -11  10 184.055 256.136  36
   0  11  10 177.007 256.462  14
   0  11  10 46.7542 249.900  11
   0  11  11 30853.7 1084.51  23
   0 -11 -11 31334.1 1015.90  38
   0 -11  11 32237.7 1049.95  36
   0  11  11 31276.5 1023.59  14
   0  11  11 32723.1 1017.96  11
   0 -11 -11 31794.4 1083.82  10
   0 -11 -12 720.189 212.608  10
   0  11  12 539.538 171.355  11
   0  11  12 654.912 222.238  23
   0 -11 -12 682.901 237.241   9
   0 -11  12 834.192 260.828  36
   0  11  12 673.342 235.128  14
   0 -11 -12 641.551 241.148  38
   0 -11 -13 234.510 167.044   9
   0  11  13 125.816 174.066  23
   0 -11 -13 65.5373 162.606  38
   0 -11  13 211.843 185.091  36
   0  11  13 219.361 117.549  11
   0 -11 -13 104.059 131.214  10
   0 -12   0 4097.11 379.072   1
   0 -12   0 4102.72 455.854  31
   0 -12   1 9076.81 639.107  31
   0 -12  -1 8698.67 604.026  31
   0 -12   1 8427.76 545.280   1
   0 -12  -1 8649.62 489.999   1
   0  12  -1 8938.81 525.670  40
   0  12   1 8807.61 579.680  34
   0  12  -1 10229.6 507.913   4
   0 -12   2 15688.3 866.962  31
   0 -12  -2 17939.5 848.347  31
   0 -12   2 17291.4 733.085  42
   0  12  -2 17176.8 734.942  40
   0 -12  -2 16762.9 615.012   1
   0 -12   2 17602.3 803.767   1
   0  12   2 16888.8 824.842  34
   0  12  -2 18537.0 623.518   4
   0 -12  -3-47.8951 162.062  31
   0 -12   3-47.2265 246.952  31
   0 -12   3-179.870 183.585   1
   0  12  -3 18.5278 130.864  40
   0 -12   3 71.9796 191.836  42
   0  12   3-164.520 147.689  34
   0 -12   4 15029.8 844.777   1
   0  12   4 14642.2 867.499  34
   0  12  -4 16057.1 720.151  43
   0 -12   4 14244.6 791.593  42
   0 -12  -4 14857.8 841.667  31
   0 -12   5 1643.17 324.901   1
   0  12   5 1639.84 377.343  34
   0 -12  -5 1652.67 348.149  31
   0 -12   5 1434.85 352.112  42
   0  12  -5 1683.50 291.364  43
   0 -12   6 713.072 265.632   1
   0  12  -6 1335.02 349.159  43
   0 -12   6 769.153 301.449  42
   0  12   7 1725.92 287.187  14
   0 -12  -7 1377.53 270.563  37
   0 -12   7 981.600 267.743  36
   0  12   7 1407.92 442.276  33
   0 -12  -7 685.827 241.768  27
   0 -12   7 738.346 369.741  42
   0  12  -7 669.929 313.108  43
   0 -12   7 640.662 270.786   1
   0 -12   7 937.190 301.064   5
   0 -12  -8 1741.51 310.022  38
   0 -12  -8 1867.58 302.906  37
   0 -12   8 1431.53 328.173  36
   0 -12   8 1965.82 381.885   5
   0 -12  -8 1278.50 264.470   6
   0 -12  -8 1709.95 320.895  27
   0  12   8 1784.02 321.442  23
   0 -12   8 2766.77 521.850  42
   0 -12   8 1322.64 390.292   1
   0  12   8 1936.39 332.261  14
   0 -12  -8 1809.47 332.375  20
   0 -12   8 1590.88 277.241  18
   0 -12  -9 1217.93 239.550   6
   0 -12   9 1201.15 336.766   5
   0 -12  -9 797.694 314.112  27
   0  12   9 1309.51 314.832  23
   0 -12  -9 1038.13 286.823  38
   0 -12   9 683.896 251.065  18
   0 -12  -9 932.582 300.199  20
   0 -12   9 831.437 317.018  36
   0 -12  -9 691.430 256.362  37
   0  12   9 857.408 288.698  14
   0 -12  10 1153.56 273.650  36
   0 -12 -10 1155.03 284.026  37
   0  12  10 896.032 299.726  23
   0  12  10 1030.57 276.798  11
   0 -12 -10 1130.81 318.105  20
   0  12  10 1507.54 277.441  14
   0 -12 -10 866.364 281.131  38
   0 -12 -11 1984.31 320.741  38
   0  12  11 1834.88 380.779  23
   0 -12 -11 1939.71 363.296  10
   0  12  11 2373.47 325.892  11
   0 -12  11 1718.91 321.125  36
   0  12  11 2307.07 332.889  14
   0 -12 -12 1449.22 289.035  38
   0  12  12 1332.03 240.039  23
   0  12  12 1275.22 234.752  11
   0 -12 -12 1684.82 272.903  10
   0 -12 -12 1345.21 249.732   9
   0  12  12 1497.84 233.399  14
   0 -12  12 1505.99 285.301  36
   0 -12 -13 21253.5 615.552  38
   0  12  13 20454.4 642.773  23
   0 -12  13 21410.7 625.194  36
   0 -12 -13 21221.4 633.076  10
   0  12  13 20939.1 518.020  11
   0  13   0 120.025 172.388  34
   0 -13   0-90.3983 229.300  31
   0 -13   0-76.4210 125.905   1
   0 -13  -1 8441.43 637.119  31
   0 -13   1 8938.09 693.145  31
   0  13  -1 8862.03 504.150   4
   0  13   1 9140.98 617.297  34
   0 -13   1 8952.25 578.914   1
   0 -13  -1 8939.76 532.896   1
   0 -13   2 7488.08 653.664  31
   0 -13  -2 6935.42 572.312  31
   0 -13   2 7279.63 562.770   1
   0  13   2 7038.64 575.218  34
   0 -13   2 6656.26 508.720  42
   0  13  -2 6747.60 499.551  40
   0 -13   3 31364.0 1326.64  31
   0 -13  -3 34438.5 1257.97  31
   0  13  -3 34499.0 1118.18  40
   0 -13   3 34787.1 1241.27   1
   0  13   3 35255.4 1304.75  34
   0 -13   3 33530.4 1127.38  42
   0 -13  -4 29078.7 1211.73  31
   0  13  -4 27824.2 1066.99  40
   0  13   4 27824.4 1241.30  34
   0 -13   4 29759.8 1152.01  42
   0 -13   4 28594.9 1194.24   1
   0 -13  -5 3234.42 462.144  31
   0  13   5 3988.18 571.188  34
   0 -13   5 3742.68 485.091   1
   0 -13   5 3136.03 453.447  42
   0 -13   6 747.842 357.659   1
   0 -13  -6 154.802 301.785  31
   0 -13   6 626.013 320.248  42
   0 -13   7 11241.1 914.049  42
   0 -13  -7 11185.8 589.677  38
   0 -13  -7 11607.6 654.541  37
   0 -13   7 11110.7 658.310  36
   0  13   7 13157.9 1058.30  33
   0 -13  -7 11940.6 951.437  31
   0 -13  -7 11473.1 686.471  27
   0 -13   7 11847.7 624.617  18
   0 -13   7 11048.6 882.768   1
   0  13   7 11741.5 648.173  14
   0 -13  -7 12622.7 676.977   6
   0 -13  -8 749.866 294.743   6
   0 -13  -8 352.452 230.187  27
   0  13   8 652.962 293.822  23
   0 -13   8 421.673 252.400  36
   0 -13  -8 515.802 223.792  37
   0 -13  -8 215.439 243.629  20
   0 -13   8 454.585 210.252  18
   0  13   8 370.755 214.113  14
   0 -13  -8 447.364 224.666  38
   0 -13  -9 4651.27 459.276  37
   0 -13  -9 4472.30 443.418  38
   0 -13  -9 3961.67 482.261  10
   0 -13  -9 3654.30 435.930  27
   0  13   9 4185.21 443.147  23
   0 -13  -9 4377.91 434.822   6
   0 -13  -9 4058.88 493.237  20
   0 -13   9 5084.23 406.953  18
   0 -13   9 4438.82 478.057  36
   0  13   9 4336.71 442.918  14
   0 -13 -10 1927.77 328.446  38
   0  13  10 1877.84 330.908  23
   0  13  10 1740.39 303.844  11
   0 -13 -10 1508.42 328.655  10
   0 -13 -10 1848.88 306.465  20
   0  13  10 1626.71 310.064  14
   0 -13  10 2122.74 356.492  36
   0  13  11 17889.6 736.783  11
   0 -13 -11 18664.0 724.469   9
   0 -13 -11 18828.9 827.691  10
   0 -13 -11 17150.8 733.906  38
   0  13  11 18372.2 752.989  14
   0  13  11 18314.1 801.502  23
   0 -13  11 18815.6 775.332  36
   0 -13 -12 4991.89 407.107  10
   0  13  12 5233.00 364.775  11
   0 -13 -12 4701.98 338.544   9
   0 -13 -12 5053.37 381.287  38
   0  13  12 5325.73 364.885  14
   0  13  12 5268.36 396.137  23
   0 -13  12 5125.58 391.174  36
   0 -13 -13 240.356 148.815  38
   0 -13  13 281.743 177.085  36
   0  13  13 262.336 94.3713  11
   0 -13 -13 173.067 109.551  10
   0 -14   0 150961. 2721.07  31
   0  14   0 147348. 2404.28  34
   0 -14   0 145925. 2271.05   1
   0 -14   1 16707.1 947.485  31
   0 -14  -1 15596.2 884.402  31
   0  14  -1 16589.5 724.699   4
   0  14   1 15951.8 847.904  34
   0  14  -1 16574.3 787.787  34
   0 -14  -1 17423.3 755.840   1
   0 -14   1 16960.3 823.793   1
   0  14  -2 13427.7 700.851  40
   0 -14   2 13152.3 776.727   1
   0  14   2 13473.3 811.738  34
   0 -14   2 13150.3 893.585  31
   0 -14  -2 14164.7 850.020  31
   0 -14   3 16610.4 857.483  42
   0  14  -3 17106.9 825.352  40
   0 -14   3 17103.4 928.727   1
   0  14   3 17055.6 958.399  34
   0 -14   3 17870.0 1060.49  31
   0 -14  -3 16966.7 945.114  31
   0 -14  -4 14073.7 905.007  31
   0 -14   4 12944.7 810.126  42
   0 -14   4 13328.2 865.582   1
   0  14   4 13853.5 917.402  34
   0  14  -4 12734.2 754.420  40
   0 -14   5 1573.89 421.505   1
   0 -14   5 1184.10 303.040  42
   0 -14  -5 1515.38 420.071  31
   0  14   5 2267.02 470.204  34
   0 -14  -6 12021.7 643.227  37
   0 -14   6 12004.0 684.880  36
   0  14   6 12879.0 1000.46  33
   0 -14  -6 11395.2 893.031  31
   0 -14  -6 12418.8 702.834  27
   0 -14   6 11068.5 876.523   1
   0 -14   6 12278.0 644.997  18
   0 -14  -6 12879.6 690.577  10
   0 -14   6 9810.95 840.610  42
   0 -14  -7 38316.9 1207.12   6
   0 -14   7 36732.6 1610.38  42
   0 -14  -7 36357.4 1143.74  37
   0 -14  -7 37182.3 1079.27  38
   0 -14   7 36604.7 1161.22  36
   0  14   7 37568.6 1742.43  33
   0 -14  -7 36305.1 1173.92  10
   0 -14  -7 36496.8 1650.60  31
   0 -14  -7 35708.5 1192.08  27
   0  14   7 38649.0 1195.67  23
   0 -14   7 35963.0 1580.30   1
   0  14   7 37860.4 1120.83  14
   0 -14   7 37651.1 1095.19  18
   0 -14  -8 1654.98 330.087  20
   0 -14   8 946.897 288.007  18
   0 -14  -8 1402.93 329.091  10
   0 -14  -8 707.761 232.194  27
   0  14   8 1317.91 312.351  23
   0 -14  -8 1262.99 293.852  37
   0 -14   8 1147.31 332.293  36
   0 -14  -8 1277.46 268.218  38
   0  14   8 1184.52 302.524  14
   0 -14  -8 1257.00 297.581   6
   0 -14  -9 15269.3 814.764  20
   0 -14   9 14527.3 673.942  18
   0 -14  -9 14989.3 805.582  10
   0 -14  -9 15491.9 815.860  27
   0  14   9 15050.2 790.989  23
   0 -14  -9 15703.5 745.319   6
   0 -14   9 16233.9 808.867  36
   0  14   9 14862.2 747.582  14
   0 -14  -9 13698.2 729.575  37
   0 -14  -9 15166.9 737.695  38
   0 -14 -10 3152.60 379.591  38
   0 -14 -10 3393.64 377.759   6
   0 -14 -10 3029.61 419.887  10
   0 -14 -10 3431.97 379.893   9
   0  14  10 3179.96 387.406  11
   0  14  10 2462.37 375.301  23
   0 -14 -10 3055.45 348.727  20
   0  14  10 3141.11 358.045  14
   0 -14  10 3572.68 397.006  36
   0  14  11 635.700 214.035  11
   0 -14 -11 632.234 247.899  10
   0  14  11 443.907 156.474  23
   0 -14 -11 606.938 228.679  38
   0 -14 -11 443.921 228.802   9
   0  14  11 727.217 203.675  14
   0 -14  11 548.917 257.317  36
   0 -14 -12 593.845 247.191  10
   0  14  12 388.803 162.228  11
   0  14  12 567.793 158.257  23
   0 -14 -12 501.951 200.079  38
   0  14  12 269.277 136.088  14
   0 -14 -12 770.023 160.331   9
   0 -14  12 244.230 198.518  36
   0 -14 -13-69.4736 122.815  38
   0 -14 -13 353.195 149.095  10
   0 -14  13 196.416 150.581  36
   0 -15   0 139.871 248.110  31
   0 -15   0 103.736 152.999   1
   0  15   0-140.409 234.467   4
   0  15   0-131.060 168.878  34
   0 -15   1 1654.92 367.602  31
   0 -15  -1 2015.91 402.210  31
   0  15   1 1775.34 337.255  34
   0  15  -1 2061.81 343.132  34
   0  15  -1 1710.82 327.994   4
   0 -15  -1 1834.15 290.331   1
   0 -15   1 2064.56 330.621   1
   0 -15   2 15497.9 994.279  31
   0 -15  -2 16651.3 967.860  31
   0  15   2 15987.9 924.086  34
   0  15  -2 15255.6 774.773  34
   0  15  -2 16850.2 815.818  40
   0 -15   2 15821.1 871.556   1
   0 -15  -3 5006.19 548.344  31
   0 -15   3 5009.34 617.147  31
   0  15   3 4654.55 530.869  34
   0  15  -3 6159.49 522.165  40
   0 -15   3 5556.35 547.147   1
   0 -15  -4 827.239 305.481  31
   0  15   4 32.8489 167.858  34
   0 -15   4 840.295 295.997  42
   0 -15   4 908.322 316.523   1
   0 -15  -5 9145.51 802.533  31
   0 -15   5 8478.76 786.415   1
   0 -15   5 8526.61 739.785  42
   0  15   5 9081.87 840.663  34
   0 -15   6 10109.1 829.264  42
   0 -15  -6 9673.48 606.454  37
   0 -15   6 9740.07 608.972  36
   0  15   6 9295.55 898.523  33
   0 -15  -6 9151.34 871.167  31
   0 -15  -6 8663.17 618.859  27
   0 -15   6 9999.92 630.632  25
   0  15   6 10243.7 626.115  23
   0 -15   6 10106.7 593.862  18
   0 -15   6 9356.78 819.899   1
   0  15   6 10399.8 580.951  14
   0 -15   6 10106.8 622.214  13
   0 -15  -6 9355.94 608.219  10
   0 -15   7 57511.7 1469.50  36
   0 -15  -7 58735.8 1484.65  10
   0 -15  -7 56622.2 1512.42  27
   0  15   7 57534.9 1451.19  23
   0 -15  -7 54115.1 1401.11  37
   0 -15  -7 59213.4 1337.98  38
   0 -15   7 59992.7 1404.15  18
   0 -15  -7 56478.6 1477.35   6
   0 -15   7 54645.7 1304.83  13
   0  15   7 57305.7 1371.73  14
   0 -15   8 25390.8 986.097  36
   0 -15  -8 24705.8 993.817  10
   0 -15  -8 23062.6 1012.66  27
   0  15   8 22828.8 952.625  23
   0  15   8 22927.8 896.071  14
   0 -15  -8 24392.4 896.066  38
   0 -15  -8 24239.8 971.381  37
   0 -15  -8 24985.0 1052.40  20
   0 -15   8 25650.6 920.321  18
   0 -15  -8 24208.7 943.877   6
   0 -15  -9 11235.2 652.185   6
   0 -15  -9 10930.6 691.711  10
   0  15   9 11390.5 669.128  23
   0 -15   9 12369.0 704.611  36
   0 -15  -9 10579.9 639.376  37
   0 -15  -9 11941.4 647.235  38
   0  15   9 11285.1 635.743  14
   0 -15   9 12233.9 617.268  18
   0 -15  -9 12373.4 735.719  20
   0 -15  10 5881.31 401.467  18
   0 -15 -10 6031.62 521.662  20
   0 -15 -10 5898.39 448.461  38
   0  15  10 4211.22 648.203  35
   0 -15 -10 6407.74 529.572  10
   0  15  10 6426.96 486.762  11
   0 -15 -10 4990.59 413.407   9
   0  15  10 5911.71 487.695  23
   0 -15 -10 5901.75 458.149   6
   0 -15  10 6187.52 503.276  36
   0  15  10 6169.91 489.712  14
   0 -15 -11-103.629 203.297  38
   0  15  11-132.416 172.867  23
   0  15  11 115.434 177.805  11
   0 -15 -11 16.0721 224.378  10
   0 -15 -11 490.351 143.645   9
   0  15  11-56.7424 167.642  14
   0 -15  11 177.760 218.648  36
   0  15  12-167.733 136.578  11
   0 -15 -12 118.540 180.822  10
   0 -15 -12 139.686 157.967  38
   0  15  12-104.279 115.235  23
   0  15  12 8.94687 85.0024  14
   0 -15  12 61.2102 177.803  36
   0 -15  13 190.666 122.956  36
   0 -15 -13 404.928 116.743  10
   0  16   0 84589.3 2008.66  34
   0 -16   0 83761.7 1887.20   1
   0 -16   0 86257.0 2293.34  31
   0  16  -1 3791.56 451.919  34
   0  16   1 4011.64 475.417  34
   0 -16   1 3855.17 471.750   1
   0 -16  -1 4971.35 453.224   1
   0  16   1 4518.93 513.856   4
   0 -16  -1 3939.38 553.450  31
   0 -16   1 3706.07 549.215  31
   0 -16   2 20567.5 1203.51  31
   0 -16  -2 21938.2 1151.03  31
   0 -16   2 21446.0 1060.61   1
   0  16   2 20923.5 1098.42  34
   0 -16  -3 16937.2 1033.36  31
   0 -16   3 18227.9 1166.51  31
   0 -16   3 17195.2 1006.36   1
   0  16   3 16812.3 1027.55  34
   0 -16  -4 3165.35 491.981  31
   0 -16   4 3890.94 539.811   1
   0  16   4 4447.94 559.345  34
   0 -16   5 8086.46 752.741  42
   0 -16   5 6858.52 507.298  18
   0 -16   5 6615.96 709.460   1
   0 -16  -5 6783.79 492.779  37
   0 -16   5 7485.14 539.663  36
   0  16   5 8454.86 860.555  34
   0 -16  -5 7348.30 563.087  27
   0 -16  -5 7733.09 770.121  31
   0 -16   5 7281.60 527.737  25
   0 -16  -5 6411.93 520.573  10
   0 -16   5 6659.84 504.211  13
   0  16   6 544.315 169.377  14
   0 -16   6 299.538 213.686  13
   0 -16   6 322.769 212.627  36
   0 -16  -6 666.568 240.128  37
   0  16   6 649.843 476.201  33
   0 -16  -6 452.353 311.687  31
   0 -16   6 129.542 231.914  25
   0 -16  -6 232.272 264.608  27
   0 -16   6 113.193 224.555   1
   0 -16   6-56.1780 183.976  18
   0 -16   6 663.841 374.058  42
   0 -16  -6 435.125 292.947  10
   0 -16  -7 9287.90 610.868  37
   0 -16  -7 8861.34 620.930  10
   0 -16  -7 9292.89 664.944  27
   0  16   7 9288.94 609.101  23
   0 -16   7 9640.23 619.794  36
   0 -16   7 9843.94 593.675  18
   0 -16   7 8592.15 551.146  13
   0  16   7 8239.91 530.416  14
   0 -16  -7 10072.5 662.213   6
   0 -16  -8 7370.96 553.348  37
   0 -16  -8 6963.71 495.515  38
   0 -16  -8 6468.10 543.557  10
   0 -16  -8 6233.18 566.604  27
   0  16   8 7199.67 540.683  23
   0 -16  -8 7182.35 580.509   6
   0 -16  -8 7013.52 586.798  20
   0 -16   8 6802.01 505.233  18
   0 -16   8 7694.18 562.499  36
   0  16   8 7192.24 511.378  14
   0 -16   9 10974.8 657.147  36
   0 -16  -9 10773.6 678.488  10
   0  16   9 10925.5 654.401  23
   0 -16  -9 10470.1 640.692   6
   0 -16   9 10758.1 559.413  18
   0 -16  -9 11040.0 706.436  20
   0  16   9 10330.4 606.632  14
   0 -16  -9 11225.2 605.827  38
   0 -16  10 967.577 294.417  36
   0  16  10 940.318 271.340  11
   0 -16 -10 985.774 264.417  10
   0  16  10 490.593 199.979  23
   0 -16 -10 1059.78 169.767   6
   0 -16 -10 1074.16 267.881  38
   0  16  10 624.779 209.241  14
   0 -16  10 1118.57 237.233  18
   0 -16 -10 599.901 175.581  20
   0  16  11 120.956 148.008  23
   0 -16  11-114.616 197.216  36
   0  16  11-113.614 156.857  14
   0  16  11 79.8237 156.803  11
   0 -16 -11-86.9130 196.941  10
   0 -16 -11 10.8353 173.470  38
   0 -16  12 3730.11 286.189  36
   0 -16 -12 4154.57 275.124  38
   0  16  12 3875.61 274.614  11
   0 -16 -12 3830.32 298.244  10
   0 -17   0 21.4786 271.891  31
   0 -17   0-18.9211 166.066   1
   0  17   0 193.460 200.052  34
   0 -17  -1 490.988 273.307  31
   0 -17   1-468.355 236.356  31
   0 -17   1-107.006 204.204   1
   0  17   1 270.311 281.933   4
   0  17  -1 403.421 304.982  34
   0  17   1-144.332 279.664  34
   0 -17   2 655.181 323.869  31
   0 -17  -2 1294.35 360.792  31
   0 -17   2 1766.37 345.217   1
   0  17   2 1460.35 388.645   4
   0  17   2 653.354 312.490  34
   0 -17  -3 98475.7 2559.62  31
   0 -17   3 98574.3 2448.35   1
   0  17   3 101119. 2584.11  34
   0 -17  -4 214.512 202.025  37
   0 -17   4 803.842 288.520  36
   0  17   4 620.536 311.735  34
   0 -17  -4 1187.06 327.851  31
   0 -17   4 778.820 262.854  25
   0 -17  -4 1107.60 301.731  27
   0 -17   4 546.318 303.421   1
   0 -17  -4 526.267 246.602   8
   0 -17   4 1007.14 306.861  13
   0 -17   4 1129.34 258.004  18
   0 -17   5 1289.06 300.260  13
   0 -17  -5 1019.49 229.056  37
   0 -17   5 1349.84 347.610  36
   0  17   5 1440.48 488.573  33
   0  17   5 1137.73 414.927  34
   0 -17  -5-33.8002 242.772  31
   0 -17  -5 1544.71 305.577  27
   0 -17   5 1013.98 311.213  25
   0 -17   5 594.665 303.010   1
   0 -17  -5 885.286 292.421   8
   0 -17   5 1189.93 270.769  18
   0 -17  -5 1026.98 282.870  10
   0 -17  -6 399.402 292.925  27
   0 -17   6 421.657 239.107  25
   0 -17  -6 251.171 240.738  37
   0 -17   6 237.691 242.783  36
   0 -17   6 320.710 200.532  18
   0  17   6 109.185 69.6226  14
   0 -17   6 756.473 258.946  13
   0 -17  -6 553.170 269.724  10
   0 -17  -7 1753.11 328.793  10
   0 -17  -7 1098.05 312.756  27
   0  17   7 929.180 261.217  23
   0 -17   7 1409.55 342.116  36
   0 -17  -7 1283.97 287.850  37
   0 -17  -7 2060.74 328.011  20
   0 -17   7 1523.07 284.444  18
   0  17   7 1791.33 311.291  14
   0 -17  -7 1877.90 329.143   6
   0 -17  -8 2324.85 257.617  38
   0 -17  -8 2333.82 369.883  10
   0 -17  -8 2094.81 406.397  27
   0  17   8 2090.59 339.352  23
   0 -17  -8 2241.99 365.015   6
   0 -17  -8 2041.85 362.907  20
   0 -17   8 1757.65 300.550  18
   0 -17   8 1970.89 344.229  36
   0 -17  -8 2221.50 336.675  37
   0  17   8 1726.28 310.174  14
   0 -17   9 2078.74 339.053  36
   0 -17  -9 2257.43 358.085  10
   0  17   9 2237.34 325.416  11
   0  17   9 1533.06 285.342  23
   0 -17  -9 1935.40 324.690   6
   0 -17   9 2223.35 302.417  18
   0 -17  -9 2479.18 373.102  20
   0  17   9 2115.76 304.303  14
   0 -17  -9 2157.09 277.419  38
   0 -17  10 5420.18 449.132  36
   0  17  10 5425.39 419.167  11
   0 -17 -10 5713.42 455.667  10
   0  17  10 5033.94 387.065  23
   0 -17 -10 5548.98 391.277   6
   0 -17 -10 5442.67 400.488  38
   0  17  10 5557.07 385.583  14
   0 -17 -10 4988.29 404.789  20
   0 -17  10 5565.44 357.326  18
   0  17  11 319.672 150.529  23
   0 -17  11 391.708 205.307  36
   0  17  11 222.820 113.120  14
   0 -17 -11-66.0616 206.177  10
   0  17  11 43.3212 159.051  11
   0 -17 -11 77.9294 163.010  38
   0 -17  12 120.161 163.438  36
   0  17  12 226.540 124.637  11
   0 -17 -12 461.060 140.131  10
   0 -18   0 25519.1 1387.66  31
   0 -18   0 22750.4 1091.22   1
   0  18   0 23601.1 1174.59  34
   0 -18   1 1190.05 394.333  31
   0 -18  -1 1210.99 437.405  31
   0  18   1 1648.13 378.841   4
   0 -18   1 1267.53 314.565   1
   0  18  -1 914.097 255.886  34
   0  18   1 1403.76 380.931  34
   0  18   2 4943.73 591.501   4
   0  18   2 5007.19 668.463  34
   0 -18  -2 5334.19 640.989  31
   0 -18   2 4618.17 684.300  31
   0 -18   2 3961.67 377.947  24
   0 -18   2 4492.00 519.642   1
   0 -18  -2 4830.52 473.801   8
   0 -18   2 4725.32 418.465  18
   0 -18   2 4537.70 432.787  13
   0  18   3 3959.92 525.896  34
   0 -18  -3 2982.88 508.501  31
   0 -18   3 3859.88 414.671  24
   0 -18  -3 3522.46 390.105  27
   0 -18   3 4103.96 397.831  25
   0  18   3 4815.84 579.149   4
   0 -18   3 3601.22 506.828   1
   0 -18  -3 3174.63 377.891   8
   0 -18   3 3191.92 388.714  13
   0 -18   3 3607.23 393.045  18
   0 -18   4 262.398 258.171  13
   0 -18   4 359.118 262.325  36
   0 -18  -4 244.391 192.707  37
   0  18   4 53.3133 345.556  34
   0 -18  -4 309.805 272.377  31
   0 -18  -4 172.274 233.270  27
   0 -18   4 146.862 139.881  25
   0 -18   4-502.673 314.333   1
   0  18   4 26.4012 294.951   4
   0 -18  -4-686.695 290.495   8
   0 -18   4 127.522 206.934  18
   0 -18  -4 243.054 150.289  10
   0 -18   5 5494.51 509.171  36
   0 -18  -5 5339.03 458.575  10
   0 -18  -5 4904.70 484.596  27
   0 -18  -5 5447.24 731.474  31
   0 -18   5 5587.62 507.402  25
   0 -18   5 4822.09 474.304  18
   0 -18  -5 4745.12 468.015   8
   0 -18  -5 5079.32 447.456  37
   0 -18   5 4834.94 468.548  13
   0 -18   6 2302.35 359.633  36
   0 -18  -6 2325.49 335.405  37
   0 -18  -6 2358.90 356.893  10
   0 -18  -6 3040.70 421.279  27
   0 -18   6 2641.97 389.177  25
   0 -18  -6 2825.05 369.333   8
   0 -18   6 2750.39 349.466  18
   0 -18   6 2648.95 360.714  13
   0 -18  -6 2897.00 419.896   6
   0 -18  -7 9620.75 623.850  37
   0 -18  -7 9100.26 625.432  10
   0 -18  -7 9688.32 666.083  27
   0 -18   7 10145.1 649.229  36
   0 -18   7 9608.86 596.992  18
   0 -18  -7 10281.3 706.193  20
   0  18   7 10153.0 571.665  14
   0 -18  -7 9861.49 654.230   6
   0 -18  -8 418.163 287.328  10
   0 -18  -8 216.131 239.742  27
   0  18   8 540.733 228.925  23
   0 -18  -8 455.901 237.829   6
   0 -18  -8 491.282 240.456  20
   0 -18   8 680.112 242.402  18
   0 -18   8 404.074 261.174  36
   0  18   8 473.193 195.464  14
   0 -18  -9 50.3669 233.955  10
   0  18   9 127.325 212.927  11
   0  18   9 56.1282 139.421  23
   0 -18  -9 9.41274 208.296   6
   0 -18  -9-243.008 245.651  20
   0 -18   9 0.72086 186.598  18
   0 -18   9-0.89671 189.085  36
   0  18   9-6.00670 105.001  14
   0 -18  10 938.342 255.047  36
   0 -18 -10 394.119 245.303  10
   0  18  10 732.086 207.226  11
   0  18  10 1174.78 190.878  23
   0 -18  10 979.980 164.109  18
   0 -18 -10 191.219 93.9794  20
   0 -18 -10 1044.11 159.022   6
   0  18  10 705.986 199.428  14
   0 -18 -10 931.171 194.186  38
   0 -18 -11 3865.35 318.250  10
   0  18  11 4012.84 313.021  11
   0  18  11 4102.62 273.159  14
   0 -18  11 4063.56 327.454  36
   0 -18 -11 4440.15 276.303  38
   0 -18  12 10692.0 359.901  36
   0  18  12 10924.0 343.187  11
   0 -19   0 405.921 240.552  31
   0 -19   0 484.379 227.660  24
   0 -19   0 231.650 265.749   8
   0 -19   0 62.6698 219.556  19
   0  19   0-42.4543 184.021  34
   0  19   1 774.935 316.998  34
   0 -19  -1-67.3011 279.391  31
   0 -19   1 463.406 378.849  31
   0 -19  -1 494.494 240.851  24
   0 -19   1 383.905 225.617  24
   0 -19   1-125.235 280.691   1
   0  19   1 1241.83 434.461   4
   0 -19  -1 907.779 335.637   8
   0 -19   1 796.120 266.162   8
   0 -19   1 187.601 153.050  18
   0 -19   1 767.279 210.331  19
   0 -19   1 606.515 194.278  13
   0  19   2 698.598 276.158  34
   0 -19  -2 419.562 391.174  31
   0 -19   2 385.395 376.140  31
   0 -19   2 788.189 239.874  24
   0 -19   2 550.193 261.526   1
   0  19   2 821.903 366.981   4
   0 -19  -2 1284.07 307.266   8
   0 -19   2 1347.39 359.903   8
   0 -19   2 1325.52 277.834  13
   0 -19   2 1296.21 291.285  18
   0 -19   2 1632.85 275.489  19
   0 -19   3 7749.63 564.405  13
   0 -19   3 8616.50 551.036  36
   0  19   3 6938.46 789.112  34
   0 -19  -3 8128.32 816.312  31
   0 -19  -3 8457.02 555.721  27
   0 -19   3 7900.18 559.245  25
   0 -19   3 7952.84 740.806   1
   0 -19   3 8042.92 517.041   8
   0 -19  -3 8481.31 575.727   8
   0 -19   3 8232.02 567.179  18
   0  19   3 8424.69 817.327   4
   0 -19  -4 8313.53 516.471  37
   0 -19  -4 8479.38 916.898  31
   0 -19  -4 8812.27 613.326  27
   0 -19   4 9346.11 569.712  25
   0 -19   4 8477.61 558.573  18
   0 -19  -4 9460.69 640.548   8
   0 -19   4 7976.46 576.333  36
   0 -19   4 7646.08 586.334  13
   0 -19  -5 1025.12 297.749  10
   0 -19  -5 476.688 278.092  27
   0 -19   5 540.293 235.015  25
   0 -19   5 543.091 266.593  18
   0 -19  -5 1023.44 272.587   8
   0 -19   5 582.724 253.809  13
   0 -19   5 722.725 280.298  36
   0 -19  -5 521.095 214.241  37
   0 -19   6 38174.9 1193.87  36
   0 -19  -6 38816.7 1163.11  10
   0 -19  -6 36698.2 1225.36  27
   0 -19   6 37871.1 1169.52  25
   0 -19   6 36898.3 1121.16  18
   0 -19  -6 39394.7 1131.84   8
   0 -19  -6 36007.8 1119.44  37
   0 -19  -6 40429.6 1268.19   6
   0 -19   7 132.946 255.381  36
   0 -19  -7 130.751 288.941  27
   0 -19  -7 63.6217 296.510  10
   0  19   7 239.089 190.373  14
   0 -19  -7 116.314 209.765   6
   0 -19  -7 456.743 243.438  20
   0 -19   7 239.394 220.690  18
   0 -19   8 331.443 242.933  18
   0 -19  -8 302.822 234.994  20
   0  19   8 395.691 181.344  23
   0 -19  -8 123.803 202.020  10
   0  19   8 206.127 152.892  14
   0 -19  -8 214.074 257.489   6
   0 -19   8 142.719 212.873  36
   0 -19   9 479.699 208.882  18
   0 -19  -9 555.912 222.751  20
   0 -19  -9 279.927 254.084  10
   0  19   9 659.725 187.292  11
   0  19   9 538.649 131.208  14
   0 -19  -9 161.524 187.521   6
   0  19   9 795.348 143.210  23
   0 -19   9 382.982 208.873  36
   0  19  10 11404.0 521.082  11
   0 -19 -10 10196.6 488.563  10
   0  19  10 10125.8 435.072  14
   0 -19 -10 10992.6 477.323   6
   0 -19  10 10584.1 520.802  36
   0  19  10 10369.3 452.520  23
   0 -19  11 164.665 152.794  36
   0  19  11 62.2443 118.002  11
   0 -20   0 9940.14 994.967  31
   0 -20   0 10160.9 653.430   8
   0 -20   0 8176.52 562.055  24
   0  20   0 8334.55 913.649  33
   0  20   0 10109.2 827.404  34
   0 -20   0 8198.61 558.569  19
   0 -20   1 18342.5 1317.53  31
   0 -20  -1 16265.8 1217.93  31
   0 -20  -1 18170.1 810.528  24
   0 -20   1 17359.8 817.661  24
   0 -20   1 19565.8 868.933   8
   0 -20  -1 18867.3 882.671   8
   0  20   1 17018.9 1138.40  34
   0  20   1 19684.3 1252.18  33
   0 -20   1 16857.5 750.750  19
   0 -20  -2 2556.44 453.496  31
   0 -20   2 2259.41 510.395  31
   0 -20  -2 3125.80 370.952  24
   0 -20   2 3805.93 447.123  24
   0 -20   2 3770.61 354.834  25
   0  20   2 4800.21 621.254   4
   0 -20   2 3222.99 492.776   1
   0 -20  -2 2982.12 421.334   8
   0 -20   2 3218.76 410.786   8
   0  20   2 4045.59 545.989  34
   0  20   2 2472.39 440.828  33
   0 -20   2 3150.98 403.436  18
   0 -20   2 2918.23 397.032  19
   0 -20   3 844.712 252.480   8
   0 -20  -3 114.656 246.953   8
   0 -20   3-1.00083 237.207  18
   0 -20   3 381.327 189.502  36
   0 -20   3 17.8995 163.777  25
   0 -20  -3 58.8840 185.883  27
   0 -20   4 7302.69 537.422  25
   0 -20   4 6380.12 531.907  18
   0 -20  -4 7379.28 573.133   8
   0 -20   4 7553.92 538.385  36
   0 -20  -4 5895.88 497.991  27
   0 -20  -5 203.563 79.9926  10
   0 -20  -5-57.0622 250.200  27
   0 -20   5-84.2760 195.611  25
   0 -20   5 68.7388 212.333  18
   0 -20  -5 246.191 261.713   8
   0 -20   5 99.2884 182.886  36
   0 -20  -5-203.951 219.786   6
   0 -20  -6 56580.6 1482.79  27
   0 -20   6 58426.6 1396.75  18
   0 -20  -6 60544.7 1395.57   8
   0 -20  -6 62374.4 1542.50   6
   0 -20   6 60662.4 1480.72  36
   0 -20  -6 58504.1 1391.94  10
   0 -20  -7 906.606 258.199  10
   0 -20   7 1114.72 248.157  18
   0 -20  -7 954.104 283.487  20
   0 -20  -7 955.852 289.359  27
   0 -20  -7 747.974 312.223   6
   0 -20   7 1120.81 278.007  36
   0 -20  -8 666.499 260.037  10
   0 -20   8 889.653 234.409  18
   0 -20  -8 745.775 264.650  20
   0 -20  -8 704.021 262.921   6
   0  20   8 432.118 132.345  14
   0 -20   8 772.867 254.774  36
   0  20   9 18760.5 698.403  11
   0 -20  -9 18110.0 685.497  10
   0 -20  -9 17801.8 739.785  20
   0 -20   9 16548.5 589.998  18
   0  20   9 17276.3 578.549  14
   0 -20   9 18455.6 704.940  36
   0 -20  -9 18844.8 693.169   6
   0  20  10 4022.86 298.225  11
   0  20  10 4570.24 266.347  14
   0 -20 -10 4193.09 274.869   6
   0 -20  10 4493.84 341.979  36
   0 -20  11 9257.35 353.502  36
   0  20  11 8955.83 345.725  11
   0 -21   0-501.501 328.657   8
   0 -21   0 351.053 179.738  24
   0 -21  -1 28714.7 1069.23   8
   0 -21   1 30330.3 1080.75   8
   0 -21   1 28572.3 1046.19  24
   0 -21  -1 29981.2 1038.45  24
   0 -21   2 4835.75 471.442   8
   0 -21  -2 4853.96 495.743   8
   0 -21   2 4227.00 410.344  19
   0 -21   2 4537.76 419.598  18
   0 -21   2 4358.93 471.153  24
   0 -21  -2 4442.53 467.488  24
   0 -21   3 48263.4 1251.98  25
   0 -21  -3 42471.8 1210.88  24
   0 -21   3 40986.6 1211.35  18
   0 -21  -3 43477.6 1314.52   8
   0 -21   3 45555.7 1241.16   8
   0 -21   3 42480.0 1249.87  36
   0 -21  -3 45976.2 1240.21  27
   0 -21  -4 5336.76 490.908  27
   0 -21   4 5943.94 486.820  25
   0 -21   4 5332.81 464.367  18
   0 -21  -4 5974.01 519.354   8
   0 -21   4 5396.37 461.345  36
   0 -21  -4 6164.25 537.438   6
   0 -21  -5 12400.9 708.181  27
   0 -21   5 12265.0 651.749  25
   0 -21  -5 12500.1 696.719   8
   0 -21  -5 12890.9 741.089   6
   0 -21   5 12039.9 673.355  36
   0 -21   5 11941.8 666.743  18
   0 -21   6 536.702 193.389  18
   0 -21  -6 702.360 265.496   8
   0 -21  -6 656.629 284.245  27
   0 -21   6 449.850 277.495  36
   0 -21  -6 488.134 251.768   6
   0 -21  -7 79.0583 211.490  10
   0 -21  -7 288.602 236.992  20
   0 -21   7 386.982 251.015  18
   0 -21  -7 206.000 241.986  27
   0 -21   7 153.485 214.946  36
   0 -21  -7 124.070 239.767   6
   0 -21  -8 1053.38 239.236   6
   0 -21   8 929.579 264.610  36
   0  21   8 878.038 210.012  11
   0 -21  -8 641.037 208.162  20
   0 -21   8 972.459 256.496  18
   0 -21  -9 2222.07 247.147   6
   0 -21   9 2293.61 284.168  36
   0  21   9 2193.22 273.592  11
   0 -21  -9 2028.78 242.359  20
   0 -21 -10 3283.64 226.174   6
   0 -21  10 3015.99 271.433  36
   0  21  10 3240.05 245.108  11
   0 -22   0 79968.4 1706.38  24
   0 -22   0 86294.1 1820.57   8
   0 -22  -1 3692.42 415.153  24
   0 -22   1 3726.78 422.377  24
   0 -22  -1 4531.61 503.927   8
   0 -22   1 4303.15 475.405   8
   0 -22  -2 4207.71 437.060  24
   0 -22   2 3230.54 425.066   8
   0 -22  -2 4043.31 462.106   8
   0 -22  -3 2327.10 385.065   8
   0 -22   3 2122.14 317.087   8
   0 -22   3 1889.66 354.125  18
   0 -22   3 1956.46 327.453  25
   0 -22  -3 2086.43 320.160  24
   0 -22  -3 2727.42 371.916   6
   0 -22  -4 12513.5 672.572  27
   0 -22   4 14137.7 705.024  25
   0 -22  -4 12550.3 660.268  24
   0 -22   4 12681.0 666.011  18
   0 -22  -4 13797.7 752.348   8
   0 -22   4 12833.8 705.463  36
   0 -22  -4 13869.2 756.736   6
   0 -22  -5 1943.86 280.923  27
   0 -22   5 2001.96 347.567  25
   0 -22  -5 2094.28 326.216  24
   0 -22   5 1908.61 311.884  18
   0 -22  -5 2137.90 343.016   8
   0 -22   5 2117.25 297.046  36
   0 -22  -5 1945.50 380.762   6
   0 -22  -6 2704.29 343.878  27
   0 -22  -6 2790.62 301.030  24
   0 -22  -6 2316.05 329.389   8
   0 -22   6 2573.33 343.422  36
   0 -22  -6 3120.79 410.578   6
   0 -22   6 2520.16 339.857  18
   0 -22  -6 2633.72 395.278  20
   0 -22   7-197.407 242.174  36
   0 -22  -7-11.2512 180.311   6
   0 -22   7 135.441 139.832  18
   0 -22  -7 267.074 230.268  20
   0 -22  -8-97.2084 133.759   6
   0 -22   8 31.8671 205.577  36
   0  22   8 128.031 122.423  11
   0 -22  -8 130.468 168.403  20
   0 -22  -9 1814.51 196.534   6
   0 -22   9 1301.84 236.195  36
   0 -22  -9 1478.60 218.022  20
   0  22   9 1617.52 188.289  11
   0  22  10 2841.06 201.424  11
   0 -22 -10 2944.29 183.185   6
   0 -23   0-76.5945 284.428   8
   0 -23   0 33.7324 224.310  24
   0 -23  -1 3124.75 396.573   6
   0 -23   1 4535.98 461.272   8
   0 -23  -1 3273.77 475.011   8
   0 -23   1 4002.45 433.014  24
   0 -23  -1 3325.28 383.317  24
   0 -23  -2 928.839 283.661   6
   0 -23  -2 774.489 347.162   8
   0 -23   2 795.276 256.117   8
   0 -23  -2 800.271 261.163  24
   0 -23  -3 3879.89 421.423   6
   0 -23  -3 4520.88 483.426   8
   0 -23   3 4725.85 423.700   8
   0 -23  -3 3771.10 429.696  24
   0 -23  -4 17359.4 800.837   8
   0 -23   4 17538.7 724.780  25
   0 -23  -4 17131.7 732.537  24
   0 -23  -4 16630.9 732.532  27
   0 -23  -4 17480.3 808.461   6
   0 -23  -5 1679.96 325.100  27
   0 -23  -5 2296.59 298.327  24
   0 -23  -5 1776.64 340.813   8
   0 -23   5 2056.21 302.764  36
   0 -23  -5 2328.56 369.377   6
   0 -23  -6 483.724 139.174  24
   0 -23  -6 382.243 110.246   8
   0 -23  -6 45.8627 206.000   6
   0 -23  -6 173.836 212.022  20
   0 -23  -7 2568.12 301.650   6
   0 -23   7 1693.17 309.312  36
   0  23   7 2608.06 259.424  11
   0 -23  -7 2462.50 313.468  20
   0 -23  -8 281.600 153.892   6
   0 -23   8 421.795 189.955  36
   0 -23  -8 130.461 117.829  20
   0  23   8 249.870 126.698  11
   0 -23  -9 625.552 141.486  20
   0 -23  -9 477.784 123.675   6
   0 -24   0 10926.6 631.685  24
   0 -24   0 10924.5 679.258   8
   0 -24  -1 1474.69 282.327   6
   0 -24  -1 1290.01 284.376  24
   0 -24   1 706.742 289.642   8
   0 -24  -1 1067.92 322.608   8
   0 -24  -2 1251.33 296.391   6
   0 -24  -2 1142.43 283.715  24
   0 -24  -2 1803.99 354.875   8
   0 -24   2 1807.94 324.421   8
   0 -24  -3 15239.8 718.870   6
   0 -24  -3 16469.5 736.653  24
   0 -24  -3 15751.4 763.006   8
   0 -24   3 15684.9 671.383   8
   0 -24  -4 5494.82 431.094  24
   0 -24  -4 5950.86 503.953   6
   0 -24  -4 5047.81 400.702  27
   0 -24  -4 6151.40 481.042   8
   0 -24  -5-513.723 170.662   8
   0 -24  -5-171.246 227.003   6
   0 -24  -5 23.0384 127.037  24
   0  24   6 210.211 149.079  11
   0 -24  -6 240.751 215.556   6
   0 -24  -6-114.858 162.095  20
   0  24   7 76.0849 52.9791  11
   0 -24  -7-153.480 157.100  20
   0 -24  -7-240.611 165.894   6
   0  24   8 713.925 130.866  11
   0 -24  -8 906.356 178.664  20
   0 -24  -8 999.685 182.584   6
   0 -24  -9-140.800 69.4447   6
   0 -25   0 98.0509 281.947   8
   0 -25  -1 815.759 259.626  24
   0 -25  -1 1146.43 304.535   8
   0 -25   1 1212.28 315.858   8
   0 -25   2-190.844 219.340   8
   0 -25  -2 427.731 221.304   8
   0 -25  -2 250.876 202.850  24
   0 -25  -2 577.936 224.542   6
   0 -25  -3 5551.34 472.397   8
   0 -25   3 5427.90 410.433   8
   0 -25  -3 5273.15 408.626  24
   0 -25  -3 5620.81 436.627   6
   0 -25  -4 27.9862 206.797   8
   0 -25  -4 61.8584 195.104   6
   0 -25  -4-25.4518 164.196  24
   0 -25  -5 10181.7 511.908   8
   0 -25  -5 10312.0 608.741  20
   0 -25  -5 9668.79 547.477   6
   0 -25  -5 9791.37 455.273  24
   0  25   6 616.904 143.643  11
   0 -25  -6 731.242 219.561   6
   0 -25  -6 1053.54 223.398  20
   0 -25  -6 701.067 129.334   8
   0  25   7 33.9504 52.2638  11
   0 -25  -7 39.9057 86.2029  20
   0 -25  -7 10.6067 168.921   6
   0 -25  -8 90.2611 71.0925  20
   0 -25  -8-143.239 100.431   6
   0 -26   0 52140.5 1246.60   8
   0 -26  -1 6379.90 487.541   8
   0 -26   1 6705.49 477.963   8
   0 -26  -2 15702.1 652.853  24
   0 -26  -2 15214.0 610.496   6
   0 -26  -2 16217.5 709.130   8
   0 -26   2 16028.5 671.481   8
   0 -26  -3 3618.58 351.240  24
   0 -26  -3 3636.91 341.271   6
   0 -26  -3 3951.53 375.134   8
   0 -26   3 3997.40 338.436   8
   0 -26  -4 3559.72 303.603  24
   0 -26  -4 4566.41 378.160   6
   0 -26  -4 3628.67 355.625   8
   0 -26  -5 3430.45 292.816   8
   0 -26  -5 3269.37 315.521   6
   0 -26  -5 3074.67 355.060  20
   0 -26  -6 606.032 174.026   6
   0 -26  -6 378.995 176.252  20
   0 -26  -7 764.025 158.999   6
   0 -26  -7 566.669 130.356  20
   0 -27   0 263.973 248.401   8
   0 -27   1 1469.49 274.642   8
   0 -27  -1 1669.98 295.560   8
   0 -27  -2 1361.45 189.502   6
   0 -27  -2 1326.53 239.046   8
   0 -27   2 1581.62 262.580   8
   0 -27  -3-29.8007 124.398   6
   0 -27  -3 89.8573 134.775   8
   0 -27  -4 602.112 135.244   8
   0 -27  -4 703.794 196.239   6
   0 -27  -4 823.674 231.965  20
   0 -27  -5-295.526 110.961   8
   0 -27  -5-36.6042 136.642   6
   0 -27  -5 139.450 188.761  20
   0 -27  -6 1584.95 195.024   6
   0 -27  -6 1408.63 207.184  20
   0 -28   0 4460.80 359.377   8
   0 -28  -1 1892.70 283.886   8
   0 -28   1 1866.59 268.260   8
   0 -28   2 1060.10 202.285   8
   0 -28  -2 923.921 209.709   8
   0 -28  -3 689.936 162.727   8
   0 -28  -3 365.430 136.148   6
   0 -28  -3 462.624 193.222  20
   0 -28  -4-106.768 127.177   8
   0 -28  -4 221.685 148.554   6
   0 -28  -4 279.794 153.324  20
   0 -28  -5 203.337 62.1615   8
   0 -28  -5 263.438 138.447   6
   0 -28  -5 329.913 172.219  20
   0 -29   0 351.859 162.995   8
   0 -29  -1 10437.8 423.768  20
   0 -29   1 9563.48 394.765   8
   0 -29  -1 9901.88 446.083   8
   0 -29  -2 811.122 176.115  20
   0 -29  -2 892.787 183.474   8
   0 -29   2 715.538 127.961   8
   0 -29  -3 1426.63 196.225  20
   0 -29  -3 1145.02 137.316   8
   0 -29  -4 36.3785 78.4671  20
   0 -29  -4 12.4170 65.5517   8
   0 -30   0 135.773 118.423   8
   0 -30  -1 2064.36 188.126   8
   0 -30  -2 8373.35 330.983   8
  -1   0  14 1450.33 224.005  36
   1   0 -14 1582.26 201.570   9
   1   0 -13 281.716 180.067  38
  -1   0  13 50.3763 208.092  36
  -1   0  13 60.9204 75.2336   5
   1   0 -12 2913.37 334.135  38
  -1   0  12 3199.71 373.227  36
  -1   0  12 2857.41 337.246   5
  -1   0  11-0.98965 219.754  23
   1   0 -11-384.687 201.923  38
  -1   0  11 32.0809 262.760  36
  -1   0  11-205.358 192.430   5
  -1   0  10 3228.40 405.791  23
   1   0 -10 3729.22 382.191  38
  -1   0  10 3708.28 421.297  36
  -1   0  10 3299.65 421.094   5
  -1   0   9-206.719 210.547  14
   1   0  -9 91.2960 286.425   2
  -1   0   9-3.87565 221.099   3
   1   0  -8 585.537 349.930   2
  -1   0   8-89.3638 241.697  42
   1   0  -8 788.959 355.697  43
   1   0  -7 199.564 242.449   2
   1   0  -7 86.1564 277.111  43
  -1   0   7 98.0495 176.663  42
  -1   0   6 53207.1 1046.25   1
  -1   0   6 50260.2 1233.81  35
   1   0  -6 53161.1 1487.91  43
   1   0  -5 44.3829 245.758   2
  -1   0   5 195.971 85.2895  35
  -1   0   5 76.0600 161.565  42
   1   0  -5 23.6908 181.979  43
   1   0  -4 10125.1 535.487  43
  -1   0   4 9903.04 429.507  42
   1   0  -4 10220.9 543.922   2
  -1   0   3 63.2613 123.252  42
   1   0  -3-50.1620 200.170   2
  -1   0   2 301585. 1726.46  42
   1   0  -2 322613. 2067.14   4
   1   0  -1-3.31591 141.810   4
   1   0   0 17948.6 442.542   4
   1   0   0 17652.2 262.468   3
   1   0   1 20.7861 117.106   4
  -1   0  -1 47.7095 130.575  32
  -1   0  -1 6.39335 109.337  41
  -1   0  -2 999999. 3815.33  32
   1   0   2 990139. 3104.36   4
  -1   0  -3 90.1086 177.724   2
   1   0   3 66.4332 112.271   4
   1   0   3-6.44506 71.0311  34
  -1   0  -4 28307.2 807.183   2
   1   0   4 28725.2 847.731  42
   1   0   4 29202.0 623.507   4
   1   0   4 29554.7 528.477  34
   1   0   5-110.200 167.307  42
  -1   0  -5 44.6472 135.066  44
   1   0   5-93.7522 114.780   4
  -1   0  -5-160.809 194.037   2
  -1   0  -6 44669.6 1312.93  44
   1   0   6 46126.8 1329.66  42
  -1   0  -6 46825.7 1294.14   2
   1   0   7-110.679 196.444  42
  -1   0  -7-248.861 241.933   2
   1   0   8 7947.85 715.393  42
  -1   0  -8 8327.25 730.963  43
  -1   0  -8 7371.01 717.142   2
   1   0   9 31.2663 182.184  12
  -1   0  -9 836.445 230.374  38
  -1   0  -9 327.060 346.749  43
   1   0   9 130.797 267.388  42
  -1   0  -9-56.2689 235.130   2
   1   0   9 472.972 202.490   3
  -1   0 -10 46174.8 1264.96  38
  -1   0 -10 45402.8 1920.05  43
   1   0  10 46705.7 1297.44  12
   1   0  11-35.7754 46.2095  29
  -1   0 -11 250.884 226.477  38
   1   0  11 108.094 266.943   5
   1   0  11-404.768 189.480  23
   1   0  11 277.755 194.648  12
  -1   0 -12 17184.7 733.995  38
   1   0  12 17614.5 836.037   5
  -1   0 -13-252.345 200.926  38
   1   0  13 278.741 191.879   5
  -1   0 -14 1889.81 183.874  38
   1   0  14 1894.34 227.103   5
  -1  -1  14 126.996 175.610  36
  -1   1  14 47.6669 140.586  36
   1   1 -14-0.46483 103.817   9
   1  -1 -14 263.115 120.172   9
  -1   1  14-16.5054 116.607  26
  -1  -1  13 514.720 158.264   5
  -1  -1  13 189.038 198.716  36
  -1   1  13 153.044 193.335  36
   1  -1 -13 308.688 189.678  38
  -1  -1  12 1404.93 286.643   5
  -1   1  12 577.568 256.460   5
   1  -1 -12 1107.70 238.952  38
   1   1 -12 1329.39 226.263  38
  -1   1  12 738.048 265.033  36
  -1  -1  12 952.759 290.976  36
  -1   1  11 27621.5 1006.61   5
  -1  -1  11 29954.9 1074.74   5
  -1  -1  11 28096.7 1031.03  36
  -1   1  11 27888.9 1012.19  36
   1   1 -11 27892.4 936.553  38
   1  -1 -11 28537.8 991.745  38
  -1   1  11 27545.4 1010.56  23
  -1   1  10 26720.5 987.550  36
  -1  -1  10 26766.0 1006.74  36
  -1   1  10 26035.7 904.695  11
  -1   1  10 27356.5 1017.15  23
  -1  -1  10 28486.6 1034.50   5
  -1   1  10 27970.9 975.379   5
   1  -1 -10 24986.5 925.933  38
   1   1 -10 26113.6 920.349  38
  -1   1  10 25475.1 936.969  14
  -1   1   9 647.799 220.675  23
  -1  -1   9-82.6546 190.202  14
  -1   1   9-4.46175 177.819  14
  -1  -1   9 173.706 182.206  36
   1  -1  -9-146.016 223.825   2
   1   1  -9 885.427 323.579   2
  -1  -1   9 459.465 249.008   3
   1  -1  -8 11893.2 828.064   2
   1   1  -8 13226.1 909.535   2
  -1  -1   8 11610.5 829.730   3
   1  -1  -8 11286.2 838.340  43
  -1  -1   8 11639.3 743.911  42
   1   1  -8 11225.0 877.748  43
   1   1  -7 469.148 307.816   2
   1  -1  -7 350.553 314.718   2
  -1   1   7 47.7903 194.577  35
   1   1  -7 203.926 262.646  43
  -1   1   7 382.148 193.524  42
  -1  -1   7 185.012 182.020  42
   1  -1  -7 122.861 232.429  43
  -1  -1   6 6532.14 409.030   1
   1  -1  -6 6137.57 506.796   2
   1   1  -6 6400.75 524.276   2
  -1   1   6 5977.74 471.533  35
  -1  -1   6 5884.14 421.140  35
  -1   1   6 5948.28 426.325  42
  -1  -1   6 5568.43 439.101  42
   1  -1  -6 5446.70 514.378  43
   1   1  -6 6264.98 541.988  43
   1   1  -5 683.843 236.468   2
   1  -1  -5 914.896 280.935   2
  -1   1   5 999.158 219.079  35
  -1  -1   5 708.651 209.067  35
   1   1  -5 901.155 256.123  43
  -1  -1   5 656.476 213.757  42
  -1   1   5 829.653 196.444  42
   1  -1  -5 727.235 228.514  43
  -1   1   4 31153.5 705.025  42
   1   1  -4 33263.1 939.613  43
   1  -1  -4 32113.5 898.065  43
  -1  -1   4 32127.8 794.887  42
   1   1  -4 33944.4 943.407   2
   1  -1  -4 30391.9 878.311   2
  -1   1   3 2709.36 204.954  42
  -1  -1   3 2772.93 241.038  42
   1  -1  -3 3427.21 329.143   2
   1   1  -3 2777.16 313.088   2
  -1   1   2 20967.7 413.021  42
  -1  -1   2 21310.8 512.981  42
   1  -1  -2 20339.0 560.763   2
   1   1  -2 21185.8 544.609   4
   1   1  -1 44697.0 738.715   4
   1  -1  -1 44477.4 726.975   4
  -1  -1   0 266165. 1636.40  41
   1  -1   0 268041. 1619.45   4
   1   1   0 253767. 1516.63  40
   1  -1   1 315352. 1681.04   4
  -1  -1  -1 318862. 1912.11  32
   1  -1   1 314202. 1485.34  31
  -1  -1  -1 320692. 2023.85  41
   1   1   1 310195. 1813.26   4
  -1  -1  -2 245298. 1879.06  32
   1  -1   2 247914. 1452.96   4
  -1  -1  -3 16933.1 601.382   2
  -1   1  -3 18175.1 545.974   2
   1  -1   3 18351.1 599.655  42
  -1  -1  -3 18418.0 590.167  44
   1  -1   3 18614.6 289.908  34
   1   1   3 17859.5 498.593   4
   1  -1   3 17653.1 410.078   4
  -1  -1  -4 5073.66 396.187   2
  -1   1  -4 5216.52 373.497   2
  -1  -1  -4 5138.30 374.742  44
  -1   1  -4 4959.23 369.885  44
   1   1   4 4617.60 381.073  42
   1  -1   4 4768.59 371.163  42
   1   1   4 4976.75 267.041  34
   1   1   4 4885.83 298.222   4
   1  -1   4 4610.54 243.176   4
  -1  -1  -5 5851.71 467.097   2
  -1   1  -5 5541.67 415.641   2
   1   1   5 5090.29 324.631   4
   1  -1   5 5273.82 273.311   4
   1   1   5 5361.42 451.520  42
  -1   1  -5 5308.11 445.802  44
  -1  -1  -5 5658.88 438.381  44
   1  -1   5 4890.32 439.014  42
  -1   1  -6 81577.3 1657.95   2
  -1  -1  -6 82509.9 1737.76   2
   1   1   6 79586.2 1301.80   4
  -1  -1  -6 75665.5 1700.18  44
  -1   1  -6 77881.9 1721.25  44
   1  -1   6 74118.1 1676.19  42
   1   1   6 79260.9 1710.94  42
   1   1   7 14834.1 843.441  42
   1  -1   7 14901.5 853.951  42
  -1  -1  -7 15799.3 902.100   2
  -1   1  -7 15737.8 845.526   2
  -1  -1  -8 10417.2 816.895  43
  -1   1  -8 11418.2 889.835  43
   1   1   8 10740.8 773.571  42
   1  -1   8 10537.4 787.021  42
   1  -1   8 10879.2 917.639   3
  -1  -1  -8 10070.3 826.318   2
  -1   1  -8 12460.7 859.707   2
   1   1   9 4230.24 522.516  42
  -1  -1  -9 3465.35 594.727  43
   1  -1   9 2205.58 476.469  42
  -1   1  -9 3588.25 588.298  43
   1   1   9 2012.43 445.106   3
   1  -1   9 3146.55 596.131   3
  -1   1  -9 3047.07 504.091   2
   1  -1   9 2999.67 390.777  12
  -1   1  -9 3437.52 370.645  38
  -1  -1  -9 3495.45 381.458  38
   1  -1  10 1.82760 172.656  36
   1   1  10 192.382 234.318  12
   1  -1  10 487.658 257.441  12
   1  -1  10 131.749 248.582   5
  -1   1 -10 211.595 182.994  38
  -1  -1 -10 8.03244 220.518  38
   1  -1  10-484.396 178.490  17
  -1   1 -10-625.043 530.784  43
  -1  -1 -10 140.383 447.870  43
   1   1  10 206.816 162.727  14
  -1   1 -11 3249.87 390.773  38
  -1  -1 -11 2715.93 369.417  38
   1  -1  11 2538.65 311.962  29
   1   1  11 3418.41 393.914  23
   1   1  11 3069.41 327.903  12
   1  -1  11 3155.01 413.313  12
   1  -1  11 2440.46 412.183   5
   1   1  11 3347.02 442.854   5
   1  -1  11 3016.71 372.327  36
   1   1  11 2403.50 335.408  14
   1   1  12 2094.93 372.579   5
   1  -1  12 1751.31 347.462   5
  -1   1 -12 1774.07 286.869  38
  -1  -1 -12 2092.47 291.096  38
   1  -1  12 1243.70 202.028  36
   1   1  12 1839.81 329.266  23
   1  -1  13 33.5946 173.963   5
   1   1  13-60.5333 147.653   5
  -1  -1 -13-197.081 193.510  38
  -1   1 -13 88.5545 147.706  38
   1   1  14 6238.85 352.758   5
   1  -1  14 6365.87 363.519   5
  -1  -1 -14 6112.84 316.312  38
   1  -2 -14 1847.83 206.868  38
   1  -2 -14 2341.92 233.265   9
   1   2 -14 2209.15 219.133   9
  -1   2  14 2115.16 234.290  26
  -1  -2  14 2082.28 250.167  36
  -1   2  14 1975.96 234.470  36
   1  -2 -13 1325.01 246.762  38
  -1   2  13 1397.44 258.474  36
  -1  -2  13 1659.22 282.854  36
  -1   2  12-310.541 158.083   5
  -1  -2  12 221.978 183.678   5
  -1  -2  12 338.763 223.926  36
  -1   2  12 27.3330 215.860  36
   1  -2 -12 240.997 175.413  38
  -1   2  11 1922.54 361.277  23
  -1   2  11 2245.34 328.414  11
  -1  -2  11 2079.61 364.120   5
  -1   2  11 1630.47 354.624   5
  -1   2  11 2439.45 367.428  36
  -1  -2  11 1956.55 348.669  36
   1  -2 -11 1956.18 311.999  38
  -1  -2  10 954.543 319.783  36
  -1   2  10 1213.41 281.035  36
  -1   2  10 1389.40 305.978   5
  -1  -2  10 1011.55 297.952   5
  -1   2  10 1057.37 195.913  11
  -1   2  10 1133.66 284.330  23
  -1   2  10 1041.69 274.810  14
   1  -2 -10 1077.60 252.729  38
   1  -2  -9 19.4518 134.968  38
  -1   2   9 35.4334 206.481  11
  -1   2   9 265.438 219.368  23
  -1  -2   9 927.789 273.490  42
  -1  -2   9 180.518 232.729  36
  -1   2   9-68.7387 153.119  14
  -1  -2   9 292.981 278.012   3
   1   2  -9-248.787 277.607   2
   1  -2  -9 267.592 366.841   2
   1   2  -8 712.094 354.369  43
   1  -2  -8 957.730 382.768  43
  -1  -2   8 1044.10 267.843  42
   1  -2  -8 882.349 308.173   2
   1   2  -8 792.084 355.497   2
  -1  -2   8 1515.07 352.988   3
  -1  -2   7 4821.87 483.592  42
  -1   2   7 5851.14 456.472  42
   1  -2  -7 5630.95 553.843  43
   1   2  -7 5687.17 615.053  43
  -1   2   7 5395.91 477.059  35
   1  -2  -7 5677.97 557.494   2
  -1  -2   7 5050.38 513.720   3
   1   2  -7 5675.89 547.191   2
  -1   2   6 9865.24 514.529  42
   1   2  -6 9500.35 666.619  43
   1  -2  -6 9379.13 635.179  43
  -1  -2   6 9315.74 569.898  42
  -1   2   6 8765.40 566.886  35
   1  -2  -6 9538.67 636.868   2
  -1  -2   6 8582.45 482.636   1
   1   2  -6 9292.50 645.158   2
   1  -2  -5 12816.4 655.293  43
  -1   2   5 11871.4 495.699  42
   1   2  -5 12048.8 671.884  43
  -1  -2   5 13941.1 616.235  42
  -1   2   5 12303.6 623.583  35
   1  -2  -5 12346.5 630.855   2
   1   2  -4 53179.8 1197.05  43
  -1  -2   4 54441.3 1066.54  42
  -1   2   4 53294.8 868.854  42
   1  -2  -4 55330.8 1158.51  43
   1  -2  -4 54133.7 1145.01   2
  -1   2   3 117980. 1067.78  42
  -1  -2   3 115422. 1389.54  42
  -1   2   3 118231. 1483.81  33
   1   2  -3 114597. 1316.44   4
  -1  -2   2 204496. 1673.67  42
   1   2  -2 207174. 1673.48   4
   1   2  -1 247618. 1763.64   4
   1  -2  -1 294609. 1623.38   2
   1  -2   0 97158.0 982.997   4
   1  -2   0 103888. 960.809  31
   1  -2   0 102003. 522.693  40
   1   2   0 99210.7 1061.39  40
   1   2   0 99975.2 1077.82   4
   1  -2   1 55792.9 735.992  31
   1  -2   1 56776.5 835.486   3
   1  -2   1 53966.6 673.918   4
  -1   2  -1 54659.1 826.260  32
  -1  -2  -1 56529.3 802.315  32
   1   2   1 58124.9 835.486   4
  -1   2  -2 624.906 167.221  41
   1  -2   2 617.907 187.861  42
   1  -2   2 689.455 115.366   4
   1   2   2 803.516 179.038   4
   1  -2   2 706.287 187.802   3
  -1   2  -2 573.836 195.513  32
  -1  -2  -2 652.424 169.183  32
  -1  -2  -3 200875. 1903.19  44
   1  -2   3 205218. 1990.74  42
   1  -2   3 205027. 1190.59   4
   1  -2   3 208125. 2153.44   3
  -1   2  -3 211915. 1702.15   2
   1   2   4 63029.9 1067.55   4
   1  -2   4 56885.3 656.676   4
   1   2   4 60275.1 971.076  34
  -1  -2  -4 64431.1 1234.53  44
  -1   2  -4 58043.6 1196.76  44
   1  -2   4 59582.3 1216.83  42
  -1  -2  -4 54057.9 1231.67   2
  -1   2  -4 59922.9 1075.38   2
   1   2   5 164893. 1729.19  34
   1  -2   5 169533. 2278.41  42
   1   2   5 172142. 2281.86  42
  -1   2  -5 159906. 2214.60  44
  -1  -2  -5 174657. 2281.26  44
  -1   2  -5 167411. 2035.71   2
  -1  -2  -5 167769. 2432.57   2
  -1   2  -6 55860.6 1465.29  44
  -1  -2  -6 58900.1 1497.68  44
   1  -2   6 58150.5 1495.51  42
   1   2   6 59822.6 1493.36  42
  -1  -2  -6 63019.6 1593.70   2
  -1   2  -6 60236.2 1387.66   2
   1  -2   6 57078.9 1632.25   3
   1   2   6 55270.7 1171.77   4
   1  -2   7 19259.4 949.063  42
   1   2   7 18207.3 929.393  42
   1  -2   7 19219.7 1069.06   3
  -1   2  -7 19121.5 915.329   2
  -1  -2  -7 20138.9 1027.66   2
  -1   2  -8 3847.35 533.312  43
  -1  -2  -8 4782.41 581.295  43
   1  -2   8 4012.27 542.750  42
   1   2   8 4252.80 477.236  42
  -1   2  -8 5570.54 583.016   2
  -1  -2  -8 4167.15 553.128   2
   1  -2   8 3475.42 552.612   3
   1  -2   9 194.882 235.195  12
  -1   2  -9 782.590 373.284   2
   1  -2   9 608.918 279.341   3
  -1   2  -9 108.506 190.207  38
  -1  -2  -9 287.939 165.476  38
   1  -2   9-232.446 234.460  17
   1  -2   9-336.511 171.593  36
   1   2   9-249.172 168.208  14
  -1   2  -9-467.049 366.647  43
  -1  -2  -9-140.645 339.447  43
   1   2   9 214.164 293.154  42
   1  -2   9 7.55632 143.702  42
   1  -2  10 26456.5 938.068  36
   1  -2  10 25840.2 988.746  12
   1   2  10 26201.9 952.524  12
   1  -2  10 25983.6 1063.32   5
  -1   2 -10 25799.9 927.295  38
  -1  -2 -10 24719.5 952.522  38
   1  -2  10 26715.5 940.376  17
   1   2  10 23758.2 878.930  14
  -1  -2 -10 27202.9 1485.96  43
  -1   2 -10 25892.9 1535.23  43
   1  -2  11 259.184 162.979  12
   1  -2  11 659.818 185.609  29
   1   2  11-17.8015 242.743  23
   1   2  11-35.1548 251.519   5
   1  -2  11 66.7000 275.565   5
   1  -2  11-351.681 231.814  36
   1   2  11-135.431 147.298  14
  -1  -2 -11-40.3127 197.788  38
  -1   2 -11-289.111 212.745  38
   1   2  12 2867.32 365.687  23
   1   2  12 3737.37 435.880   5
   1  -2  12 3477.21 427.301   5
   1  -2  12 2929.40 322.060  36
   1   2  12 2665.50 277.475  14
  -1  -2 -12 3794.87 380.158  38
  -1   2 -12 2939.89 317.115  38
  -1  -2 -13 483.519 212.058  38
   1  -2  13 907.399 207.445   5
   1   2  13 548.327 190.686   5
   1   2  13 629.306 176.881  23
  -1  -2 -14 384.403 154.811  38
   1  -2  14 351.289 114.475   5
   1   2  14-13.6275 44.4311   5
   1  -3 -14 1046.38 170.954  38
   1   3 -14 1040.49 131.129   9
   1  -3 -14 1100.90 186.764   9
  -1  -3  14 1111.84 210.246  36
  -1   3  14 1263.16 204.515  36
   1  -3 -13 171.181 197.075  38
  -1  -3  13 162.020 221.382  36
  -1   3  13 118.709 168.029  36
   1  -3 -13-130.739 73.1281  10
  -1   3  12 10184.5 621.610  23
  -1   3  12 9683.27 531.112  11
  -1  -3  12 9872.29 597.209   5
  -1  -3  12 9743.27 592.101  36
  -1   3  12 9071.94 567.249  36
   1  -3 -12 9698.25 579.999  38
  -1   3  11 25704.4 1013.03  23
  -1   3  11 26732.7 931.361  11
  -1  -3  11 29365.6 1062.18   5
  -1  -3  11 27240.1 1020.45  36
  -1   3  11 25891.4 971.934  36
   1  -3 -11 27561.5 1009.41  38
  -1  -3  10 857.371 245.127  36
  -1  -3  10 891.977 306.047   5
  -1   3  10 716.535 271.926  11
  -1   3  10 1052.31 254.349  23
   1  -3 -10 903.420 271.941  38
  -1   3  10 629.122 273.976  14
  -1  -3   9 11518.8 669.204  36
  -1  -3   9 12374.5 865.674  42
  -1  -3   9 10713.6 873.602   3
   1  -3  -9 11918.7 882.387   2
   1   3  -9 11723.0 914.211   2
  -1   3   9 11795.4 628.269  11
  -1   3   9 12318.5 711.434  23
  -1   3   9 11593.9 647.835  14
   1  -3  -9 12450.4 668.284  38
  -1  -3   9 10593.2 635.835   5
  -1  -3   8 6803.44 598.591  42
   1   3  -8 6429.15 672.736  43
  -1   3   8 7170.39 613.633  35
   1  -3  -8 6862.46 637.726   2
   1   3  -8 6351.07 671.813   2
  -1  -3   8 6812.58 672.535   3
  -1  -3   7 2249.71 336.883  42
   1  -3  -7 2256.33 377.958  43
   1   3  -7 2733.18 439.405  43
  -1   3   7 3057.48 386.441  35
   1   3  -7 2911.28 430.840   2
   1  -3  -7 2221.18 390.581   2
  -1  -3   7 2777.89 306.617   1
  -1  -3   7 2651.31 405.391   3
   1  -3  -6 598.584 299.226  43
  -1   3   6 436.362 197.384  42
  -1  -3   6 496.060 208.404  42
   1   3  -6 364.273 253.581  43
   1  -3  -6 583.670 257.574   2
  -1  -3   6 707.735 218.723   1
   1   3  -6 482.062 253.469   2
  -1  -3   6 550.708 229.611   3
   1   3  -5-16.2004 213.129  43
   1  -3  -5-36.6397 174.952  43
  -1   3   5 65.8795 123.771  42
  -1  -3   5 230.307 176.452  42
   1  -3  -5 151.492 206.229   2
   1   3  -5-25.8025 198.319   2
  -1  -3   5-198.465 168.883   3
  -1  -3   4 93472.5 1455.70  42
  -1   3   4 90874.2 1054.13  42
   1  -3  -4 92138.0 1461.08  43
   1   3  -4 93849.5 1616.02  43
  -1   3   4 89279.9 1454.41  33
   1  -3  -4 93244.1 1471.80   2
  -1  -3   4 94092.5 1417.09   3
  -1  -3   3 1747.24 231.491  42
  -1   3   3 1605.03 133.900  42
  -1   3   3 1704.12 241.587  33
   1   3  -3 1459.94 201.624   4
  -1  -3   3 1849.37 202.739   3
   1  -3  -3 953.866 233.917   2
  -1  -3   2 9958.23 417.184  42
  -1   3   2 10325.6 459.649  33
   1   3  -2 10574.4 407.830   4
  -1  -3   2 10089.1 322.787   3
  -1  -3   1 621418. 1909.35  41
   1   3  -1 581859. 2735.79   4
   1  -3   0 22192.8 522.530  31
   1   3   0 21122.9 543.807  40
   1   3   0 21103.8 534.694   4
  -1  -3  -1 7808.16 188.823  31
   1  -3   1 7887.03 336.889  31
   1  -3   1 7614.83 308.525  42
   1  -3   1 7644.13 263.610   4
   1  -3   1 7480.85 357.325   3
  -1  -3  -1 7385.40 309.780  32
   1   3   1 6886.02 338.614   4
   1  -3   2 5460.31 331.566  31
   1  -3   2 5150.48 191.362   4
   1  -3   2 5238.61 363.161   3
   1   3   2 5209.41 328.786   4
  -1   3  -2 5497.71 328.577  32
  -1  -3  -2 5272.34 306.140  32
  -1   3  -2 5347.90 339.733  41
   1  -3   2 5197.89 320.098  42
   1   3   3 2949.43 280.011   4
   1  -3   3 2930.11 122.906   4
  -1   3  -3 3266.78 231.705   2
   1  -3   3 3296.89 318.071   3
  -1  -3  -3 3560.70 285.895  44
   1  -3   3 3006.31 281.217  42
  -1   3  -4 30237.7 743.730   2
   1  -3   4 29429.2 968.047   3
   1   3   4 28858.2 787.624   4
   1   3   4 29143.1 739.245  34
  -1  -3  -4 30209.6 851.824  44
  -1   3  -4 30292.1 878.363  44
   1  -3   4 29058.5 868.835  42
  -1   3  -5 16654.9 648.281   2
   1  -3   5 16105.0 808.195   3
  -1  -3  -5 13069.4 734.741   2
   1   3   5 17404.9 663.033   4
   1   3   5 16326.3 599.456  34
  -1  -3  -5 16830.5 731.601  44
   1   3   5 13871.2 667.164  42
  -1   3  -5 16618.9 740.672  44
   1  -3   5 15337.9 714.359  42
  -1   3  -6 119539. 2142.25  44
   1  -3   6 122740. 2166.41  42
   1   3   6 115602. 2072.73  42
   1  -3   6 112204. 2310.60   3
  -1   3  -6 118838. 1919.99   2
   1   3   6 111814. 1767.43   4
   1  -3   7 48842.5 1539.09  42
   1   3   7 48109.1 1485.58  42
  -1   3  -7 49742.9 1426.22   2
   1  -3   7 47714.3 1681.53   3
  -1   3  -8 6061.41 642.109  43
  -1  -3  -8 6150.96 649.276  43
   1   3   8 6035.72 609.079  42
   1  -3   8 6041.27 655.112  42
  -1   3  -8 6743.06 635.404   2
   1  -3   8 5970.49 722.083   3
   1  -3   9 38745.7 1118.85  36
   1  -3   9 36680.4 1171.67  12
   1  -3   9 38035.8 1226.27   5
   1   3   9 40007.5 1566.82  42
  -1  -3  -9 36213.9 1609.22  43
   1  -3   9 37181.2 1565.86  42
  -1   3  -9 37162.8 1663.03  43
   1  -3   9 38471.9 1114.94  17
  -1  -3  -9 37349.9 1139.18  38
   1  -3   9 38032.1 1777.60   3
  -1   3  -9 38865.2 1588.44   2
   1   3   9 35953.5 1043.19  14
  -1  -3 -10 1564.50 581.269  43
  -1   3 -10 3031.79 632.861  43
   1  -3  10 2987.41 403.013  17
   1  -3  10 2797.03 394.972  12
   1  -3  10 2932.80 350.467  29
   1  -3  10 2296.48 356.975  36
  -1  -3 -10 2859.95 360.383  38
  -1   3 -10 2525.80 332.268  38
   1   3  10 2662.55 363.466  14
   1  -3  10 2715.43 413.886   5
   1  -3  11 23865.7 877.686  17
   1  -3  11 22852.1 952.384  12
   1  -3  11 22482.7 870.831  29
   1   3  11 24212.4 982.105  23
   1  -3  11 23389.7 880.107  36
  -1   3 -11 23916.6 862.200  38
  -1  -3 -11 24466.6 944.327  38
   1   3  11 22869.2 852.704  14
   1  -3  11 23037.1 981.001   5
   1  -3  12 244.311 187.144  29
   1   3  12 396.725 242.494  23
   1  -3  12 298.084 250.780   5
   1   3  12 244.417 252.619   5
   1  -3  12 546.179 228.676  36
   1   3  12 277.696 185.983  14
  -1  -3 -12 254.159 199.376  38
   1  -3  13-70.1206 163.527  36
  -1  -3 -13-306.207 205.060  38
   1  -3  13-153.613 188.457   5
   1   3  13 230.568 206.712   5
   1   3  13 392.814 199.304  23
  -1  -3 -14 804.862 192.721  38
   1  -3  14 823.760 173.637   5
   1   3  14 724.063 150.398   5
   1  -4 -14 347.495 166.420  38
   1  -4 -14 231.846 135.324   9
  -1  -4  14 362.338 170.491  36
  -1   4  14 384.234 151.577  36
   1  -4 -13-4.26849 193.629  38
  -1  -4  13 54.5193 203.441  36
  -1   4  13 120.533 199.215  36
   1  -4 -13-36.8586 78.8033  10
  -1   4  12 263.506 213.898  23
  -1   4  12 195.768 191.070  11
   1  -4 -12 506.823 249.824  10
  -1  -4  12 753.862 236.217   5
  -1   4  12 412.096 243.111  36
  -1  -4  12 495.561 243.626  36
   1  -4 -12 349.614 217.453  38
  -1  -4  11 2445.40 382.184  36
  -1   4  11 2539.43 361.649  36
  -1   4  11 2535.75 380.473  23
  -1   4  11 2295.33 322.491  11
  -1  -4  11 3084.65 405.730   5
  -1   4  11 2618.63 366.942  14
   1  -4 -11 3181.40 395.495  15
   1  -4 -11 2928.12 354.146  38
  -1  -4  10 13374.5 727.871  36
  -1  -4  10 12790.2 742.357   5
  -1   4  10 12659.2 688.326  11
  -1   4  10 13065.8 766.084  23
   1  -4 -10 12570.5 704.828  38
  -1   4  10 12549.2 703.280  14
  -1  -4   9 18517.2 809.803  36
  -1  -4   9 16736.8 1031.28  42
   1  -4  -9 16343.0 1075.67   2
   1   4  -9 16482.9 1066.95   2
  -1  -4   9 16872.5 1064.74   3
  -1   4   9 17335.1 772.944  11
  -1   4   9 17027.0 850.372  23
  -1   4   9 16278.7 770.137  14
   1  -4  -9 17471.0 795.306  38
  -1  -4   9 16848.3 817.322   5
  -1   4   8 5282.70 555.960  35
  -1  -4   8 6160.77 597.192  42
   1   4  -8 4947.43 629.601  43
   1  -4  -8 5649.63 601.710   2
   1   4  -8 6229.11 637.963   2
  -1  -4   8 5940.18 632.229   3
  -1   4   7 4769.97 470.749  35
  -1  -4   7 3995.85 464.002  42
   1   4  -7 4293.84 557.471  43
   1   4  -7 4655.19 528.176   2
   1  -4  -7 4759.81 528.164   2
  -1  -4   7 4376.06 412.283   1
  -1  -4   7 4543.09 492.575   3
  -1  -4   6 80612.0 1714.87  42
   1  -4  -6 81933.3 1744.70  43
   1   4  -6 77589.5 1843.94  43
   1   4  -6 85090.6 1876.50   2
   1  -4  -6 84115.7 1743.57   2
  -1  -4   6 80426.0 1570.44   1
  -1  -4   6 79657.5 1733.37   3
  -1   4   5 60734.4 1357.67  33
   1  -4  -5 57095.1 1299.36  43
  -1  -4   5 57901.8 1316.51  42
  -1   4   5 53307.7 912.417  42
   1   4  -5 56671.7 1425.65  43
   1   4  -5 58930.8 1423.56   2
   1  -4  -5 56956.0 1299.56   2
  -1  -4   5 56665.9 1297.93   3
  -1   4   4 72287.0 1393.48  33
   1   4  -4 74999.1 1464.05  43
  -1   4   4 73435.7 871.243  42
  -1  -4   4 76472.1 1382.49  42
  -1  -4   4 72464.4 1269.36   3
   1   4  -4 65845.5 1370.91   2
   1  -4  -4 68951.3 1306.69   2
  -1   4   3 45253.0 1037.61  33
  -1  -4   3 45636.9 981.232  42
  -1   4   3 44743.5 487.290  42
   1   4  -3 42326.5 822.572   4
  -1  -4   3 44291.8 848.479   3
  -1   4   2 270742. 2328.88  33
  -1  -4   2 274999. 842.910  41
   1  -4  -2 274759. 1856.53   2
   1  -4  -1 540985. 2029.39   2
   1   4  -1 510831. 2674.47   4
  -1  -4   0 13902.5 355.686  31
   1  -4   0 13827.3 467.466  31
   1  -4   0 13117.8 297.975  42
   1  -4   0 14476.4 182.781   2
  -1   4   0 13025.8 461.879  33
   1   4   0 12881.1 450.995   4
  -1  -4  -1 22723.8 507.606  32
   1  -4   1 22836.9 604.626  31
  -1  -4  -1 23987.7 413.519  31
   1  -4   1 24280.1 525.738  42
  -1   4  -1 21813.3 549.640  32
   1   4   1 23685.3 622.978   4
   1  -4   2 187951. 1867.55  31
   1  -4   2 189501. 1984.94   3
   1   4   2 186680. 1824.40   4
  -1   4  -2 193383. 1765.46  32
  -1  -4  -2 184033. 1576.48  32
  -1  -4  -2 181214. 1529.20  44
  -1   4  -2 185036. 1855.12  41
   1  -4   2 178944. 1684.88  42
   1  -4   3 1370.29 268.209   3
  -1   4  -3 1682.61 179.542   2
   1   4   3 1743.70 245.704   4
  -1  -4  -3 1616.59 214.983  44
   1  -4   3 1597.37 222.796  42
   1   4   4 147512. 1783.08  34
  -1   4  -4 152022. 1605.90   2
   1  -4   4 149408. 2209.37   3
   1  -4   4 149782. 1979.53  42
  -1   4  -4 150484. 1942.91  44
  -1  -4  -4 148436. 1870.71  44
   1   4   5 1088.98 219.253  34
  -1   4  -5 821.736 209.221   2
   1  -4   5 588.317 278.923   3
   1  -4   5 541.993 210.817  42
  -1  -4  -5 710.125 226.435  44
  -1   4  -5 247.780 193.450  44
  -1   4  -6 2692.46 330.734   2
   1  -4   6 2623.23 402.640   3
   1   4   6 2532.22 340.405   4
   1   4   6 2716.57 328.438  34
  -1   4  -6 3262.74 386.435  44
   1  -4   6 2701.50 374.415  42
   1   4   6 2792.11 405.650  42
  -1   4  -7 66963.4 1798.50  44
   1  -4   7 63990.8 1756.95  42
   1   4   7 65765.1 1731.08  42
   1   4   7 65650.6 1512.13   4
  -1   4  -7 64486.9 1587.40   2
   1  -4   7 60320.0 1901.53   3
   1  -4   8 361.288 243.953  42
   1   4   8 258.456 179.222  42
  -1   4  -8 294.735 308.316  43
  -1  -4  -8 743.694 330.277  43
  -1   4  -8-128.073 255.996   2
   1  -4   8 272.923 311.669   3
  -1  -4  -9 8040.43 555.919  38
   1  -4   9 7519.50 525.629  36
  -1  -4  -9 7163.58 688.652  32
   1  -4   9 8830.20 628.138  12
   1  -4   9 8256.42 615.829   5
   1   4   9 6431.83 680.261  42
   1  -4   9 7673.70 742.077  42
  -1   4  -9 8199.05 840.855  43
  -1  -4  -9 8636.22 823.295  43
   1  -4   9 7432.76 512.192  17
   1   4   9 7459.82 500.024  14
   1  -4   9 8277.68 886.199   3
   1  -4  10 17149.2 789.616  17
   1  -4  10 17260.9 843.359  12
   1  -4  10 17695.8 783.312  29
   1  -4  10 16538.6 784.261  36
  -1  -4 -10 18284.5 831.101  38
   1   4  10 16625.1 756.864  14
   1  -4  10 17367.0 882.101   5
   1  -4  11 6877.30 491.059  17
   1  -4  11 6780.29 559.589  12
   1  -4  11 7122.86 509.231  29
   1   4  11 7730.68 579.452  23
   1  -4  11 6626.20 498.486  36
  -1  -4 -11 7218.59 545.609  38
   1   4  11 7791.56 525.291  14
   1  -4  11 6861.97 587.006   5
   1  -4  12-222.090 160.712  29
   1   4  12-110.333 195.072  23
   1   4  12-31.2113 151.095   5
   1  -4  12-71.2627 214.024   5
   1  -4  12 147.291 151.455  36
   1   4  12-105.006 208.811  14
  -1  -4 -12 65.9379 223.010  38
   1  -4  13 367.920 191.023  36
  -1  -4 -13 185.177 188.038  38
   1  -4  13 440.714 197.410   5
   1   4  13 572.949 213.071   5
   1   4  13 433.657 183.727  23
  -1  -4 -14 1374.67 211.375  38
   1  -4  14 1339.75 162.737   5
   1   4  14 1419.74 181.023   5
   1  -5 -14 37.6264 116.872  38
   1  -5 -14-8.65888 99.4890   9
  -1   5  14 203.327 142.008  36
  -1  -5  14 34.2807 156.909  36
   1  -5 -13 168.946 175.400  38
  -1   5  13 166.144 192.336  36
  -1  -5  13 328.566 219.799  36
   1  -5 -13-1.94994 95.5612  10
  -1   5  12 6018.17 522.627  23
  -1   5  12 5313.48 415.281  11
   1  -5 -12 5748.20 467.833  10
  -1  -5  12 5179.48 462.062   5
  -1   5  12 4981.26 434.076  36
  -1  -5  12 5616.82 484.940  36
   1  -5 -12 5735.73 479.721  38
  -1  -5  11 1242.53 302.432  36
  -1   5  11 1036.81 264.370  36
  -1   5  11 1138.63 345.962  23
  -1   5  11 1094.28 266.251  11
  -1  -5  11 1219.87 326.355   5
  -1   5  11 814.977 289.681  14
   1  -5 -11 882.541 304.694  38
  -1  -5  10 2664.65 407.302  36
  -1  -5  10 2800.31 410.425   5
  -1   5  10 2602.82 376.835  11
  -1   5  10 2818.59 418.134  23
   1  -5 -10 2528.48 375.881  38
  -1   5  10 2696.40 398.547  14
   1  -5  -9 42173.7 1234.54  38
  -1  -5   9 44373.6 1260.57  36
  -1   5   9 45468.1 1638.74  35
  -1   5   9 44015.3 1217.83  11
  -1   5   9 45114.4 1352.62  23
  -1  -5   9 47136.5 1726.49  42
  -1  -5   9 43690.8 1290.53   5
  -1   5   9 45468.6 1249.92  14
   1   5  -9 46079.0 1718.82   2
   1  -5  -9 46414.7 1750.29   2
  -1  -5   9 42128.6 1704.42   3
  -1   5   8 3156.97 483.485  35
  -1  -5   8 3247.93 480.363  42
  -1  -5   8 2671.28 459.556   3
   1  -5  -8 3129.90 505.464   2
   1   5  -8 2779.62 491.425   2
  -1  -5   7 67799.1 1773.13  42
   1   5  -7 71348.3 1954.69  43
   1  -5  -7 74347.8 1851.12   2
  -1  -5   7 71319.8 1856.22   3
  -1  -5   7 71690.2 1626.99   1
  -1   5   6 384.010 235.603  33
   1   5  -6 368.805 266.549  43
  -1  -5   6 404.332 221.393  42
   1   5  -6 798.637 293.108   2
   1  -5  -6 474.014 257.345   2
  -1  -5   6 512.672 218.234   3
  -1  -5   6 604.420 202.660   1
  -1   5   5 327.475 195.357  33
   1   5  -5 537.932 263.930  43
  -1  -5   5 221.667 186.632  42
  -1  -5   5 342.751 213.256   3
   1  -5  -5 232.186 199.280   2
   1   5  -5 235.790 247.339   2
  -1  -5   5 463.731 203.765   1
  -1   5   4 4958.43 415.172  33
  -1  -5   4 4840.47 397.289  42
  -1   5   4 5014.91 214.617  42
   1   5  -4 4816.14 416.142  43
   1   5  -4 4907.62 316.713   4
   1  -5  -4 5081.96 398.059   2
  -1  -5   4 5060.03 373.537   3
  -1   5   3 135280. 1875.88  33
  -1  -5   3 120292. 1664.07  42
   1   5  -3 130337. 1450.85   4
   1  -5  -3 122038. 1495.72   2
  -1  -5   3 126095. 1506.28   3
  -1   5   2 46823.3 1034.91  33
  -1  -5   2 45950.4 952.952  42
   1  -5  -2 46310.3 776.442   2
   1  -5  -1 457016. 1890.06   2
   1   5  -1 458124. 2632.66   4
   1  -5   0 195903. 1824.05  31
  -1  -5   0 188510. 1483.25  31
  -1   5   0 200257. 1851.92  33
   1   5   0 190494. 1766.98   4
   1  -5   0 193117. 1143.58  42
   1  -5   1 28524.0 734.972  31
  -1  -5  -1 29274.8 546.669  31
  -1   5  -1 29407.3 270.122  40
   1  -5   1 28366.1 586.259  42
  -1   5  -1 28604.3 629.897  32
  -1   5  -1 29366.0 664.158  33
   1   5   1 29114.6 743.523   4
   1  -5   2 125207. 1639.63  31
   1  -5   2 128362. 1722.16   3
   1  -5   2 120628. 1533.30   1
   1   5   2 132430. 1615.74   4
  -1   5  -2 129034. 1463.20  32
  -1  -5  -2 130218. 1313.65  32
   1  -5   2 125280. 1441.60  42
  -1  -5  -2 127592. 1275.80  44
  -1   5  -2 126611. 1591.48  41
  -1  -5  -3 43347.0 863.231  32
   1  -5   3 43337.8 988.028   1
   1  -5   3 43242.5 1114.03   3
  -1   5  -3 44679.1 687.648   2
  -1  -5  -3 44039.9 890.911  44
   1  -5   3 44840.7 991.352  42
  -1   5  -3 43417.6 982.779  41
   1   5   4 2158.93 270.532  34
  -1   5  -4 2737.54 255.203   2
   1  -5   4 2333.71 362.381   3
   1  -5   4 2709.86 300.791   1
  -1  -5  -4 2631.58 290.122  44
   1  -5   4 2432.49 307.008  42
  -1   5  -4 2552.01 303.821  44
  -1   5  -5 169784. 1937.13   2
   1  -5   5 166894. 2634.54   3
   1  -5   5 162174. 2340.86  42
  -1   5  -5 167859. 2313.51  44
  -1   5  -6 19700.4 774.981   2
   1  -5   6 19383.2 1015.06   3
   1   5   6 19534.4 838.467   4
   1   5   6 21128.1 838.483  34
   1   5   6 21001.6 904.398  42
   1  -5   6 19957.4 937.367  42
  -1   5  -6 20882.6 924.980  44
   1   5   7 2536.44 385.567  42
   1  -5   7 2683.60 446.749  42
   1  -5   7 2632.52 461.880   3
  -1   5  -7 2633.14 351.223   2
   1   5   7 2598.08 374.661   4
  -1  -5  -8 10285.1 785.946  43
   1  -5   8 10350.9 816.947  42
   1   5   8 10341.9 733.468  42
  -1   5  -8 9616.62 810.169  43
   1  -5   8 10902.7 918.645   3
   1  -5   9 17960.6 863.303   5
  -1  -5  -9 17906.0 798.847  38
  -1  -5  -9 17690.2 746.695  37
   1  -5   9 18527.4 808.245  36
  -1  -5  -9 17331.8 1052.42  32
   1  -5   9 18584.8 857.104  12
   1  -5   9 17942.3 781.968  29
   1  -5   9 19257.9 1151.11  42
  -1  -5  -9 17558.3 1129.66  43
  -1   5  -9 17044.5 1151.51  43
   1  -5   9 18900.2 808.235  17
   1   5   9 17726.6 755.563  14
   1  -5   9 16576.8 1235.21   3
   1  -5  10 14910.5 736.624  17
   1  -5  10 15264.9 801.303  12
   1  -5  10 14836.5 748.257  29
   1  -5  10 15034.3 760.553  36
  -1  -5 -10 16037.3 716.183  37
  -1  -5 -10 15550.5 781.619  38
   1   5  10 16492.0 758.225  14
   1  -5  10 15129.0 823.898   5
   1  -5  11 26332.7 1049.83   5
   1  -5  11 27517.9 954.875  29
   1   5  11 27539.1 1042.16  23
   1  -5  11 25416.8 926.406  36
  -1  -5 -11 26315.6 978.141  38
   1   5  11 25766.4 925.203  14
   1  -5  11 27611.1 950.268  17
   1  -5  12 968.607 205.976  29
   1   5  12 798.323 296.249  23
   1   5  12 677.760 262.756   5
   1  -5  12 436.062 242.473   5
   1  -5  12 886.086 245.276  36
   1   5  12 733.471 216.736  14
  -1  -5 -12 874.160 247.812  38
   1   5  13 87.0567 165.367  23
   1  -5  13 139.040 186.206  36
   1   5  13 2.20657 129.667   5
   1  -5  13 14.1816 156.889   5
  -1  -5 -13 91.7753 185.322  38
   1   5  13 176.346 149.152  14
  -1  -5 -14 321.150 142.498  38
   1   5  14 247.880 99.5218   5
  -1  -5 -14 246.354 139.983  10
   1  -6 -14 5706.36 313.465   9
   1  -6 -14 5159.70 306.978  38
  -1  -6  14 5401.79 324.029  36
   1  -6 -13 40.6017 173.713   9
   1  -6 -13-220.879 197.725  38
  -1   6  13 248.936 164.081  36
  -1  -6  13 140.424 201.815  36
   1  -6 -13-116.184 131.094  10
  -1   6  13 29.6408 117.391  11
  -1   6  12 3518.96 423.439  23
   1  -6 -12 4117.31 409.693  10
  -1   6  12 3597.18 351.036  11
  -1  -6  12 3817.59 386.566  36
  -1   6  12 3371.09 354.373  36
   1  -6 -12 3536.80 359.431  15
   1  -6 -12 3673.41 386.510  38
  -1  -6  11-313.384 227.776  36
  -1   6  11 404.537 198.998  36
  -1   6  11 105.627 222.549  23
  -1   6  11-136.914 198.140  11
  -1  -6  11 151.596 219.257   5
  -1   6  11 165.773 264.945  14
   1  -6 -11 292.870 221.112  38
  -1  -6  10 15294.7 783.325  36
  -1  -6  10 13599.8 775.066   5
  -1   6  10 13189.4 689.923  11
  -1   6  10 14561.7 821.192  23
   1  -6 -10 14053.6 752.241  38
  -1   6  10 14947.9 763.981  14
   1  -6  -9 20408.5 872.704  38
  -1  -6   9 18694.2 837.570  36
  -1   6   9 18544.3 1101.53  35
  -1   6   9 19659.3 853.021  11
  -1   6   9 19603.5 924.850  23
  -1  -6   9 19237.9 1118.93  42
  -1  -6   9 19670.2 899.048   5
  -1   6   9 18884.6 829.623  14
   1   6  -9 20348.2 1179.64   2
   1  -6  -9 21764.6 1250.52   2
  -1   6   8 4189.64 516.709  35
  -1  -6   8 3945.87 517.381  42
  -1  -6   8 3895.45 511.934   3
   1  -6  -8 3965.25 512.439   2
   1   6  -8 5487.41 615.358   2
   1   6  -7 270.227 220.933  43
  -1  -6   7 469.544 221.816  42
  -1  -6   7 292.059 271.648   3
   1   6  -7-16.2156 295.905   2
  -1  -6   7-285.068 216.764   1
   1  -6  -7-405.621 286.199   2
  -1   6   6 10847.9 688.880  33
  -1  -6   6 10888.9 697.008  42
   1   6  -6 11013.8 735.568  43
  -1  -6   6 10480.1 639.097   1
   1   6  -6 13400.7 806.303   2
   1  -6  -6 10547.4 662.267   2
  -1  -6   6 10259.7 668.534   3
  -1   6   5 12082.8 693.293  33
  -1  -6   5 10392.5 616.518  42
   1   6  -5 11213.9 664.291  43
   1   6  -5 11066.9 679.614   2
  -1  -6   5 11140.1 631.082   3
   1  -6  -5 11732.4 639.065   2
  -1  -6   5 12165.3 641.969   1
  -1   6   4 6256.68 473.193  33
  -1  -6   4 6175.41 458.807  42
   1   6  -4 6290.19 352.168   4
   1  -6  -4 5134.65 390.718   2
  -1  -6   4 5573.35 404.507   3
  -1   6   3 4682.60 417.457  33
  -1  -6   3 4670.22 382.312  42
   1  -6  -3 4770.37 328.587   2
   1   6  -3 4963.19 319.398   4
  -1  -6   2 30633.3 824.368  42
   1   6  -2 30284.3 724.051   4
   1  -6  -2 31056.9 657.462   2
  -1  -6   1 179950. 1804.82  31
   1  -6  -1 182947. 1967.61  31
   1  -6  -1 192471. 1295.65   2
  -1   6   1 194183. 2068.72  33
   1   6  -1 192509. 1798.81   4
   1  -6   0 752604. 3880.77  31
  -1   6   0 761231. 3872.16  33
   1   6   0 762386. 3675.02   4
   1   6   0 767598. 3903.11  40
   1  -6   0 760752. 2370.42  42
   1  -6   1 62092.9 1160.67  31
  -1  -6  -1 64131.9 916.821  31
   1  -6   1 60560.2 884.333  42
  -1  -6  -1 66726.5 719.907  44
  -1   6  -1 65200.5 941.339  32
  -1   6  -1 68661.1 1078.01  33
   1   6   1 62249.7 1114.31   4
  -1  -6  -2 18080.9 509.172  31
   1  -6   2 16779.5 670.288  31
  -1  -6  -2 17465.4 476.000  44
  -1   6  -2 17698.9 633.752  41
   1  -6   2 16465.2 554.912  42
   1  -6   2 16931.8 630.362   1
  -1  -6  -2 16305.4 468.563  32
  -1   6  -2 16725.3 548.195  32
   1   6   2 17178.3 642.702   4
  -1   6  -3 10414.3 512.432  41
  -1  -6  -3 10315.7 444.806  44
   1  -6   3 11062.1 522.586  42
  -1   6  -3 10817.9 334.382   2
   1  -6   3 9682.41 526.021   1
   1  -6   3 10164.3 602.327   3
  -1  -6  -3 9574.75 413.659  32
   1  -6   3 9811.56 570.482  31
   1   6   4 21304.4 775.307  34
  -1   6  -4 22758.1 596.999   2
   1  -6   4 21148.4 784.619   1
   1  -6   4 21467.6 903.857   3
   1  -6   4 22927.3 821.298  42
  -1   6  -4 22572.1 790.617  44
   1   6   5 1085.66 249.960  34
   1  -6   5 1186.57 316.267   3
  -1   6  -5 1760.71 249.237   2
   1  -6   5 1448.89 267.643   1
  -1   6  -5 1358.31 276.243  44
   1  -6   5 1345.44 280.089  42
  -1   6  -6 2996.89 319.710   2
   1  -6   6 2590.21 416.242   3
   1   6   6 3033.30 386.862   4
   1   6   6 3620.30 417.664  34
  -1   6  -6 3055.91 384.719  44
   1  -6   6 2850.08 400.912  42
   1   6   6 2712.39 364.760  42
   1   6   7 12167.9 749.977   4
  -1   6  -7 11661.3 773.091  43
   1  -6   7 12611.8 825.034  42
   1   6   7 12107.9 763.667  42
   1  -6   7 12166.5 918.379   3
   1  -6   8 35653.9 1467.02  42
  -1   6  -8 34158.9 1497.53  43
   1   6   8 36698.2 1411.66  42
  -1  -6  -8 36052.6 1427.20  43
   1  -6   8 34364.6 1631.00   3
  -1  -6  -8 38766.6 1413.29  32
   1  -6   9 3673.19 579.864   3
  -1   6  -9 5142.69 654.168  43
   1  -6   9 4879.23 666.058  42
  -1  -6  -9 4697.49 656.654  43
   1  -6   9 4223.62 447.193  17
  -1  -6  -9 4663.31 522.912  32
   1  -6   9 4323.61 431.519  29
   1  -6   9 4110.07 413.948  36
  -1  -6  -9 4213.63 413.703  37
  -1  -6  -9 3871.10 421.506  38
   1  -6   9 4117.61 439.766  12
   1   6   9 4165.24 430.570  14
   1  -6   9 3828.69 453.071   5
   1  -6  10-392.568 233.737  17
   1  -6  10 134.867 263.469  12
   1  -6  10-152.081 211.612  29
  -1  -6 -10 403.502 160.224  37
   1  -6  10-92.7665 203.632  36
  -1  -6 -10 86.6859 215.341  38
   1   6  10 145.256 192.683  14
   1  -6  10-86.3420 269.263   5
   1  -6  11 1062.83 312.515   5
   1  -6  11 1377.66 239.698  29
   1   6  11 945.674 316.217  23
   1  -6  11 1480.20 306.919  36
  -1  -6 -11 987.453 286.579  38
   1   6  11 996.637 266.358  14
   1  -6  11 1085.83 263.801  17
   1   6  12 7418.31 520.674   5
   1  -6  12 7046.60 534.926   5
   1  -6  12 7543.56 481.900  29
   1   6  12 6538.90 505.923  23
  -1  -6 -12 7271.13 506.262  38
   1  -6  12 6372.34 470.057  36
   1   6  12 6107.13 439.568  14
   1  -6  12 6984.88 411.636  17
   1   6  13 140.819 157.355  23
   1  -6  13-44.0634 201.420   5
   1   6  13-180.405 124.325   5
   1  -6  13 214.728 194.339  36
  -1  -6 -13 107.103 190.380  38
   1   6  13-146.419 153.812  14
   1   6  14 23.6967 47.4857   5
  -1  -6 -14 147.247 117.775  10
   1   6  14 36.1558 76.8246  23
   1  -7 -14 1383.27 199.522   9
   1  -7 -14 1533.09 143.774  10
   1  -7 -14 1188.54 179.938  38
  -1  -7  14 1352.75 199.006  36
   1  -7 -13 1207.35 265.981   9
   1  -7 -13 1217.30 242.514  38
  -1  -7  13 1586.13 271.115  36
  -1   7  13 1414.46 243.002  36
   1  -7 -13 1253.81 229.210  10
  -1   7  13 1041.45 187.323  11
  -1   7  12-70.5828 236.722  23
   1  -7 -12 373.450 278.743  10
  -1   7  12 182.377 174.830  11
  -1   7  12 153.763 222.680  36
  -1  -7  12-121.962 255.372  36
   1  -7 -12-397.983 129.602  15
   1  -7 -12 126.072 220.954  38
  -1   7  11 26360.2 923.960  36
  -1  -7  11 26574.7 993.250  36
  -1   7  11 24164.1 1011.35  23
   1  -7 -11 22929.6 942.475  10
  -1   7  11 24965.7 916.226  11
  -1  -7  11 25739.5 998.368   5
  -1   7  11 25801.0 977.569  14
   1  -7 -11 25125.4 967.973  38
  -1  -7  10 3270.99 419.917  36
  -1  -7  10 2683.98 432.294   5
  -1   7  10 3484.22 420.524  11
  -1   7  10 3511.06 468.901  23
   1  -7 -10 3584.75 424.108  38
  -1   7  10 3526.64 405.681  14
   1  -7  -9 2431.40 355.116  38
  -1  -7   9 1966.16 321.655  36
  -1   7   9 3220.95 573.477  35
  -1   7   9 1680.58 319.556  11
  -1   7   9 1918.39 416.525  23
  -1  -7   9 1592.24 390.605  42
  -1   7   9 1994.34 331.895  14
   1   7  -9 2293.19 423.949   2
   1  -7  -9 2719.27 473.564   2
  -1  -7   9 1722.42 306.530   5
  -1  -7   8 645.173 273.003  42
  -1   7   8 1028.41 328.534  35
   1   7  -8 567.892 303.704   2
  -1  -7   8 888.086 320.200   3
   1  -7  -8 863.227 387.963   2
  -1  -7   7 34593.3 1345.27  42
  -1   7   7 36176.5 1362.57  33
   1  -7  -7 35536.9 1345.67   2
  -1  -7   7 33753.8 1221.65   1
  -1  -7   7 34376.4 1338.87   3
  -1  -7   6 877.263 271.397  42
  -1   7   6 524.779 293.874  33
  -1  -7   6 771.518 251.050   3
   1  -7  -6 763.481 237.375   2
  -1  -7   6 405.118 189.207   1
   1   7  -6 884.601 284.334   2
  -1  -7   5 24126.2 954.006  42
  -1   7   5 24443.7 1006.42  33
   1   7  -5 22505.7 942.427   2
   1  -7  -5 25124.7 928.247   2
  -1  -7   5 25582.8 947.109   1
  -1  -7   5 24514.7 933.665   3
  -1  -7   4 29598.1 980.148  42
  -1   7   4 30583.2 1058.16  33
  -1  -7   4 29562.9 956.251   1
   1  -7  -4 31325.1 909.657   2
   1   7  -4 29035.2 737.894   4
  -1  -7   3 8837.90 516.070  42
  -1   7   3 9553.37 577.521  33
   1  -7  -3 8762.66 450.779   2
   1   7  -3 9150.99 430.740   4
  -1  -7   2 67240.2 1278.48  42
  -1   7   2 67325.5 1376.28  33
   1  -7  -2 68304.5 1005.90   2
  -1   7   1 564009. 3460.08  34
  -1   7   1 546628. 3664.66  33
  -1  -7   1 549574. 3389.76  31
   1  -7  -1 569833. 3690.26  31
   1   7  -1 541592. 3592.84  40
   1  -7   0 63454.1 1224.07  31
  -1  -7   0 62678.4 1071.54  31
   1  -7   0 63812.6 740.171  42
   1   7   0 63359.8 1213.28  40
  -1   7   0 64907.2 1210.69  33
  -1   7   0 64184.4 1072.63  34
   1  -7   1 14286.9 615.853  31
  -1  -7  -1 14951.3 505.930  31
   1  -7   1 14469.3 455.408  42
  -1  -7  -1 15776.1 337.353  44
   1  -7   1 14968.2 586.144   1
  -1   7  -1 15078.5 468.265  34
  -1   7  -1 15072.7 559.797  33
  -1   7  -1 14707.5 462.553  32
   1   7   1 15049.9 604.790   4
  -1  -7  -2 65146.4 890.409  32
   1  -7   2 63241.9 1336.39  31
  -1  -7  -2 65804.9 1053.16  31
   1  -7   2 64634.9 1096.05  42
  -1   7  -2 64198.4 1228.71  41
   1  -7   2 66271.1 1283.67   1
  -1   7  -2 63742.6 1065.46  32
   1   7   2 67073.2 1304.03   4
   1  -7   3 50831.7 1118.91  42
  -1   7  -3 52138.8 1131.81  41
  -1  -7  -3 52141.8 634.888   1
   1  -7   3 50384.7 1196.99   1
  -1   7  -3 50357.5 658.578   2
  -1  -7  -3 50264.1 907.068  32
  -1   7  -3 52875.1 1080.82  32
   1  -7   3 50643.8 1294.57  31
   1   7   4 1619.70 284.703  34
  -1  -7  -4 1923.11 237.175  32
   1  -7   4 1773.94 336.586   3
  -1   7  -4 2005.00 204.147   2
   1  -7   4 1606.35 283.415   1
   1  -7   4 1695.31 299.129  42
  -1   7  -4 1859.21 283.533  44
  -1  -7  -5 49162.9 1158.28  32
   1   7   5 48111.2 1303.20  34
   1  -7   5 45862.2 1278.85   1
   1  -7   5 45304.7 1469.26   3
   1  -7   5 49849.4 1361.60  42
  -1   7  -5 48118.4 1258.48  44
   1  -7   6 3022.51 490.336   3
   1   7   6 4142.38 453.159   4
  -1  -7  -6 3227.33 352.421  32
   1   7   6 3504.74 413.064  34
   1   7   6 3766.81 421.975  42
  -1   7  -6 3186.17 383.535  44
   1  -7   6 3688.39 454.300  42
   1  -7   7 23034.7 1257.78   3
   1   7   7 21967.1 1014.97   4
  -1  -7  -7 20898.5 944.932  32
  -1   7  -7 22336.6 1118.52  43
  -1  -7  -7 22885.5 1022.35  43
   1  -7   7 22670.5 1129.22  42
   1   7   7 24030.8 1077.40  42
   1  -7   8 13375.8 916.355  42
   1   7   8 13842.5 889.081  42
  -1   7  -8 14378.9 990.125  43
  -1  -7  -8 12767.0 872.930  43
   1  -7   8 13842.8 1039.92   3
  -1  -7  -8 12381.1 835.966  32
   1  -7   9 267.002 332.159   3
  -1   7  -9 1439.64 457.730  43
   1  -7   9 1549.77 270.538  42
   1  -7   9 1317.29 304.135  17
  -1  -7  -9 548.453 222.738  27
  -1   7  -9 972.630 362.261  32
   1  -7   9 1110.66 265.375  29
  -1  -7  -9 630.407 216.646  37
   1  -7   9 975.416 280.111  36
  -1  -7  -9 1389.64 300.786  38
   1  -7   9 912.840 327.214  12
   1   7   9 1016.50 306.488  14
   1  -7   9 1198.05 301.020   5
   1  -7  10 15433.9 777.631  17
   1   7  10 14373.9 705.732  11
   1  -7  10 16057.6 818.856  12
   1  -7  10 17109.0 789.815  29
   1  -7  10 16510.7 841.416   5
  -1  -7 -10 14771.6 715.236  37
  -1  -7 -10 15383.6 773.499  38
   1   7  10 15801.0 752.358  14
   1  -7  10 15925.7 781.158  36
   1  -7  11 4749.47 437.176  36
   1  -7  11 4223.21 400.853  29
   1   7  11 4772.75 483.771  23
   1  -7  11 4348.23 498.007   5
  -1  -7 -11 4493.30 436.351  38
  -1  -7 -11 4156.91 375.994  37
   1   7  11 3793.37 401.692  14
   1  -7  11 4874.79 468.035  17
   1  -7  12 598.069 232.169  29
   1   7  12 472.074 239.674  23
   1   7  12 460.466 179.608   5
   1  -7  12 688.237 301.365   5
   1  -7  12 849.413 259.537  36
   1   7  12 689.560 227.912  14
  -1  -7 -12 467.086 229.837  38
   1   7  13-37.3130 163.433  23
   1  -7  13 132.624 174.405   5
   1   7  13 156.125 125.586   5
   1  -7  13 20.8038 178.436  36
  -1  -7 -13 208.822 181.354  38
   1   7  13 95.1536 142.790  14
   1   7  14 788.587 130.026  23
  -1  -7 -14 1166.81 181.582  38
   1   7  14 752.941 101.462   5
  -1  -7 -14 972.568 150.189  10
   1  -8 -14 5004.11 286.327   9
   1  -8 -14 4883.37 279.766  38
  -1  -8  14 5220.65 296.691  36
   1  -8 -13 1646.16 265.993   9
   1  -8 -13 2056.36 283.956  38
  -1   8  13 1785.28 239.867  36
  -1  -8  13 1605.26 279.688  36
  -1   8  13 1628.62 221.075  11
   1  -8 -13 1988.45 227.513  10
  -1   8  12 2491.86 380.091  23
  -1   8  12 2601.96 296.814  11
   1  -8 -12 2436.05 307.855  10
   1  -8 -12 2550.09 335.001  38
   1  -8 -12 2631.04 330.068  15
  -1   8  12 2905.49 351.385  36
  -1  -8  12 2948.39 369.472  36
  -1   8  11 271.491 280.212  23
   1  -8 -11 341.925 293.816  10
  -1   8  11 612.648 208.763  11
  -1   8  11 701.895 213.599  36
  -1  -8  11 322.205 283.228  36
  -1   8  11 146.766 237.118  14
   1  -8 -11 129.058 239.387  38
  -1  -8  10 1111.24 279.165  36
  -1  -8  10 432.659 269.447   5
  -1   8  10 906.593 292.301  11
  -1   8  10 475.073 318.824  23
   1  -8 -10 545.151 230.289  38
  -1   8  10 788.517 267.912  14
   1  -8  -9 17239.6 828.437  38
  -1  -8   9 17877.6 837.099  36
  -1   8   9 21929.4 1252.36  35
  -1   8   9 17653.9 831.380  11
  -1   8   9 17680.5 888.488  23
  -1  -8   9 18931.6 1201.23  42
   1   8  -9 19041.1 1149.17   2
   1  -8  -9 19997.3 1222.04   2
  -1   8   9 18313.3 832.673  14
  -1  -8   9 17940.7 865.638   5
  -1  -8   8 22396.0 879.361  36
   1  -8  -8 23038.4 893.308  38
  -1   8   8 23272.6 907.686  11
  -1   8   8 20728.8 903.104  23
  -1  -8   8 21976.6 1193.08  42
  -1   8   8 22904.0 886.584  14
   1   8  -8 24584.7 1247.47   2
   1  -8  -8 24973.5 1278.98   2
  -1  -8   8 22487.2 1083.91   1
  -1  -8   8 23367.2 932.771   5
  -1  -8   7 16902.2 974.438  42
  -1   8   7 18596.6 1037.80  33
   1   8  -7 20366.9 1078.73   2
   1  -8  -7 20198.5 1042.21   2
  -1  -8   7 19268.0 967.611   1
  -1  -8   6 2669.81 397.605  42
  -1   8   6 2317.89 386.505  33
  -1  -8   6 2878.82 406.456   1
   1   8  -6 2861.20 435.958   2
   1  -8  -6 2753.89 401.182   2
  -1  -8   5 4002.13 461.125  42
  -1   8   5 4609.61 516.614  33
   1  -8  -5 4582.35 447.960   2
   1   8  -5 5263.30 496.262   2
  -1  -8   5 4192.59 431.904   1
  -1  -8   4 8377.68 566.638  42
  -1   8   4 9645.80 652.439  33
   1  -8  -4 8850.66 523.825   2
   1   8  -4 8391.23 415.721   4
  -1  -8   4 8636.95 556.223   1
  -1  -8   3 39067.0 1084.49  42
  -1   8   3 37640.6 1158.44  33
  -1  -8   3 39506.5 1081.12   1
   1   8  -3 40752.8 902.111   4
   1  -8  -3 38160.5 927.354   2
  -1   8   2 156.577 170.460  33
  -1   8   2 205.161 194.828  34
   1   8  -2 316.506 162.555   4
   1  -8  -2 300.680 164.027   2
  -1   8   1 128806. 1760.45  34
  -1   8   1 129720. 1898.21  33
   1  -8  -1 131844. 1894.38  31
  -1  -8   1 134506. 1807.30  31
   1   8  -1 124497. 1608.35   4
   1   8  -1 126958. 1834.57  40
  -1  -8   0 2895.14 294.586  31
   1  -8   0 2646.62 339.707  31
  -1   8   0 2606.68 316.029  33
  -1   8   0 3606.60 303.347  34
   1  -8   0 2621.78 179.014  42
   1   8   0 2895.92 326.823  40
  -1  -8   0 2690.90 282.067  35
   1   8   0 2206.36 296.101   4
   1  -8   1 9858.66 515.222   1
  -1  -8  -1 10148.6 459.200  31
   1  -8   1 10160.4 561.386  31
  -1   8  -1 10226.6 392.867  32
   1  -8   1 10950.0 416.423  42
   1   8   1 10228.4 532.791   4
  -1   8  -1 9497.43 408.475  34
  -1   8  -1 10700.2 510.449  33
  -1   8  -2 20619.5 628.661  33
  -1   8  -2 20443.6 616.452  32
   1  -8   2 19310.2 753.940   1
  -1  -8  -2 19439.9 520.015   1
   1  -8   2 19052.8 790.446  31
  -1  -8  -2 20397.3 647.701  31
   1  -8   2 19922.7 639.200  42
  -1   8  -2 19722.8 715.125  41
  -1   8  -2 19255.6 470.325  40
   1   8   2 20433.3 772.244   4
  -1   8  -3 25503.1 818.589  41
   1  -8   3 25321.1 818.296  42
   1  -8   3 24795.1 898.321   1
  -1  -8  -3 24794.0 628.934  32
  -1   8  -3 24972.8 759.193  32
  -1  -8  -3 25400.8 755.991  31
   1  -8   3 24503.6 965.957  31
  -1  -8  -4 5409.07 360.336  32
   1   8   4 5637.62 470.333  34
   1  -8   4 5045.01 457.165   1
   1  -8   4 5138.37 447.015  42
  -1   8  -4 4974.90 407.177  44
  -1  -8  -5 13424.4 608.530  32
   1   8   5 13754.8 729.885  34
   1  -8   5 14010.2 857.991   3
   1  -8   5 13017.9 741.316   1
  -1   8  -5 14235.4 709.353  44
   1  -8   5 13711.2 754.067  42
   1  -8   6 12400.9 896.120   3
   1   8   6 13859.1 823.642   4
  -1  -8  -6 12633.2 659.715  32
   1   8   6 11285.3 727.051  34
   1   8   6 11930.9 697.481  42
   1  -8   6 12222.1 771.058  42
  -1   8  -6 11513.4 696.258  44
   1  -8   7 8122.39 791.235   3
  -1  -8  -7 9012.16 692.565  43
   1  -8   7 9312.90 739.147  42
   1   8   7 9301.21 696.535  42
  -1   8  -7 8314.90 728.269  43
   1   8   7 9338.00 706.089   4
  -1  -8  -7 8866.65 625.093  32
  -1  -8  -8 45805.7 1221.40  38
  -1  -8  -8 43353.3 1184.26  37
   1  -8   8 41891.6 1208.32  36
   1  -8   8 42666.0 1229.90  12
   1  -8   8 40382.1 1157.98  29
   1  -8   8 41055.6 1796.70   3
   1  -8   8 43161.5 1694.16  42
  -1   8  -8 43030.0 1694.57  43
   1  -8   8 44054.6 1220.56  17
   1   8   8 42428.0 1519.51   4
   1  -8   8 42206.0 1251.80   5
   1   8   8 42166.0 1176.19  14
   1  -8   9 35271.1 1189.34   5
  -1  -8  -9 37921.5 1165.60  38
  -1  -8  -9 35754.4 1111.35  37
   1  -8   9 33963.0 1116.21  36
  -1   8  -9 37703.9 1689.97  32
   1  -8   9 35305.8 1177.18  12
   1  -8   9 36681.6 1686.56  42
  -1   8  -9 35580.3 1632.65  43
   1  -8   9 36981.9 1151.19  17
   1  -8   9 36733.2 1816.69   3
   1  -8   9 34517.6 1100.78  29
  -1  -8  -9 32799.6 1087.91  27
   1   8   9 37914.1 1164.31  14
   1  -8  10 778.158 297.592   5
   1  -8  10 1107.84 242.502  29
  -1  -8 -10 1089.75 255.990  37
   1  -8  10 1597.13 311.452  36
   1  -8  10 953.094 239.862  17
   1   8  10 1109.36 303.257  14
  -1  -8 -10 1002.12 312.850  38
  -1  -8 -11 4907.97 474.164  38
  -1  -8 -11 4670.96 419.183  37
   1   8  11 4602.79 410.752  11
   1  -8  11 4489.38 429.864  29
   1   8  11 4962.07 517.141  23
   1  -8  11 4487.72 491.183   5
   1   8  11 4693.02 432.872  14
   1  -8  11 4597.95 433.103  36
   1  -8  11 4566.73 427.829  17
   1   8  12 8257.10 545.036  23
   1  -8  12 8022.06 506.700  36
  -1  -8 -12 7873.84 525.109  38
   1   8  12 7206.72 469.772  14
   1  -8  12 7435.41 532.808   5
   1   8  12 8021.17 508.789   5
   1   8  13 3037.88 312.280  23
  -1  -8 -13 3772.08 329.407  38
   1   8  13 3077.94 280.563  14
   1   8  13 3207.50 272.944   5
   1  -8  13 3342.39 320.966   5
   1  -8  13 3252.42 295.335  36
  -1  -8 -14-21.1469 90.7060  10
  -1  -8 -14 290.362 124.460  38
   1  -9 -14 167.871 116.397  38
   1  -9 -14 93.8274 107.651   9
  -1  -9  14 289.496 130.572  36
  -1   9  14 136.835 106.736  26
  -1  -9  13 3852.52 337.194  36
  -1   9  13 3559.20 277.264  36
   1  -9 -13 3802.13 329.360  38
   1  -9 -13 3751.53 275.482  15
   1  -9 -13 3401.60 323.825   9
  -1   9  13 3352.75 279.063  11
   1  -9 -13 3424.07 294.340  10
  -1   9  12 785.005 187.259  11
   1  -9 -12 623.098 224.851  10
  -1   9  12 494.700 229.053  23
   1  -9 -12 818.465 262.190   9
   1  -9 -12 998.697 271.397  38
   1  -9 -12 1223.39 232.635  15
  -1  -9  12 656.186 249.052  36
  -1   9  12 811.838 248.991  36
  -1   9  11 23163.3 972.318  23
  -1  -9  11 24426.5 932.488  36
   1  -9 -11 24012.3 929.265  38
  -1   9  11 22721.8 908.895  14
   1  -9 -11 23341.5 933.458  10
  -1   9  11 23201.7 889.410  11
   1  -9 -10 1327.45 330.964  10
  -1   9  10 1402.60 282.791  11
  -1   9  10 1319.52 334.638  23
  -1  -9  10 1483.08 330.157  36
   1  -9 -10 1537.55 326.313  38
  -1   9  10 1550.00 320.668  14
  -1   9  10 1656.13 343.383  35
   1  -9  -9 1188.27 352.478  20
   1  -9  -9 1433.60 296.339  38
  -1  -9   9 1332.30 285.907  36
  -1   9   9 1462.76 460.512  35
  -1   9   9 1123.36 319.199  11
  -1   9   9 1183.80 329.903  23
  -1   9   9 1597.23 325.306  14
   1  -9  -9 1466.98 283.750   6
  -1  -9   9 895.965 287.615   5
   1  -9  -8 832.288 264.837  38
  -1  -9   8 570.259 215.358  36
  -1  -9   8 770.501 286.397   5
  -1   9   8 440.629 235.762  11
  -1   9   8 497.492 245.942  23
   1  -9  -8 1124.71 278.775  20
   1   9  -8 613.071 355.787   2
  -1  -9   8 632.260 337.958   1
   1  -9  -8-320.008 341.017   2
  -1   9   8 642.707 273.383  14
  -1  -9   8 1105.63 309.281  42
   1   9  -7 109940. 2455.23   2
   1  -9  -7 128454. 2645.26   2
  -1  -9   7 122515. 2488.11   1
  -1   9   7 133035. 2808.03  33
  -1  -9   7 118640. 2614.58  42
   1   9  -6 4058.46 528.747   2
   1  -9  -6 3693.00 484.284   2
  -1  -9   6 3634.76 438.788   1
  -1   9   6 4070.77 515.421  33
  -1  -9   6 3110.13 433.783  42
   1   9  -5 8607.12 644.850   2
  -1  -9   5 7810.62 586.151   1
   1  -9  -5 7687.17 587.902   2
  -1   9   5 8170.98 689.296  33
  -1  -9   5 7039.32 577.479  42
  -1  -9   4 215.042 184.257   1
   1  -9  -4 345.587 202.442   2
  -1   9   4 148.422 189.851  33
  -1  -9   4 104.452 190.731  42
   1  -9  -3 1347.84 269.116   2
  -1  -9   3 1481.31 301.994   1
   1   9  -3 1443.79 228.400   4
  -1   9   3 1476.80 320.653  33
  -1  -9   3 1118.53 272.041  42
  -1   9   2 17218.9 764.023  34
  -1   9   2 17499.8 797.882  33
   1   9  -2 17447.6 638.107   4
   1  -9  -2 18790.8 803.872  31
  -1  -9   2 18170.3 727.404   1
  -1  -9   1 243613. 2365.10  35
  -1  -9   1 232747. 2561.44  31
   1  -9  -1 234823. 2698.39  31
   1   9  -1 228104. 2290.96   4
   1   9  -1 241340. 2651.71  40
  -1   9   1 224959. 2650.75  33
  -1   9   1 231076. 2484.10  34
  -1   9   0 44403.8 1123.66  33
  -1   9   0 45834.0 1029.12  34
  -1  -9   0 46741.7 1077.08  31
   1  -9   0 44768.7 1176.52  31
   1  -9   0 42145.2 704.527  42
   1   9   0 43983.0 1132.19  40
   1   9   0 45162.1 1065.93   4
  -1  -9  -1 226.382 147.301   1
   1  -9   1 128.310 156.741   1
   1   9   1 200.666 193.285   4
  -1  -9  -1 212.479 166.658  31
   1  -9   1 262.449 224.069  31
   1  -9   1 291.368 134.874  42
  -1   9  -1 314.769 155.056  34
  -1   9  -1 335.710 181.869  33
  -1   9  -2 14817.1 534.742  32
  -1   9  -2 15554.6 599.391  33
  -1   9  -2 16107.5 493.608  34
  -1  -9  -2 14762.1 485.719   1
   1  -9   2 15518.2 709.390   1
   1  -9   2 14660.4 739.785  31
  -1  -9  -2 15606.2 608.947  31
  -1   9  -2 15022.0 439.611  40
   1  -9   2 14510.8 570.391  42
  -1   9  -2 15541.9 671.835  41
   1   9   2 15236.3 705.063   4
  -1   9  -3 2292.97 278.525  32
   1  -9   3 2092.67 329.666   1
   1  -9   3 1835.38 327.980  31
  -1  -9  -3 2007.46 191.151  32
  -1  -9  -3 2179.48 260.880  31
  -1   9  -3 2114.68 277.613  41
   1  -9   3 1982.99 287.948  42
   1   9   3 1996.51 309.965   4
   1  -9   4 7152.93 561.118   1
  -1  -9  -4 5824.05 440.010  31
  -1   9  -4 6046.96 438.739  32
   1   9   4 7171.45 554.913  34
  -1  -9  -4 6317.82 375.147  32
  -1   9  -4 7265.04 474.403  44
   1  -9   4 7179.66 515.800  42
   1   9   5 61490.1 1606.39  34
  -1   9  -5 65097.0 1495.11  44
   1  -9   5 61883.8 1621.84   1
   1   9   6 3801.02 495.504   4
  -1   9  -6 4917.27 497.222  43
   1   9   6 4121.74 438.940  42
   1  -9   6 4075.67 494.973  42
  -1   9  -6 4244.56 450.674  44
   1   9   6 4376.18 496.250  34
   1   9   7 14915.4 918.906   4
   1  -9   7 17152.3 1019.35  42
  -1   9  -7 15587.6 948.622  43
   1   9   7 15954.3 945.879  34
   1   9   8 1446.05 317.663   4
   1  -9   8 1697.20 397.364  42
  -1   9  -8 1394.24 361.618  43
   1  -9   8 722.525 260.056  17
   1  -9   8 1008.17 277.422  36
  -1  -9  -8 799.274 228.468  37
   1  -9   8 753.134 319.204  12
  -1   9  -8 1096.92 388.505  32
   1  -9   8 1153.31 240.594  29
  -1  -9  -8 858.357 268.117  27
   1   9   8 752.322 280.666  14
  -1  -9  -8 1132.63 279.842  38
   1  -9   8 1195.82 301.170   5
  -1  -9  -9 1370.63 318.135  38
  -1  -9  -9 1588.93 297.242  27
   1  -9   9 693.954 218.248  29
   1  -9   9 1177.98 309.848  36
  -1  -9  -9 638.531 213.844  37
   1  -9   9 715.754 244.744  17
   1  -9   9 756.121 319.481  12
   1  -9   9 612.041 304.609   5
   1   9   9 869.049 266.822  14
   1  -9  10 2778.91 383.209   5
   1  -9  10 2796.11 354.731  29
   1  -9  10 3286.00 390.471  36
   1  -9  10 2702.24 368.083  17
   1   9  10 2796.64 380.706  14
  -1  -9 -10 3097.39 407.760  38
  -1  -9 -10 2755.47 358.364  37
  -1  -9 -11 8608.10 578.896  38
  -1  -9 -11 7466.76 503.823  37
   1   9  11 8180.11 517.304  11
   1  -9  11 7942.88 531.779  29
   1   9  11 8331.42 614.445  23
   1  -9  11 7421.46 569.757   5
   1   9  11 7740.40 527.759  14
   1  -9  11 7414.50 539.156  36
   1  -9  11 8155.68 528.605  17
   1   9  12 8167.84 542.745  23
   1   9  12 7921.84 477.367   5
   1  -9  12 7914.57 534.504   5
  -1  -9 -12 7738.55 502.798  38
   1   9  12 8195.30 496.321  14
   1  -9  12 8926.52 528.248  36
  -1  -9 -13 7738.94 435.780  10
   1   9  13 8197.61 442.983  23
  -1  -9 -13 7854.99 430.589  38
   1   9  13 7470.34 395.552  14
   1  -9  13 7842.71 406.573  36
   1   9  13 7943.16 397.482   5
  -1  -9 -14 2860.09 212.104  10
  -1  -9 -14 3060.48 209.447  38
   1 -10 -14 1198.70 150.783  38
  -1 -10  14 1334.06 153.165  36
  -1  10  14 1133.80 130.821  26
   1 -10 -13 163.027 194.038   9
  -1  10  13 76.0175 145.407  11
   1 -10 -13-54.4103 117.698  10
   1 -10 -13 94.1276 170.963  38
   1 -10 -13 283.775 100.613  15
  -1 -10  13 186.295 199.235  36
   1 -10 -12 122.802 204.676   9
  -1  10  12 14.6014 189.748  11
   1 -10 -12 46.9702 141.875  10
  -1  10  12-24.4071 230.498  23
   1 -10 -12 48.0872 215.639  38
   1 -10 -12 4.44930 144.979  15
  -1 -10  12-58.7815 211.131  36
  -1  10  12 44.4996 184.670  36
  -1 -10  11-229.060 183.358  18
   1 -10 -11 208.796 257.361  10
  -1  10  11-94.9124 190.585  11
  -1  10  11-148.019 218.350  23
  -1 -10  11-5.77987 247.745  36
   1 -10 -11-118.917 224.769  38
  -1  10  11 188.598 193.239  14
   1 -10 -11 77.8693 277.062   9
  -1  10  10 9637.18 635.370  11
   1 -10 -10 10642.7 669.693  10
  -1  10  10 8686.55 639.326  23
  -1 -10  10 9709.20 633.096  36
   1 -10 -10 9528.82 629.388  38
  -1  10  10 9347.73 633.963  14
  -1  10  10 9359.99 884.745  35
   1 -10  -9 2267.43 410.173  20
   1 -10  -9 2533.81 377.071  38
  -1 -10   9 2463.21 405.491  36
  -1  10   9 2206.10 531.082  35
  -1  10   9 2572.54 381.968  11
   1 -10  -9 2235.73 378.961  10
  -1  10   9 2571.94 400.805  23
  -1  10   9 2559.93 373.622  14
   1 -10  -9 2953.51 316.427   6
   1 -10  -8 2741.44 350.415  38
  -1 -10   8 2488.33 358.154  36
  -1 -10   8 2276.16 366.152   5
   1 -10  -8 2418.06 363.537   6
  -1  10   8 2728.10 397.195  11
  -1  10   8 2396.85 397.388  23
   1 -10  -8 2044.70 408.620  20
   1  10  -8 3323.40 501.246   2
  -1 -10   8 2896.77 481.243   1
  -1 -10   8 1466.17 449.154  42
  -1  10   8 2629.56 377.949  14
  -1  10   7 477.965 320.679  33
  -1 -10   7 986.685 300.222  42
   1 -10  -7 798.955 366.877   2
  -1 -10   7 1231.18 343.591   1
   1  10  -7 682.607 399.977   2
  -1  10   6 8566.63 745.664  33
  -1 -10   6 8930.83 716.719  42
   1 -10  -6 9726.62 708.225   2
  -1 -10   6 9211.50 686.467   1
  -1  10   5 41575.3 1498.30  33
  -1 -10   5 38186.4 1325.98  42
  -1 -10   5 37334.5 1309.46   1
   1 -10  -5 40511.0 1298.69   2
  -1  10   4 3771.00 501.967  33
  -1 -10   4 4112.61 462.778  42
  -1 -10   4 4163.34 446.645   1
   1  10  -3 30537.6 863.515   4
  -1 -10   3 33417.7 1085.25   1
   1 -10  -3 30921.1 1124.05  31
  -1 -10   3 32026.1 1074.69  42
  -1  10   3 30579.3 1153.55  33
  -1 -10   2 327602. 3145.62   1
   1 -10  -2 323429. 3408.69  31
   1  10  -2 324139. 2825.59   4
  -1  10   2 319161. 3508.99  33
  -1  10   2 328800. 3362.46  34
  -1 -10   1 5861.91 421.744   1
  -1  10   1 6168.90 497.612  33
  -1  10   1 5428.55 440.101  34
  -1 -10   1 5177.68 451.842  31
   1 -10  -1 4997.56 459.569  31
   1  10  -1 5171.72 404.808   4
   1  10  -1 5382.64 451.524  40
  -1  10   0 46330.7 1223.26  33
  -1  10   0 42479.2 1060.51  34
  -1 -10   0 44261.3 1036.49   1
  -1 -10   0 42721.8 1123.41  31
   1 -10   0 45259.0 1261.24  31
   1  10   0 41191.2 1156.10  40
   1 -10   0 43930.2 756.190  42
   1  10   0 42660.6 1091.12   4
  -1 -10  -1 1285.99 216.704   1
   1  10   1 1169.49 268.269   4
   1 -10   1 1412.57 263.456   1
  -1 -10  -1 1542.86 284.649  31
   1 -10   1 1310.45 282.367  31
   1 -10   1 1380.14 215.494  42
  -1  10  -1 1254.89 258.274  33
  -1  10  -1 1088.51 231.035  34
  -1 -10  -2 1331.71 185.696   1
   1  10   2 1197.72 298.529   4
   1 -10   2 879.880 276.797   1
   1 -10   2 983.436 274.556  31
  -1 -10  -2 1248.36 227.915  31
  -1  10  -2 1228.54 192.457  32
   1 -10   2 1243.96 227.206  42
  -1  10  -2 1207.11 189.181  34
  -1  10  -2 1341.75 237.462  33
  -1  10  -3 3192.54 314.210  32
   1 -10   3 3370.80 409.484   1
   1 -10   3 3365.46 432.667  31
  -1 -10  -3 3211.81 343.528  31
  -1  10  -3 2894.30 326.002  41
  -1  10  -3 3709.93 313.927  44
   1 -10   3 3521.28 370.629  42
   1  10   3 3950.65 419.624   4
   1 -10   4 17507.1 868.001   1
  -1 -10  -4 16315.6 732.123  31
   1 -10   4 17581.3 810.609  42
  -1  10  -4 18196.4 728.591  44
  -1  10  -4 17504.7 736.830  32
   1  10   4 17067.8 856.547  34
   1  10   5 6712.10 581.998  34
  -1  10  -5 6817.39 524.619  32
   1 -10   5 6584.46 590.993   1
  -1  10  -5 7154.00 556.409  43
  -1  10  -5 7222.85 524.659  44
   1 -10   5 8385.50 628.064  42
   1  10   5 7839.40 642.914   4
  -1 -10  -5 7776.65 564.822  31
   1  10   6 39773.7 1293.35  42
   1 -10   6 41204.9 1447.96  42
  -1  10  -6 40594.2 1291.41  44
  -1  10  -6 38938.5 1380.89  43
  -1  10  -6 38279.4 1329.02  32
   1  10   6 41118.5 1457.83  34
   1  10   7 11005.8 849.530   4
   1 -10   7 9780.79 797.777  42
  -1  10  -7 8592.22 745.589  43
  -1  10  -7 10350.3 807.332  32
   1  10   7 9479.88 777.842  34
   1  10   8-172.005 210.297   4
  -1  10  -8 173.692 258.364  43
   1 -10   8 33.5615 329.103  42
  -1 -10  -8-291.180 210.762  38
   1 -10   8-172.880 238.010  12
   1 -10   8-266.040 172.781  29
  -1  10  -8 921.330 326.000  32
  -1 -10  -8 86.9270 209.905  27
   1 -10   8 117.571 226.282  17
   1  10   8 36.8249 158.858  14
   1 -10   8-391.128 222.756   5
   1 -10   8-30.9893 195.058  36
  -1 -10  -8-162.615 164.080  37
   1 -10   9 22412.6 978.990   5
   1 -10   9 21344.4 913.615  36
   1 -10   9 22356.7 920.784  17
  -1 -10  -9 22568.5 954.362  27
   1 -10   9 22780.9 914.767  29
  -1 -10  -9 23081.4 927.941  38
  -1 -10  -9 21502.6 888.344  37
   1  10   9 22486.6 924.385  14
   1 -10  10 7863.69 592.399   5
  -1 -10 -10 6977.71 527.739  27
   1 -10  10 8030.39 561.044  29
   1 -10  10 7988.17 588.100  36
   1 -10  10 8258.55 576.610  17
   1  10  10 7384.72 536.047  14
  -1 -10 -10 7213.27 524.227  37
  -1 -10 -10 7788.33 571.216  38
  -1 -10 -11 359.770 232.638  38
   1 -10  11 133.893 191.299  29
   1  10  11 613.022 291.129  23
   1 -10  11 366.647 276.668   5
   1  10  11 282.887 215.160  14
   1 -10  11 404.453 261.999  36
  -1 -10 -11 512.750 186.823  37
   1  10  11 407.641 174.112  11
   1  10  12 1287.87 228.404  11
   1  10  12 1318.54 266.774  23
   1 -10  12 1679.10 294.916   5
   1  10  12 1912.27 250.199   5
  -1 -10 -12 1239.23 272.524  38
   1  10  12 1232.49 277.957  14
   1 -10  12 1220.92 254.193  36
   1 -10  13 2.39699 163.791  36
  -1 -10 -13 45.6841 165.722  10
   1  10  13 70.7680 134.141  23
  -1 -10 -13 21.2691 163.514  38
  -1 -10 -13 33.3410 166.147   9
   1  10  13-30.4384 144.341  14
   1  10  13 137.714 69.1273   5
  -1 -11  13 19346.5 612.587  36
   1 -11 -13 18676.3 574.086  15
   1 -11 -13 19193.9 589.716   9
   1 -11 -13 19242.5 591.013  10
  -1  11  13 18179.8 532.419  11
   1 -11 -13 18838.3 601.704  38
  -1 -11  12 6246.23 435.297  36
  -1  11  12 6163.65 384.566  36
   1 -11 -12 6115.23 446.505  38
   1 -11 -12 7066.59 476.651  15
   1 -11 -12 6079.75 435.896   9
   1 -11 -12 6401.41 449.772  10
  -1  11  12 5940.68 412.647  11
   1 -11 -11 7388.04 547.309  10
   1 -11 -11 7421.65 553.847   9
  -1  11  11 6548.97 492.393  11
  -1  11  11 6953.27 550.461  23
  -1 -11  11 8134.33 557.776  36
   1 -11 -11 7430.01 522.765  38
  -1  11  11 7208.45 517.809  14
  -1 -11  11 7318.95 448.241  18
  -1  11  10 1165.53 543.705  35
   1 -11 -10 913.213 327.926  10
  -1  11  10 490.839 229.071  11
  -1  11  10 594.704 287.208  23
  -1 -11  10 369.538 237.605  36
   1 -11 -10 634.722 266.973  38
  -1  11  10 449.153 248.984  14
   1 -11 -10 785.095 257.664   6
   1 -11  -9 585.543 372.029  20
   1 -11  -9 735.905 275.627  38
  -1 -11   9 220.019 255.421  36
  -1  11   9 119.224 230.999  35
   1 -11  -9 667.375 309.248  10
  -1  11   9 429.234 258.412  11
  -1  11   9-95.0752 267.059  23
  -1  11   9 489.401 277.773  14
   1 -11  -9 870.224 237.627   6
   1 -11  -8 52278.7 1354.43  38
  -1 -11   8 52628.0 1362.22  36
  -1 -11   8 53711.9 1953.20  42
   1 -11  -8 49087.3 1488.78  20
  -1  11   8 52758.8 1420.25  11
   1 -11  -8 49997.7 1403.86  10
  -1  11   8 52120.9 1450.41  23
  -1  11   8 50323.2 1329.65  14
  -1 -11   8 51477.0 1759.12   1
   1 -11  -8 52679.4 1371.79   6
   1 -11  -7 1290.92 221.198  27
  -1 -11   7 1487.43 454.929  42
  -1 -11   7 1914.44 404.168   1
   1  11  -7 926.075 382.462   2
   1 -11  -7 1632.92 268.550  37
   1 -11  -7 1546.13 353.110  10
  -1  11   7 1122.15 421.747  33
  -1  11   6 2540.94 458.375  33
  -1 -11   6 1836.37 401.098  42
  -1 -11   6 2681.32 421.539   1
   1  11  -6 3363.43 500.705   2
  -1  11   5 277.423 242.443  33
  -1 -11   5 171.979 275.800  42
  -1 -11   5 223.310 196.772   1
   1  11  -5 110.675 253.729   2
  -1  11   4 894.041 349.521  33
  -1 -11   4 876.113 249.721  42
  -1 -11   4 1188.09 277.062   1
  -1  11   3 217574. 3183.37  33
  -1  11   3 225414. 3139.91  34
   1  11  -3 220466. 2374.61   4
  -1 -11   3 224042. 2934.39   1
   1 -11  -3 219148. 3112.89  31
  -1  11   2 1784.93 344.532  34
  -1  11   2 1608.80 317.160  33
  -1 -11   2 1450.29 335.813  31
   1 -11  -2 1693.95 362.383  31
   1  11  -2 1645.85 338.649  40
  -1 -11   2 2033.37 341.880   1
   1  11  -2 2060.92 288.832   4
  -1  11   1 74983.8 1581.89  34
  -1  11   1 78727.0 1732.79  33
  -1 -11   1 76969.1 1528.59   1
  -1 -11   1 78701.9 1690.23  31
   1 -11  -1 74001.6 1699.80  31
   1  11  -1 74190.5 1455.01   4
   1  11  -1 80286.1 1691.89  40
  -1  11   0 1474.81 279.206  34
  -1  11   0 1239.94 268.069  33
   1 -11   0 1639.80 354.343  31
  -1 -11   0 1560.90 310.453  31
   1  11   0 1477.07 291.666  40
  -1 -11   0 1298.94 230.675   1
   1  11   0 769.241 240.172   4
  -1  11  -1 12955.7 584.897  34
  -1  11  -1 13396.4 669.140  33
  -1 -11  -1 13011.1 572.559   1
   1 -11   1 12479.9 671.926   1
  -1 -11  -1 11725.6 628.959  31
   1 -11   1 11713.2 716.822  31
   1 -11   1 12745.3 517.854  42
   1  11   1 12639.7 674.477   4
  -1  11  -2 122951. 1869.42  33
  -1  11  -2 123003. 1590.75  34
   1 -11   2 118623. 2098.80   1
  -1 -11  -2 124559. 1560.98   1
   1 -11   2 116977. 2270.71  31
  -1 -11  -2 119883. 1908.78  31
   1 -11   2 120912. 1732.64  42
  -1  11  -2 121681. 1935.02  41
   1  11   2 128585. 2143.63   4
  -1  11  -3 57068.0 1162.54  32
   1 -11   3 55442.7 1511.26   1
  -1 -11  -3 55880.5 1339.55  31
   1 -11   3 55222.9 1650.57  31
  -1  11  -3 59208.5 1209.91  43
  -1  11  -3 59937.8 1345.34  41
   1 -11   3 59509.0 1364.71  42
  -1  11  -3 57319.7 1165.47  44
   1  11   3 56403.1 1517.91   4
   1  11   4 348.526 231.532   4
   1 -11   4 469.911 318.351   1
  -1  11  -4 533.425 225.016  32
  -1 -11  -4 781.712 245.656  31
  -1  11  -4 581.661 188.077  43
   1 -11   4 243.907 200.662  42
  -1  11  -4 386.804 199.149  44
   1  11   4 219.016 255.738  34
   1  11   5 26001.0 1149.07  34
  -1  11  -5 24954.3 970.702  32
   1 -11   5 23998.1 1103.84   1
   1  11   5 27315.7 1188.79   4
  -1 -11  -5 25996.2 1018.24  31
   1 -11   5 23820.9 1063.94  42
  -1  11  -5 23421.4 885.445  44
  -1  11  -5 25118.3 1026.44  43
   1 -11   6 6844.60 636.940  42
  -1  11  -6 7728.44 664.142  43
   1  11   6 7317.39 671.614   4
   1  11   6 8164.37 703.784  34
  -1  11  -6 7669.88 623.183  32
   1  11   7 19298.1 1117.35   4
   1 -11   7 19456.6 1137.47  42
  -1  11  -7 19175.1 1083.63  43
   1 -11   7 17943.1 814.632  17
  -1 -11  -7 18548.6 787.959  37
   1 -11   7 18876.1 810.794  36
   1  11   7 19756.9 1118.33  34
  -1  11  -7 18481.8 1048.80  32
   1 -11   7 19747.8 817.930  29
  -1 -11  -7 22404.2 875.046  27
   1 -11   7 20717.8 880.802  25
   1  11   7 20011.1 809.224  14
   1 -11   7 18513.5 821.270  12
  -1 -11  -8 2638.07 357.501  38
   1 -11   8 2700.99 390.586  36
  -1 -11  -8 2561.53 358.714  37
   1 -11   8 2413.38 373.191   5
   1 -11   8 2434.58 345.465  29
  -1  11  -8 1917.91 425.405  32
  -1 -11  -8 2064.89 323.147  27
   1 -11   8 2541.64 357.504  17
   1  11   8 2456.38 347.020  14
  -1  11  -8 3432.81 538.703  43
   1 -11   8 1824.42 484.094  42
   1  11   8 3180.37 538.334   4
   1 -11   9 284.973 215.025   5
   1 -11   9 708.301 237.411  36
  -1 -11  -9 591.309 246.244  37
   1 -11   9 656.411 287.161  17
  -1 -11  -9 394.266 277.549  27
   1 -11   9 478.441 253.097  29
  -1 -11  -9 628.618 243.647  38
   1  11   9 310.662 254.961  14
   1 -11  10 887.867 335.169   5
  -1 -11 -10 1170.83 308.458  27
   1 -11  10 1378.97 298.260  29
  -1 -11 -10 1353.82 288.568  37
   1 -11  10 1600.65 320.988  36
   1 -11  10 912.966 245.087  17
   1  11  10 1275.45 301.724  14
  -1 -11 -10 1495.37 311.489  38
   1 -11  11 27014.6 938.491  36
   1  11  11 26247.6 991.859  23
   1  11  11 27038.8 866.018  11
   1 -11  11 26707.6 961.118   5
   1  11  11 26673.3 912.144  14
  -1 -11 -11 26983.6 887.675  37
  -1 -11 -11 28771.6 953.357  38
   1 -11  12 115.440 205.759  36
  -1 -11 -12 196.327 218.503  10
   1  11  12 51.4959 119.205  11
   1  11  12 78.2695 182.315  23
   1  11  12 269.072 117.404   5
   1  11  12 51.6145 177.970  14
  -1 -11 -12 22.8646 208.125  38
   1 -11  13 604.130 184.368  36
  -1 -11 -13 660.027 209.836  10
   1  11  13 194.808 157.072  23
  -1 -11 -13 797.265 141.791   9
  -1 -11 -13 572.107 184.506  38
   1  11  13 445.285 145.974  14
   1  11  13 439.677 76.5695   5
   1 -12 -13 92.4426 143.656  38
   1 -12 -13 24.1303 130.774   9
  -1  12  13 166.108 101.398  11
   1 -12 -13 269.926 121.480  10
  -1 -12  13-28.6383 160.502  36
   1 -12 -13 229.298 81.8566  15
   1 -12 -12 256.371 210.160  38
   1 -12 -12-167.448 144.762  10
  -1  12  12-17.8923 159.849  11
   1 -12 -12 160.896 196.797   9
  -1 -12  12 125.523 218.335  36
   1 -12 -12 37.2206 138.250  15
   1 -12 -11 1321.68 284.559  38
  -1  12  11 1222.65 293.175  11
   1 -12 -11 1022.48 311.731  10
  -1  12  11 1300.46 291.625  23
  -1 -12  11 1025.99 218.311  18
   1 -12 -11 1321.60 302.062   9
  -1  12  11 1044.50 260.735  14
  -1  12  11 1362.37 264.340  36
  -1 -12  11 1174.12 282.791  36
  -1 -12  10 6356.23 455.089  18
  -1  12  10 5581.95 726.139  35
  -1  12  10 6527.68 528.711  11
   1 -12 -10 6430.88 527.869   9
   1 -12 -10 6331.78 532.903  10
  -1  12  10 5874.03 524.702  23
  -1 -12  10 6337.65 506.061  36
   1 -12 -10 6597.22 516.174  38
  -1  12  10 5990.04 501.659  14
   1 -12 -10 6476.35 482.145   6
   1 -12  -9 10298.6 726.987  20
  -1 -12   9 11359.6 690.521  36
  -1  12   9 12236.7 1041.08  35
   1 -12  -9 11278.4 703.387  10
  -1  12   9 11100.2 685.815  11
  -1  12   9 10167.6 683.554  23
  -1  12   9 11833.4 679.580  14
   1 -12  -9 10356.1 641.596  38
   1 -12  -9 11594.2 646.985   6
   1 -12  -8 3469.96 407.780  38
  -1 -12   8 3202.03 402.166  36
   1 -12  -8 2998.55 406.962   6
  -1  12   8 3092.15 394.832  11
   1 -12  -8 3669.50 454.481  10
  -1  12   8 3530.92 425.343  23
  -1 -12   8 4437.15 565.794   1
   1 -12  -8 3557.33 506.388  20
  -1  12   8 2739.73 382.009  14
   1 -12  -7 1167.62 316.163   6
  -1 -12   7 1177.00 365.882  42
   1 -12  -7 762.890 298.484  20
   1 -12  -7 1284.11 248.269  38
  -1 -12   7 766.147 281.343  36
  -1  12   7-115.905 362.692  33
   1 -12  -7 1075.74 337.560  27
  -1  12   7 1012.62 283.285  23
  -1  12   7 1271.51 277.255  14
   1 -12  -7 1135.86 301.540  10
  -1 -12   7 1812.89 401.879   1
   1  12  -7 294.279 337.388   2
  -1  12   6 763.526 348.817  33
  -1 -12   6 137.285 250.611  42
  -1 -12   6-61.4950 188.638   1
   1  12  -6 485.851 315.901   2
  -1 -12   5 9166.66 712.915   1
   1 -12  -5 8861.61 754.914  31
  -1  12   5 10031.0 830.633  33
  -1 -12   5 8304.01 688.246  42
  -1 -12   4 4343.09 489.220   1
   1 -12  -4 3601.65 513.800  31
  -1 -12   4 3704.32 471.933  42
  -1  12   4 4672.22 563.754  33
   1 -12  -3 39752.9 1386.08  31
   1  12  -3 39262.0 1337.12  40
  -1 -12   3 42166.1 1330.41   1
  -1  12   3 40498.2 1462.80  33
  -1  12   3 38739.3 1371.86  34
  -1 -12   2 5053.08 459.902   1
  -1  12   2 5270.40 542.952  33
  -1  12   2 4222.62 453.989  34
   1 -12  -2 4381.77 482.071  31
  -1 -12   2 4397.98 496.369  31
   1  12  -2 3665.44 350.523   4
  -1  12   1 37796.3 1186.55  34
  -1  12   1 37005.0 1256.60  33
  -1 -12   1 38100.8 1127.95   1
  -1 -12   1 37278.5 1249.71  31
   1 -12  -1 36438.7 1268.14  31
   1  12  -1 40599.9 1266.54  40
   1  12  -1 38097.9 1103.71   4
   1 -12   0 783.605 270.401  31
  -1 -12   0 860.606 277.600  31
  -1 -12   0 1128.47 223.635   1
   1  12   0 808.166 265.740   4
  -1  12   0 976.665 258.352  33
  -1  12   0 1055.91 236.742  34
  -1 -12  -1 10.6636 148.691   1
   1  12   1 185.517 238.641   4
  -1 -12  -1-354.534 222.855  31
   1 -12   1 64.3209 206.623  31
   1 -12   1 299.219 113.576  42
  -1  12  -1 99.6337 150.630  33
  -1  12  -1-142.615 172.679  34
  -1  12  -2 12678.6 653.129  33
   1 -12   2 12438.1 737.597   1
  -1 -12  -2 13053.2 544.276   1
  -1 -12  -2 13141.4 698.441  31
   1 -12   2 12035.6 799.728  31
   1 -12   2 11921.0 579.363  42
  -1  12  -2 13231.6 674.052  41
   1  12   2 12453.8 729.620   4
  -1  12  -3-96.8401 165.124  41
   1 -12   3 6.71991 180.718  42
   1 -12   3-145.280 164.603   1
   1  12   3-149.340 219.330   4
  -1 -12  -3-109.224 172.692  31
   1 -12   3 1.56713 155.244  31
   1  12   4 3873.34 493.186  34
   1 -12   4 4254.71 494.793   1
  -1 -12  -4 3871.38 416.626  31
   1 -12   4 4109.28 447.295  42
   1  12   4 3994.55 501.550   4
   1 -12   5 28129.7 1241.70   1
   1  12   5 29703.4 1286.20   4
   1  12   5 29897.4 1293.69  34
   1 -12   5 30994.7 1234.82  42
  -1  12  -6 262.137 215.705  32
   1  12   6 120.916 290.354   4
  -1  12  -6 785.766 239.947  43
   1 -12   6-63.0143 234.639  42
   1  12   6 56.0129 177.544  34
  -1 -12  -7 13290.4 690.075  37
  -1 -12  -7 13079.4 648.638  38
   1 -12   7 13540.8 728.308  36
   1  12   7 12410.5 945.466  34
   1 -12   7 13709.1 711.587   5
   1  12   7 11221.9 883.367   4
  -1 -12  -7 13887.1 716.282  27
   1 -12   7 12996.0 689.106  29
   1 -12   7 12242.3 713.124  25
   1 -12   7 13244.0 710.614  17
   1  12   7 13560.8 680.471  14
   1 -12   7 13689.1 935.984  42
   1  12   8 11301.9 909.042   4
   1 -12   8 9254.87 619.759   5
   1 -12   8 8960.88 621.726  36
   1 -12   8 9319.59 603.746  17
  -1 -12  -8 9964.38 648.591  27
   1 -12   8 9669.81 624.734  29
  -1 -12  -8 9198.78 582.352  38
  -1 -12  -8 8639.19 622.686  37
   1  12   8 8948.11 585.782  14
   1 -12   9 2456.16 364.704   5
  -1 -12  -9 2756.57 374.795  27
   1 -12   9 2203.10 354.413  29
   1 -12   9 2454.25 372.466  36
  -1 -12  -9 2105.10 337.712  37
   1 -12   9 2151.10 321.361  17
   1  12   9 1964.54 338.708  14
  -1 -12  -9 2580.46 387.072  38
  -1 -12 -10-202.727 261.824  27
   1  12  10 84.1682 218.077  23
   1 -12  10 70.7235 188.946   5
  -1 -12 -10 191.417 219.299  38
   1  12  10 121.609 205.580  14
   1 -12  10 69.9130 247.563  36
  -1 -12 -10 114.120 222.660  37
   1  12  11 7166.39 542.852  23
   1 -12  11 6941.29 508.044  36
  -1 -12 -11 6962.72 491.618  38
  -1 -12 -11 5926.66 444.497  37
   1  12  11 7198.35 504.206  14
   1  12  11 6702.35 457.351  11
   1 -12  12-24.6281 194.299  36
   1  12  12 173.163 146.686  11
  -1 -12 -12 24.9404 194.515  10
   1  12  12 88.5253 118.526  23
   1  12  12 23.4440 86.8570   5
  -1 -12 -12-39.9443 188.218  38
   1  12  12-18.1532 178.757  14
  -1 -12 -12-11.7955 111.398   9
   1  12  13 3385.13 263.850  23
  -1 -12 -13 3385.53 271.441  10
   1  12  13 2901.74 238.145  14
   1 -12  13 3050.00 246.016  36
  -1 -12 -13 3299.44 250.097  38
  -1  13  13 5933.86 285.928  11
   1 -13 -13 5755.15 285.663   9
   1 -13 -13 5704.28 290.560  10
   1 -13 -13 5402.42 279.942  15
  -1 -13  13 6432.50 330.852  36
   1 -13 -13 5861.29 319.411  38
  -1  13  12 3586.58 304.174  11
   1 -13 -12 4093.46 328.068  10
   1 -13 -12 3319.91 307.154   9
   1 -13 -12 3184.17 321.125  38
   1 -13 -12 4409.99 354.137  15
  -1 -13  12 3592.46 332.559  36
  -1 -13  11 2544.78 275.467  18
   1 -13 -11 2766.93 340.589   9
  -1  13  11 2529.75 330.858  11
   1 -13 -11 2421.27 331.790  10
  -1  13  11 2144.08 315.778  23
   1 -13 -11 2083.41 314.782  38
  -1  13  11 2505.73 309.199  14
  -1  13  11 2739.12 294.287  36
  -1 -13  11 2398.37 327.861  36
  -1 -13  10 320.077 171.149  18
   1 -13 -10 144.277 246.764   9
  -1 -13  10-94.0856 218.223  36
  -1  13  10 359.379 415.594  35
   1 -13 -10 18.9240 246.055  10
  -1  13  10 188.415 231.787  11
  -1  13  10-197.767 135.251  23
   1 -13 -10 72.1308 213.306  38
   1 -13 -10-150.868 228.025   6
  -1  13  10 246.007 187.415  14
  -1 -13   9 25.3835 188.219  18
   1 -13  -9 40.7240 269.999  20
   1 -13  -9-111.357 224.108   9
  -1 -13   9 22.7183 206.243  36
  -1  13   9-318.650 405.496  35
   1 -13  -9 141.210 269.135  10
  -1  13   9 127.982 216.603  11
  -1  13   9 67.1342 265.682  23
  -1  13   9 304.035 215.594  14
   1 -13  -9 136.195 219.207  38
   1 -13  -9-136.498 207.259   6
   1 -13  -8 615.548 261.193  38
  -1 -13   8 295.473 235.704  36
   1 -13  -8 487.355 246.458   6
  -1  13   8 531.642 257.399  11
   1 -13  -8 702.074 336.367  10
  -1  13   8 72.1928 201.971  23
   1 -13  -8 541.553 225.353   9
   1 -13  -8 359.727 201.054  20
  -1  13   8 545.623 204.672  14
   1 -13  -7 14121.0 779.331   6
  -1 -13   7 15461.0 1080.54  42
   1 -13  -7 14330.8 836.283  20
   1 -13  -7 13204.6 684.001  38
  -1 -13   7 13991.8 731.519  36
  -1  13   7 12901.9 1054.12  33
   1 -13  -7 14605.1 1093.72  31
   1 -13  -7 14427.7 795.181  27
  -1  13   7 14348.3 766.224  23
  -1 -13   7 14786.5 685.286  13
  -1  13   7 14805.5 731.533  14
  -1 -13   7 13607.6 966.051   1
   1 -13  -7 15152.7 796.055  10
   1 -13  -7 14580.0 744.978   9
  -1 -13   6 17853.8 1087.88  42
   1 -13  -6 17877.6 1160.71  31
   1  13  -6 19410.3 1037.71   2
  -1 -13   6 18597.7 1078.83   1
  -1  13   6 16305.9 1126.95  33
  -1 -13   5 13877.7 916.111  42
   1 -13  -5 13634.3 960.800  31
   1  13  -5 12801.5 831.342   2
  -1 -13   5 14271.1 921.949   1
  -1  13   5 16413.5 1092.70  33
   1  13  -4 1523.32 295.320  40
   1 -13  -4 920.623 336.974  31
  -1 -13   4 1344.58 340.351   1
  -1  13   4 1503.21 362.704  33
   1  13  -3 15126.2 881.018  40
   1 -13  -3 15222.2 914.580  31
  -1  13   3 15377.7 948.663  33
  -1  13   3 14743.5 900.371  34
  -1 -13   3 15828.0 869.293   1
  -1 -13   2 3673.57 430.474   1
   1 -13  -2 3332.81 478.264  31
  -1 -13   2 3346.87 468.751  31
   1  13  -2 3595.50 453.463  40
  -1  13   2 2910.01 418.654  33
  -1  13   2 3209.92 433.086  34
   1  13  -2 3784.21 356.544   4
   1  13  -1 1.24181 211.300  40
   1 -13  -1 356.688 215.064  31
  -1 -13   1 686.904 285.831  31
  -1  13   1 326.752 235.288  34
  -1  13   1 290.546 245.249  33
  -1 -13   1 303.930 170.714   1
   1  13  -1 415.761 222.198   4
  -1  13   0 2242.88 376.545  33
  -1  13   0 2496.24 336.806  34
   1  13   0 2435.06 378.657   4
  -1 -13   0 2777.38 326.117   1
   1 -13   0 2264.69 378.571  31
  -1 -13   0 2387.53 371.687  31
  -1 -13  -1 6436.14 506.978  31
   1 -13   1 6049.57 591.668  31
  -1  13  -1 5983.09 520.679  33
  -1  13  -1 5980.43 466.066  34
  -1 -13  -1 5964.34 442.071   1
   1 -13   1 5777.38 396.836  42
   1  13   1 6700.18 551.503   4
   1 -13   2 27437.2 1239.55  31
  -1 -13  -2 27307.9 1048.19  31
  -1  13  -2 27515.9 992.371  33
   1 -13   2 28764.4 1131.73   1
   1 -13   2 26112.9 889.627  42
  -1  13  -2 27891.0 995.223  41
   1  13   2 27564.8 1094.07   4
   1 -13   3 4710.55 581.665  31
  -1 -13  -3 4755.21 452.858  31
   1  13   3 4994.47 530.607  34
   1 -13   3 5240.99 522.363   1
   1 -13   3 4906.17 454.178  42
   1  13   3 4435.74 508.982   4
  -1 -13  -4 13068.4 766.419  31
   1 -13   4 12901.9 841.154   1
   1  13   4 10310.2 763.647   4
   1 -13   4 13448.2 776.229  42
   1  13   4 12942.2 860.950  34
   1 -13   5 11477.9 843.818   1
   1  13   5 11789.6 871.161  34
   1 -13   5 12543.8 820.708  42
   1  13   5 9921.65 813.781   4
   1  13   6-282.774 313.727  34
   1 -13   6-165.784 211.453  29
   1  13   6 436.771 269.829   4
   1 -13   6 48.4574 90.9557  17
   1 -13   6 18.5609 215.578  42
  -1 -13  -6 76.1955 159.200  37
   1 -13   6-229.429 209.028  36
   1 -13   7 892.822 360.410  42
  -1 -13  -7 1469.41 267.111  38
   1 -13   7 1332.04 318.087  36
  -1 -13  -7 1036.29 257.095  37
   1  13   7 431.606 392.157  34
   1 -13   7 766.134 293.537   5
   1 -13   7 396.457 234.301  29
   1 -13   7 1045.43 293.633  25
  -1 -13  -7 934.594 263.379  27
   1  13   7-203.806 243.242   4
   1 -13   7 1259.14 275.511  17
   1  13   7 773.059 241.674  14
   1 -13   8 3800.39 451.513   5
   1 -13   8 4963.84 480.716  36
   1 -13   8 4245.38 453.429  17
   1  13   8 4345.48 446.155  14
  -1 -13  -8 4252.71 444.520  37
  -1 -13  -8 4621.73 427.462  38
   1 -13   8 4596.75 458.554  29
  -1 -13  -8 4651.07 447.716  27
  -1 -13  -9 2504.86 361.249  27
   1 -13   9 2601.68 389.552   5
   1 -13   9 2740.89 396.524  36
   1  13   9 2717.65 387.348  14
  -1 -13  -9 2472.27 351.725  38
  -1 -13  -9 2920.30 393.697  37
   1  13  10 13148.6 741.911  23
  -1 -13 -10 13326.2 677.632  38
  -1 -13 -10 13774.1 695.749  37
   1 -13  10 13106.8 712.052  36
   1  13  10 12228.8 671.068  14
  -1 -13 -10 12474.5 691.687  27
   1  13  11 4597.06 413.714  23
   1 -13  11 3986.58 408.530  36
  -1 -13 -11 4739.77 397.335  38
  -1 -13 -11 3882.12 379.126  37
   1  13  11 4463.75 386.672  14
  -1 -13 -11 4414.05 417.000  10
   1  13  11 4207.67 383.228  11
  -1 -13 -12 14738.7 598.444  10
   1  13  12 14312.3 510.531  11
   1  13  12 15234.4 619.361  23
   1  13  12 14405.0 499.017   5
  -1 -13 -12 14918.5 576.012  38
   1  13  12 14324.4 565.998  14
   1 -13  12 14421.3 582.389  36
  -1 -13 -13 390.170 136.721  38
  -1 -13 -13 324.735 123.468  10
   1  13  13 531.732 114.263  23
   1 -13  13 302.980 147.562  36
   1 -14 -13 2136.60 194.031  38
  -1  14  13 2060.67 160.237  11
  -1 -14  13 2337.83 202.499  36
  -1  14  13 1722.53 151.208  26
   1 -14 -12 373.923 177.487   9
   1 -14 -12 620.725 188.220  10
  -1  14  12 476.998 161.719  11
   1 -14 -12 292.075 173.845  38
   1 -14 -12 571.303 133.487  15
  -1 -14  12 355.107 185.212  36
   1 -14 -11 68.9229 165.489  10
  -1  14  11 249.246 201.650  11
  -1  14  11 47.0700 188.587  23
   1 -14 -11-6.80855 189.969  38
   1 -14 -11 387.286 214.357   9
  -1 -14  11-128.328 142.313  18
  -1 -14  11 17.7961 207.410  36
  -1 -14  10 338.917 179.668  18
   1 -14 -10 514.330 268.511   9
  -1 -14  10 511.170 251.663  36
  -1  14  10 1255.53 300.456  35
   1 -14 -10 280.998 269.662  10
  -1  14  10 354.897 238.639  11
  -1  14  10 348.622 247.659  23
   1 -14 -10 260.572 212.369  38
   1 -14 -10-168.138 221.626   6
  -1  14  10 119.356 188.156  14
   1 -14  -9 161.600 215.904  20
  -1 -14   9-15.7332 203.891  18
   1 -14  -9 46.3787 223.116   9
  -1  14   9-55.7824 343.741  35
  -1  14   9 100.655 226.805  11
   1 -14  -9 321.921 284.521  10
  -1  14   9 36.7972 231.352  23
   1 -14  -9 342.653 241.851   6
  -1 -14   9-40.3332 219.108  36
  -1  14   9-3.83326 217.070  14
   1 -14  -9 35.7256 203.322  38
   1 -14  -8 9070.38 577.122  38
  -1 -14   8 8969.14 612.319  36
   1 -14  -8 9049.94 629.007   6
   1 -14  -8 8613.11 627.214  10
  -1  14   8 8624.06 592.459  11
   1 -14  -8 8837.26 593.114   9
  -1  14   8 8953.52 624.747  23
  -1 -14   8 8510.99 563.947  18
   1 -14  -8 7447.18 637.671  20
  -1  14   8 8298.13 577.676  14
   1 -14  -7 1228.04 311.386   6
   1 -14  -7 764.068 356.298  20
   1 -14  -7 526.960 252.493   9
   1 -14  -7 866.078 236.813  38
  -1 -14   7 408.545 237.598  36
  -1  14   7-1028.82 506.787  33
   1 -14  -7-125.291 307.222  31
  -1  14   7 584.542 261.952  23
  -1 -14   7 1812.86 356.899   1
   1 -14  -7 646.932 272.071  10
  -1 -14   7 596.387 248.313  13
  -1  14   7 839.135 246.804  14
   1 -14  -6 13718.6 755.271   6
   1 -14  -6 14650.0 820.674  20
   1 -14  -6 14253.7 687.579  38
  -1  14   6 14623.5 1099.34  33
   1 -14  -6 13151.7 748.057  27
   1 -14  -6 13602.3 1046.11  31
  -1  14   6 13749.0 722.299  23
  -1 -14   6 13725.0 699.375  13
  -1 -14   6 13495.1 685.330  36
  -1 -14   6 14141.5 980.696   1
   1 -14  -6 13818.2 763.012  10
   1 -14  -6 12298.5 653.133   9
  -1  14   5 762.190 351.619  33
   1  14  -5 1208.61 284.637  40
  -1 -14   5 324.855 299.845   1
   1 -14  -5 990.911 346.868  31
  -1  14   4 153.034 305.900  33
   1  14  -4 346.668 200.302  40
  -1 -14   4 113.346 175.505   1
   1 -14  -4 134.016 241.131  31
  -1  14   3 708.079 297.734  33
   1 -14  -3 936.499 323.268  31
   1  14  -3 616.657 191.755  40
  -1 -14   3 908.649 304.353   1
  -1  14   2 14754.3 921.459  33
  -1  14   2 15545.3 909.807  34
  -1 -14   2 14188.9 809.502   1
  -1 -14   2 15293.2 962.921  31
   1 -14  -2 14022.8 900.997  31
   1  14  -2 14720.1 865.932  40
   1  14  -2 14947.0 749.942   4
  -1  14   1 37568.1 1389.31  33
  -1  14   1 36595.6 1293.72  34
  -1 -14   1 34178.5 1172.89   1
  -1 -14   1 34750.0 1332.14  31
   1 -14  -1 35476.0 1379.51  31
   1  14  -1 35201.4 1298.17  40
   1  14  -1 33140.1 1120.60   4
  -1  14   0 5787.62 581.307  33
  -1  14   0 5115.02 480.195  34
  -1 -14   0 5342.95 455.237   1
   1  14   0 4407.50 467.389   4
   1 -14   0 5418.51 604.473  31
  -1 -14   0 5188.02 538.134  31
  -1 -14  -1 134.126 231.748  31
   1 -14   1 876.513 283.793  31
  -1 -14  -1 641.296 200.745   1
   1  14   1 286.306 256.176   4
  -1  14  -1 503.421 227.857  33
  -1  14  -1 489.101 208.364  34
  -1 -14  -2 38276.5 1299.45  31
   1 -14   2 36806.0 1494.28  31
   1 -14   2 40847.1 1150.10  42
   1  14   2 40595.9 1381.16   4
   1  14   3 5820.00 597.101  34
   1 -14   3 5945.22 580.603   1
  -1 -14  -3 4920.01 519.851  31
   1 -14   3 4995.62 600.766  31
   1 -14   3 5703.82 499.876  42
   1  14   3 5753.08 598.664   4
   1 -14   4 629.053 284.499   1
   1  14   4 361.105 351.010   4
   1  14   4-117.567 259.655  34
   1 -14   4 558.100 271.495  42
   1  14   5 4000.66 576.188   4
   1 -14   5 4229.74 546.823  42
   1  14   5 4345.23 564.245  34
   1 -14   6 537.472 263.165  36
  -1 -14  -6 290.048 215.827  37
   1  14   6 743.599 358.180  34
   1 -14   6 625.518 269.986  29
   1 -14   6 338.533 273.551  25
  -1 -14  -6 184.159 172.889  27
   1  14   6-179.137 282.162   4
   1 -14   6 694.772 148.376  18
   1 -14   6 35.8632 197.042  17
   1 -14   6 737.613 421.931  42
   1  14   6 573.732 248.788  14
  -1 -14  -7 3764.49 361.563  38
  -1 -14  -7 3686.08 416.855  37
   1 -14   7 3434.78 435.825  36
   1  14   7 1931.14 534.091  34
   1 -14   7 3483.65 380.503  29
  -1 -14  -7 3106.65 400.318  27
   1 -14   7 3890.10 439.299  25
   1 -14   7 3529.44 430.708  17
   1 -14   7 3559.54 356.287  18
   1  14   7 3143.47 368.732  14
   1 -14   7 3150.75 562.905  42
   1  14   7 3738.55 530.212   4
   1 -14   8 57644.1 1493.85  36
  -1 -14  -8 58009.3 1529.01  20
   1  14   8 57784.4 1422.54  14
  -1 -14  -8 60217.0 1394.13  38
  -1 -14  -8 56470.6 1440.42  37
  -1 -14  -8 57359.8 1527.18  27
  -1 -14  -9 11071.5 694.093  27
  -1 -14  -9 12477.2 655.289  38
  -1 -14  -9 11917.9 663.617  37
   1 -14   9 12239.8 705.347  36
   1  14   9 11474.5 648.425  14
  -1 -14  -9 11669.3 642.460   6
   1 -14  10 6598.31 531.534  36
   1  14  10 6441.10 517.682  23
  -1 -14 -10 5310.28 463.682  27
  -1 -14 -10 5562.63 452.200  38
  -1 -14 -10 6109.43 480.246  37
  -1 -14 -10 6307.71 504.505  10
   1  14  10 6250.41 489.606  14
   1  14  11 1387.91 267.918  23
  -1 -14 -11 1622.17 300.268  10
   1  14  11 1596.92 267.045  11
  -1 -14 -11 1914.03 268.326  38
   1  14  11 2016.36 253.941  14
   1 -14  11 1978.42 309.350  36
   1  14  12 328.356 131.313  23
   1  14  12 587.859 136.910  11
  -1 -14 -12 360.081 188.254  10
  -1 -14 -12 329.322 181.310  38
   1  14  12 566.695 176.331  14
   1 -14  12 292.414 199.654  36
   1  14  13 225.508 86.4410  23
   1 -15 -12-235.650 141.418  10
  -1  15  12 132.894 136.192  11
   1 -15 -12-31.3685 152.914  38
  -1 -15  12 117.760 175.501  36
   1 -15 -12 149.375 107.356  15
   1 -15 -12-2.40924 129.808   9
  -1  15  11 6046.56 423.832  11
   1 -15 -11 6782.83 459.906  10
   1 -15 -11 6117.73 405.509   9
  -1 -15  11 6011.98 428.942  36
   1 -15 -11 6096.93 419.105  38
   1 -15 -11 6102.40 360.884   6
  -1 -15  11 6260.12 358.931  18
  -1 -15  10 3827.18 369.969  18
  -1  15  10 4722.00 424.216  11
   1 -15 -10 4502.34 381.624   9
   1 -15 -10 4421.39 467.121  10
  -1  15  10 4568.23 444.232  23
  -1 -15  10 4570.92 412.754  36
   1 -15 -10 4572.66 419.502  38
  -1  15  10 3987.62 375.737  14
   1 -15 -10 4277.87 419.484   6
  -1 -15   9 20326.3 814.179  18
   1 -15  -9 19643.2 954.870  20
  -1 -15   9 20866.8 862.341  36
  -1  15   9 20830.4 1314.93  35
   1 -15  -9 20576.9 825.901   9
   1 -15  -9 21028.5 914.270  10
  -1  15   9 20188.6 876.037  11
  -1  15   9 20508.6 892.734  23
  -1  15   9 20140.8 819.590  14
   1 -15  -9 20057.7 818.549  38
   1 -15  -9 20976.1 888.024   6
   1 -15  -8 808.618 197.265  38
   1 -15  -8 576.890 292.633   6
   1 -15  -8 416.844 262.583  10
  -1  15   8 550.404 270.284  11
  -1  15   8 644.294 255.713  23
  -1 -15   8 712.316 273.181  36
   1 -15  -8 665.115 267.474   9
  -1 -15   8 604.930 229.561  18
   1 -15  -8 277.983 290.728  20
  -1 -15   8 697.853 227.039  13
  -1  15   8 509.804 185.420  14
  -1 -15   7 21650.2 887.648  36
   1 -15  -7 21793.6 947.164   6
   1 -15  -7 21393.4 835.440   9
   1 -15  -7 21928.5 951.546  10
  -1  15   7 20676.4 903.273  23
  -1 -15   7 21690.1 890.074  18
   1 -15  -7 21013.9 1001.92  20
   1 -15  -7 19801.9 809.084  38
  -1 -15   7 20900.6 852.582  13
  -1  15   7 20014.2 810.814  14
   1 -15  -6 1699.36 349.785   6
   1  15  -6 3350.09 523.743  40
  -1 -15   6 1812.40 327.242  36
  -1  15   6 2270.02 507.628  33
   1 -15  -6 1979.65 379.863  10
   1 -15  -6 1913.86 374.728  27
   1 -15  -6 2035.88 486.126  31
  -1  15   6 2329.75 280.267  23
  -1 -15   6 1944.12 341.497  13
  -1 -15   6 2076.97 466.288   1
  -1 -15   6 2216.97 310.792  18
   1 -15  -6 1322.58 340.943  20
  -1 -15   5 21867.2 846.595  18
  -1 -15   5 20296.1 1160.48   1
   1 -15  -5 20559.3 1243.31  31
   1 -15  -5 21011.2 915.408  27
   1  15  -5 20969.4 1188.86  40
  -1 -15   5 20555.2 846.628  13
  -1  15   5 21665.7 1343.41  33
   1 -15  -5 21726.8 897.234  10
   1 -15  -5 20310.5 878.133   6
  -1  15   4 4798.00 637.460  33
   1 -15  -4 4548.89 616.478  31
   1  15  -4 5437.97 578.597  40
  -1 -15   4 4616.08 520.883   1
  -1 -15   3 22788.4 1107.23   1
   1 -15  -3 20085.5 1148.53  31
   1  15  -3 22435.8 1117.54  40
  -1  15   3 23353.0 1257.02  33
   1 -15  -2 1029.70 376.602  31
   1  15  -2 1237.37 343.604  40
  -1 -15   2 1288.11 308.263   1
  -1  15   2 1414.31 376.059  33
  -1  15   2 967.343 330.808  34
  -1  15   1 19071.7 1046.75  33
  -1  15   1 18142.6 973.508  34
  -1 -15   1 17898.5 897.546   1
   1  15  -1 20056.6 926.933   4
  -1 -15   1 18594.8 1030.09  31
   1 -15  -1 17813.2 1051.83  31
   1  15   0 483.358 239.062   4
  -1 -15   0-122.403 176.157   1
  -1  15   0 443.314 282.200  33
  -1  15   0 734.377 214.406  34
  -1 -15   0 33.4618 202.260  31
   1 -15   0 40.3310 297.679  31
  -1 -15  -1 1934.84 290.853   1
   1  15   1 1750.77 340.855   4
   1 -15   1 1820.90 385.475  31
  -1 -15  -1 1486.28 338.234  31
  -1  15  -1 1684.75 310.108  33
   1  15   2 10937.5 772.903   4
  -1 -15  -2 9988.92 716.229  31
   1 -15   2 9752.90 834.006  31
   1 -15   3 41645.3 1721.32  31
  -1 -15  -3 40772.4 1428.14  31
   1  15   3 42279.9 1587.39  34
   1 -15   3 43997.7 1339.24  42
   1  15   3 41498.0 1513.95   4
   1  15   4 3081.28 479.116  34
   1 -15   4 4289.35 526.557  42
   1  15   4 4031.87 547.024   4
   1 -15   5 8547.47 575.298  36
   1  15   5 7350.65 737.722  34
   1  15   5 8111.51 775.683   4
   1 -15   5 8446.42 595.716  25
   1 -15   5 8170.84 524.391  18
   1 -15   5 8430.33 724.346  42
  -1 -15  -5 9157.00 566.091  37
  -1 -15  -6 730.901 219.128  37
   1 -15   6 434.166 250.236  36
   1  15   6 581.248 393.300  34
   1  15   6 1040.16 363.306   4
   1 -15   6 459.186 360.307  42
   1 -15   6 551.636 194.586  18
   1  15   6 596.504 215.506  14
   1 -15   6 541.707 189.446  25
  -1 -15  -6 378.828 217.372  27
  -1 -15  -6 1013.87 196.552  10
  -1 -15  -7 14414.8 769.499  10
  -1 -15  -7 15056.8 796.295  27
   1 -15   7 15148.2 814.708  25
   1 -15   7 13362.4 752.333  36
   1 -15   7 15028.7 683.754  18
   1  15   7 14283.4 719.249  14
  -1 -15  -7 14760.7 761.748  37
  -1 -15  -8 19389.4 778.904  38
  -1 -15  -8 18468.1 849.167  37
  -1 -15  -8 18329.7 849.052  10
  -1 -15  -8 18952.3 893.014  27
   1 -15   8 20590.5 915.244  36
  -1 -15  -8 19745.3 883.651  20
   1  15   8 19906.8 849.561  14
  -1 -15  -8 20478.5 871.250   6
  -1 -15  -9 2920.93 346.628  38
  -1 -15  -9 2562.25 361.841  37
  -1 -15  -9 2976.82 387.032  27
   1  15   9 3128.95 374.261  23
  -1 -15  -9 3180.93 409.391  10
   1  15   9 3064.95 365.508  14
   1 -15   9 2801.64 381.476  36
  -1 -15  -9 2136.53 341.513   6
  -1 -15 -10 279.828 229.981  10
  -1 -15 -10 505.927 248.625  38
   1  15  10 625.456 253.981  14
   1  15  10 610.041 259.056  23
   1 -15  10 423.942 246.669  36
  -1 -15 -10 291.588 209.273  37
   1  15  11 3533.94 323.985  11
  -1 -15 -11 3594.85 358.843  10
  -1 -15 -11 3525.39 318.226  38
   1  15  11 3278.61 316.861  14
   1  15  11 3571.84 331.264  23
   1 -15  11 3120.98 343.200  36
   1  15  12 467.854 145.432  11
  -1 -15 -12 547.909 185.233  10
  -1 -15 -12 681.296 155.652  38
   1  15  12 860.468 165.459  14
   1  15  12 360.238 131.525  23
   1 -15  12 543.028 192.286  36
   1 -16 -12-2.36937 111.229  10
  -1  16  12 55.3119 105.919  11
  -1  16  12-90.0129 66.4615  26
   1 -16 -12 320.554 143.912  38
   1 -16 -12-21.9906 98.5927  15
  -1 -16  12 376.071 154.663  36
   1 -16 -11 606.205 167.568   6
   1 -16 -11 70.5451 163.807  10
  -1  16  11 329.079 166.575  11
   1 -16 -11 408.024 200.099  38
   1 -16 -11 587.858 177.451   9
  -1 -16  11 540.425 159.587  18
  -1 -16  11 257.848 213.208  36
  -1 -16  10 98.2563 222.003  36
   1 -16 -10 199.468 149.427   6
   1 -16 -10 310.983 306.061  10
  -1  16  10 234.728 181.697  11
  -1  16  10 121.842 136.270  23
   1 -16 -10 212.294 233.147  38
   1 -16 -10-92.9537 167.039   9
  -1 -16  10 365.924 200.643  18
  -1  16  10-56.0968 122.331  14
   1 -16  -9 340.264 259.708  20
  -1 -16   9-205.590 193.498  18
   1 -16  -9 164.510 198.636   9
   1 -16  -9 272.736 203.182  38
  -1  16   9 154.206 287.148  35
   1 -16  -9-35.0862 281.258  10
  -1  16   9 207.731 228.646  11
  -1  16   9-73.1718 200.969  23
   1 -16  -9 137.667 269.524   6
  -1 -16   9-165.856 210.866  36
  -1  16   9 143.664 224.632  14
  -1 -16   8 4572.14 457.797  36
   1 -16  -8 4094.77 472.096  10
  -1  16   8 4305.74 428.380  11
   1 -16  -8 4055.67 382.504   9
  -1  16   8 4241.12 429.930  23
   1 -16  -8 4362.06 454.160   6
   1 -16  -8 4093.80 464.760  20
  -1 -16   8 4272.83 430.139  18
  -1 -16   8 4574.81 373.339  13
  -1  16   8 4301.55 392.685  14
   1 -16  -8 4531.96 426.960  38
  -1 -16   7 14787.7 741.415  36
   1 -16  -7 15854.8 825.610   6
  -1  16   7 15948.9 784.555  11
   1 -16  -7 14872.0 708.079   9
   1 -16  -7 15320.0 814.426  10
  -1  16   7 14255.0 731.418  23
  -1 -16   7 15613.0 762.227  18
   1 -16  -7 14624.7 882.204  20
   1 -16  -7 13479.0 663.646  38
  -1  16   7 14634.4 688.100  14
  -1 -16   7 14632.6 709.023  13
   1 -16  -6 6311.74 535.144   6
   1 -16  -6 5884.11 543.293  20
  -1 -16   6 6382.38 505.777  18
  -1 -16   6 6937.25 776.379   1
   1  16  -6 5986.23 654.754  40
  -1 -16   6 6427.80 495.581  36
  -1  16   6 6137.73 855.654  33
   1 -16  -6 6531.97 804.865  31
   1 -16  -6 6089.75 562.717  27
  -1  16   6 7217.33 534.716  23
   1 -16  -6 6052.18 535.749  10
  -1 -16   6 6251.31 526.230  13
  -1 -16   5 6448.71 676.354   1
   1  16  -5 7374.93 687.519  40
   1 -16  -5 7120.64 587.206   6
  -1  16   5 6577.48 778.770  33
   1 -16  -5 6455.29 532.140  27
   1 -16  -5 6219.77 770.954  31
   1 -16  -5 6610.63 524.686   8
  -1 -16   5 6475.78 516.641  13
  -1 -16   5 6437.45 500.543  18
   1 -16  -5 6445.77 544.677  10
  -1 -16   4 25492.2 1277.05   1
  -1 -16   4 24549.5 917.284  13
   1  16  -4 25799.1 1263.62  40
  -1  16   4 25918.9 1402.00  33
   1 -16  -4 23356.6 1350.36  31
   1  16  -3 9027.24 763.232  40
  -1 -16   3 8681.36 730.294   1
  -1  16   3 8809.48 808.881  33
   1 -16  -3 9238.95 826.866  31
   1  16  -2 44388.8 1587.89  40
   1 -16  -2 40645.5 1654.51  31
  -1  16   2 43419.3 1686.72  33
  -1  16   2 41985.5 1583.90  34
  -1 -16   2 42013.4 1484.67   1
  -1 -16   1-127.042 307.739  31
   1 -16  -1 276.401 264.722  31
  -1  16   1 1158.58 308.630  34
  -1  16   1 824.156 345.783  33
  -1 -16   1 747.031 229.811   1
   1  16  -1 675.431 247.156   4
  -1  16   0 65906.6 1776.82  34
  -1  16   0 67748.2 1980.84  33
   1 -16   0 62468.2 2043.05  31
  -1 -16   0 62002.9 1913.81  31
   1  16   0 61826.5 1717.71   4
  -1 -16   0 64257.9 1663.27   1
   1 -16   1 1315.08 360.788  31
  -1 -16  -1 659.296 248.425  31
  -1  16  -1 815.784 270.853  33
   1  16   1 1071.61 328.793   4
   1  16   2 9065.90 760.627  34
   1 -16   2 9488.43 877.697  31
  -1 -16  -2 9059.65 721.119  31
   1  16   2 8448.59 706.600   4
   1  16   3 114.211 168.342  34
   1  16   3 437.043 307.316   4
   1 -16   3 316.959 240.405  31
   1  16   4 25753.5 1362.61  34
   1  16   4 23025.7 1272.00   4
   1 -16   4 22734.2 892.684  25
   1 -16   4 22780.9 842.154  21
   1 -16   4 24015.5 1106.27  42
   1 -16   4 23096.9 910.329  36
  -1 -16  -5 4034.84 391.625  37
   1 -16   5 4156.08 447.872  36
   1  16   5 4462.11 616.725  34
   1  16   5 3076.17 538.728   4
   1 -16   5 3964.04 432.244  25
  -1 -16  -5 3820.98 431.523   8
   1 -16   5 4059.07 371.161  18
   1  16   5 4017.98 373.573  14
   1 -16   5 2779.91 465.322  42
   1 -16   6-1024.43 265.095  42
  -1 -16  -6 128.369 177.466  27
   1 -16   6-29.6481 303.553  25
   1 -16   6-570.577 246.992  36
  -1 -16  -6 50.8410 202.858  37
   1 -16   6 212.543 234.645  18
   1  16   6-396.718 232.214  14
  -1 -16  -6-707.698 237.949  10
  -1 -16  -7 19857.8 839.528  10
  -1 -16  -7 20997.7 950.773  27
   1 -16   7 19705.2 908.164  25
   1 -16   7 19885.1 901.073  36
   1 -16   7 19899.9 796.294  18
   1  16   7 20066.7 827.139  14
  -1 -16  -7 20928.7 880.799  37
  -1 -16  -8 904.727 201.907  38
  -1 -16  -8 275.234 247.773  10
  -1 -16  -8 380.327 259.221  27
   1  16   8 461.548 243.515  23
  -1 -16  -8 464.596 242.870  37
   1 -16   8 462.848 268.319  36
  -1 -16  -8 436.368 180.785  20
   1  16   8 129.241 213.721  14
  -1 -16  -8 489.325 268.575   6
  -1 -16  -9 21316.6 780.927  38
  -1 -16  -9 21835.5 875.847  37
  -1 -16  -9 22092.1 875.502  10
  -1 -16  -9 20923.1 888.247  27
   1  16   9 22000.1 881.252  23
  -1 -16  -9 22078.9 833.280   6
  -1 -16  -9 22480.6 872.998  20
   1 -16   9 22681.8 908.860  36
   1  16   9 21762.2 849.814  14
  -1 -16 -10 9506.57 551.992  37
  -1 -16 -10 9889.56 519.051  38
  -1 -16 -10 10089.1 565.677  10
   1 -16  10 9574.45 594.433  36
   1  16  10 9999.23 522.001  14
   1  16  10 9446.84 556.933  23
  -1 -16 -11 2089.68 250.716  38
   1  16  11 1902.91 268.194  11
  -1 -16 -11 2007.62 253.069  10
   1 -16  11 1974.03 289.858  36
   1  16  11 2314.63 259.080  14
   1  16  11 2438.68 271.467  23
  -1 -16 -12 687.866 144.774  38
  -1 -16 -12 516.016 143.009  10
   1  16  12 611.202 129.348  11
   1  16  12 701.559 127.953  14
   1 -16  12 782.647 196.497  36
   1  16  12 1126.58 169.855  23
   1 -17 -12 169.753 97.8589  15
  -1 -17  12 208.893 133.866  36
  -1  17  12 152.644 91.7437  11
   1 -17 -11 1316.45 159.124   6
  -1 -17  11 804.041 138.500  18
   1 -17 -11 903.275 227.723  10
  -1  17  11 806.680 165.623  11
  -1 -17  11 798.039 222.872  36
   1 -17 -11 925.421 202.710  38
   1 -17 -10 1313.48 213.932   6
   1 -17 -10 1827.22 307.065  10
  -1  17  10 1757.46 260.622  11
  -1 -17  10 1684.21 240.376  18
   1 -17 -10 1999.67 248.869   9
   1 -17 -10 1501.24 257.234  38
  -1 -17  10 1753.79 294.090  36
   1 -17  -9 256.368 164.587  38
  -1 -17   9 91.7141 202.974  36
  -1  17   9 270.019 338.226  35
   1 -17  -9-254.071 263.304  10
  -1  17   9-16.5755 222.475  11
  -1  17   9 163.015 196.986  23
   1 -17  -9 129.819 240.071  20
  -1 -17   9-15.6558 205.942  18
   1 -17  -9-17.4858 184.939   9
  -1  17   9-193.041 210.321  14
   1 -17  -9 215.401 246.032   6
   1 -17  -8 9240.76 546.464  38
  -1 -17   8 9334.12 582.324  36
  -1  17   8 8490.12 589.504  11
   1 -17  -8 9024.52 640.378  10
   1 -17  -8 9538.11 547.448   9
  -1  17   8 9091.42 591.634  23
  -1  17   8 8843.09 858.086  35
   1 -17  -8 9153.06 675.793  20
  -1 -17   8 8872.00 579.791  18
   1 -17  -8 9899.94 665.606   6
  -1  17   8 9740.55 544.420  14
  -1 -17   8 8657.92 525.526  13
  -1  17   7 1409.24 289.623  11
   1 -17  -7 1247.05 344.304  10
   1 -17  -7 1428.04 318.817   6
  -1  17   7 1552.29 285.237  23
  -1 -17   7 987.481 286.653  18
   1 -17  -7 1423.28 349.940  20
  -1 -17   7 1236.78 311.766  13
  -1  17   7 619.211 184.356  14
  -1 -17   7 1180.67 317.904  36
  -1 -17   6 3395.70 404.591  36
   1 -17  -6 3686.58 437.406  10
   1 -17  -6 2304.66 417.573  27
   1 -17  -6 3603.62 463.353   6
   1 -17  -6 4931.80 449.103   8
   1 -17  -6 3123.22 478.511  20
  -1 -17   6 3951.46 402.527  18
  -1 -17   6 3189.28 391.066  13
  -1 -17   5 4281.00 444.362  18
   1 -17  -5 4009.85 433.786   8
  -1 -17   5 3530.31 417.548  13
  -1  17   5 2737.55 638.678  33
   1 -17  -5 3747.59 440.769  27
   1 -17  -5 3145.94 599.545  31
  -1 -17   5 2380.14 423.478   1
   1  17  -5 3551.93 582.806  40
   1 -17  -5 3967.00 441.075  10
   1 -17  -5 3062.42 416.362   6
  -1 -17   4 4076.74 412.806  18
   1 -17  -4 3360.89 379.057   8
   1  17  -4 3927.96 530.878  40
  -1  17   4 4166.18 572.787  33
   1 -17  -4 3478.98 635.954  31
   1 -17  -4 2745.89 385.391  27
  -1 -17   4 3905.57 571.295   1
  -1 -17   4 3558.79 425.221  13
   1 -17  -4 3891.83 437.722   6
   1 -17  -4 3292.00 445.368  10
   1 -17  -3 5709.84 698.493  31
   1  17  -3 5210.80 566.303  40
  -1 -17   3 6439.92 683.993   1
  -1  17   3 7005.69 716.198  33
  -1 -17   3 6135.96 440.120  13
  -1 -17   3 6324.85 458.112  18
  -1 -17   2 26673.7 1240.47   1
   1 -17  -2 26885.4 1402.19  31
  -1  17   2 27204.8 1393.81  33
  -1 -17   1 24890.7 1139.80   1
  -1 -17   1 23858.4 1265.17  31
   1 -17  -1 25154.3 1370.48  31
  -1  17   1 27844.2 1382.45  33
  -1  17   1 26048.0 1247.61  34
   1 -17   0 35949.5 1627.66  31
  -1 -17   0 35656.3 1509.03  31
  -1 -17   0 35182.9 1276.35   1
   1  17   0 35788.9 1344.17   4
  -1  17   0 37049.5 1384.33  34
  -1  17   0 37329.3 1537.98  33
  -1 -17  -1 8438.39 755.701  31
   1 -17   1 8534.62 846.718  31
   1  17   1 8044.91 710.498   4
   1  17   1 9277.41 768.818  34
  -1  17  -1 9603.59 762.217  33
   1  17   2 2147.89 402.572  34
   1  17   2 2843.95 444.035   4
   1 -17   2 2538.65 515.150  31
   1 -17   3 18139.4 824.630  36
   1  17   3 20114.3 1191.61  34
   1 -17   3 19379.8 1269.77  31
   1 -17   3 18036.3 795.122  24
   1 -17   3 18077.2 737.772  21
   1  17   3 16490.8 1065.80   4
  -1 -17  -3 16611.5 765.875  19
   1 -17   3 16947.8 751.710  18
   1 -17   4 1637.76 299.886  18
  -1 -17  -4 2866.18 346.030   8
   1  17   4 1408.96 495.456   4
   1 -17   4 2455.84 315.636  21
   1 -17   4 1899.48 351.871  25
  -1 -17  -4 2384.14 317.134  37
   1 -17   4 2064.81 316.382  36
   1  17   4 1601.18 399.222  34
  -1 -17  -5 5796.93 476.920  37
   1 -17   5 6316.01 560.814  36
   1  17   5 5986.37 718.249  34
  -1 -17  -5 6508.35 557.860  27
   1 -17   5 5355.63 516.344  25
   1  17   5 4886.24 718.343   4
  -1 -17  -5 6339.02 488.820   8
   1 -17   5 5184.09 450.450  18
   1  17   5 5293.05 424.720  14
   1 -17   6 448.048 256.131  18
   1  17   6 801.432 235.249  14
   1 -17   6 561.264 262.200  36
  -1 -17  -6 722.344 271.342  37
  -1 -17  -6 235.026 266.772  27
   1 -17   6 591.672 288.729  25
   1 -17   7 177.471 273.455  25
  -1 -17  -7 201.162 220.722  27
   1  17   7 85.6216 217.313  14
   1 -17   7 214.083 183.839  18
   1 -17   7 323.892 238.966  36
  -1 -17  -7 199.086 250.475  37
  -1 -17  -7-6.62353 231.513  10
  -1 -17  -8 197.883 261.012  10
  -1 -17  -8 64.9547 247.060  27
   1  17   8 174.955 222.281  23
   1  17   8 106.028 223.217  14
   1 -17   8-0.77091 135.500  18
  -1 -17  -8-302.751 222.033  20
  -1 -17  -8 377.148 252.994   6
  -1 -17  -8 202.587 243.667  37
   1 -17   8 87.2521 241.972  36
   1 -17   9 1526.76 339.260  36
  -1 -17  -9 1373.60 280.662  37
  -1 -17  -9 1648.23 309.415  10
  -1 -17  -9 1676.63 318.799  27
   1  17   9 1524.09 293.684  23
   1  17   9 1517.35 283.739  14
  -1 -17  -9 1497.13 252.482  20
  -1 -17  -9 1590.86 276.006  38
  -1 -17  -9 1344.85 301.331   6
  -1 -17 -10 3182.81 250.436   6
   1  17  10 3163.13 336.760  11
  -1 -17 -10 3546.45 358.422  10
   1 -17  10 2662.56 343.078  36
   1  17  10 2998.91 304.158  14
   1  17  10 3049.94 317.771  23
  -1 -17 -10 2973.26 302.473  38
  -1 -17 -11 199.901 154.083  10
   1  17  11 151.666 159.481  11
   1  17  11 40.8306 91.0492  23
   1 -17  11 203.965 198.323  36
  -1 -17 -11 75.7131 145.041  38
   1  17  11 247.772 126.459  14
   1 -17  12 5425.29 286.602  36
   1  17  12 5437.72 261.306  14
  -1 -18  11 304.353 159.786  36
  -1 -18  11 598.009 128.055  18
  -1  18  11 452.863 134.596  11
   1 -18 -11 226.564 146.967  38
  -1 -18  10 4466.32 371.999  36
   1 -18 -10 3488.42 305.579   6
  -1 -18  10 4131.25 317.023  18
   1 -18 -10 3820.22 311.670  38
  -1  18  10 3815.67 330.954  11
   1 -18 -10 3969.81 379.128  10
   1 -18  -9 3904.80 351.553  38
  -1 -18   9 3723.24 392.677  36
   1 -18  -9 3530.88 412.418  10
  -1  18   9 3780.08 383.735  11
  -1  18   9 3237.05 557.254  35
  -1  18   9 3831.04 297.786  14
   1 -18  -9 3939.07 369.688   6
  -1 -18   9 4018.28 374.710  18
   1 -18  -9 3345.75 431.073  20
  -1 -18   8 9839.45 589.187  36
  -1  18   8 9520.26 587.187  11
   1 -18  -8 9670.16 651.765  10
  -1  18   8 9638.38 573.587  23
   1 -18  -8 10534.5 637.555   6
   1 -18  -8 10201.3 699.699  20
  -1 -18   8 9671.34 571.831  18
  -1  18   8 9845.85 925.045  35
  -1 -18   8 8741.58 530.102  13
  -1  18   8 9948.55 503.545  14
   1 -18  -7 9513.75 718.691  20
  -1 -18   7 9868.65 608.451  18
  -1 -18   7 9471.58 602.547  13
   1 -18  -7 9839.54 675.049  10
  -1  18   7 10057.3 625.008  11
   1 -18  -7 10569.4 672.224   6
  -1 -18   7 10704.1 628.245  36
  -1 -18   6 14393.5 736.006  18
   1 -18  -6 15235.0 872.552  20
   1 -18  -6 14683.2 736.923   8
  -1 -18   6 14537.3 748.619  13
   1 -18  -6 15110.0 811.217  10
   1 -18  -6 15164.8 799.092   6
  -1 -18   6 15165.0 729.910  36
   1 -18  -5 1259.51 336.703  10
   1 -18  -5 719.408 181.460  27
   1 -18  -5 1422.71 350.401   6
   1 -18  -5 1345.27 283.936   8
  -1 -18   5 1567.49 318.402  18
  -1 -18   5 1755.65 336.491  13
  -1 -18   4 10254.2 656.472  13
  -1  18   4 10180.8 908.150  33
   1 -18  -4 10284.4 969.672  31
   1 -18  -4 10064.7 620.650  27
  -1 -18   4 10390.6 870.123   1
   1 -18  -4 11367.2 701.305   6
   1 -18  -4 10569.0 672.368   8
  -1 -18   4 10403.0 635.192  18
  -1 -18   4 11695.4 611.489  19
   1 -18  -4 10844.4 665.276  10
  -1 -18   3 358.913 233.690  18
  -1 -18   3 290.285 218.672  19
   1 -18  -3-390.695 312.364   8
  -1 -18   3 762.614 240.777   8
   1 -18  -3 347.226 355.120  31
  -1 -18   3-582.412 289.722   1
  -1  18   3 906.374 415.498  33
  -1 -18   3 213.652 183.020  13
   1 -18  -3-86.9352 187.554   6
  -1 -18   2 3089.67 384.835  18
  -1 -18   2 2792.01 297.404  19
   1 -18  -2 3376.13 422.441   8
   1 -18  -2 3245.93 562.749  31
  -1 -18   2 2410.66 440.819   1
  -1  18   2 3724.39 541.141  33
  -1 -18   2 2939.75 392.395  13
   1 -18  -2 3395.29 386.313   6
  -1 -18   1 20181.8 1055.75   1
   1 -18  -1 19643.5 1262.34  31
  -1 -18   1 19145.0 1178.59  31
   1 -18  -1 20491.3 890.452   8
  -1 -18   1 19369.1 810.731  19
  -1  18   1 20337.0 1227.15  33
   1  18   0 11426.2 867.769  34
  -1  18   0 14239.1 979.612  33
   1 -18   0 12587.8 1044.40  31
  -1 -18   0 12595.2 926.561  31
  -1 -18   0 12386.3 790.350   1
   1 -18   0 12943.1 727.033   8
  -1 -18   0 11299.6 656.028  19
   1  18   0 11688.1 815.821   4
  -1 -18  -1 6224.74 673.671  31
   1 -18   1 6267.64 737.519  31
   1 -18   1 5488.49 465.911  24
   1  18   1 5767.13 637.128  34
   1 -18   1 6172.41 521.170   8
  -1 -18  -1 5387.70 465.771  19
   1  18   1 5619.12 593.540   4
   1 -18   2 13947.6 741.479  36
   1  18   2 16330.7 1096.70  34
   1 -18   2 14829.6 1142.26  31
   1 -18   2 15577.4 776.328  24
   1 -18   2 14681.7 660.533  21
   1 -18   2 16350.3 765.767   8
   1  18   2 14296.4 953.450   4
  -1 -18  -2 14754.5 724.475  19
   1  18   3 4050.69 619.144  34
   1 -18   3 3721.43 603.579  31
   1 -18   3 4387.43 459.341  24
   1 -18   3 4549.15 405.077  21
   1  18   3 3720.43 534.363   4
  -1 -18  -3 3376.52 418.440   8
   1 -18   3 4108.18 447.024  36
   1 -18   3 3857.15 422.764  18
   1  18   4 57889.7 2127.33  34
  -1 -18  -4 57440.9 1330.79  37
   1 -18   4 55338.8 1445.63  25
   1 -18   4 51118.2 1306.88  18
  -1 -18  -4 57345.5 1467.25   8
   1  18   4 54149.3 2029.98   4
   1 -18   4 54169.0 1449.40  36
  -1 -18  -5 2375.29 373.256  27
   1 -18   5 2245.44 367.640  25
   1 -18   5 2071.08 340.258  18
  -1 -18  -5 1843.01 338.806   8
   1  18   5 2356.04 266.257  14
  -1 -18  -5 2455.40 310.210  37
   1 -18   5 2066.61 395.023  36
  -1 -18  -6 3420.02 438.093  27
   1 -18   6 3195.65 444.929  25
  -1 -18  -6 3167.47 384.691  37
   1 -18   6 2834.15 357.631  18
   1  18   6 3656.37 373.110  14
   1 -18   6 3577.33 438.566  36
  -1 -18  -7 6132.30 503.264  10
  -1 -18  -7 6439.07 584.962  27
   1 -18   7 6519.04 561.230  25
   1  18   7 6669.95 505.584  23
  -1 -18  -7 6853.31 527.347  37
   1 -18   7 6745.47 505.896  18
   1  18   7 7203.27 489.622  14
   1 -18   7 6571.16 546.818  36
   1 -18   8 15683.3 773.391  36
  -1 -18  -8 15430.6 705.390  10
  -1 -18  -8 15875.8 805.273  27
   1  18   8 15836.6 712.443  23
  -1 -18  -8 15164.6 731.719  37
  -1 -18  -8 17163.7 802.971  20
  -1 -18  -8 15394.6 747.265   6
   1  18   8 15483.5 696.403  14
   1 -18   9 16557.4 747.995  36
  -1 -18  -9 18812.9 719.267  10
  -1 -18  -9 16806.3 759.529  27
   1  18   9 17170.5 682.046  23
   1  18   9 18548.7 708.742  14
  -1 -18  -9 17531.1 739.001  20
  -1 -18  -9 16758.2 727.014  37
  -1 -18  -9 18701.7 718.242   6
   1  18  10 12391.7 535.501  23
   1 -18  10 13754.0 617.129  36
   1  18  10 13059.1 551.419  14
  -1 -18 -10 13483.4 493.148   6
   1  18  10 13137.2 572.503  11
  -1 -18 -10 12603.5 530.064  10
   1  18  11 402.511 129.337  14
   1 -18  11 550.558 203.034  36
  -1 -18 -11 251.774 114.590  10
   1  18  11 600.649 149.698  11
  -1 -19  11 1902.20 202.007  36
  -1  19  11 1777.17 168.513  11
   1 -19 -11 2418.28 223.328  15
  -1 -19  10 439.786 190.269  36
  -1  19  10 327.701 140.266  11
  -1 -19  10 264.188 146.397  18
   1 -19 -10 302.697 155.095   6
  -1 -19   9 2497.66 320.245  36
  -1  19   9 2293.41 299.802  11
   1 -19  -9 2106.33 314.393  10
   1 -19  -9 2168.90 352.662  20
  -1 -19   9 2241.86 282.368  18
   1 -19  -9 2495.93 381.937   6
   1 -19  -8 182.303 222.105   6
  -1  19   8 132.791 196.620  11
   1 -19  -8-71.4804 247.692  10
  -1 -19   8-102.712 193.850  36
  -1 -19   8 227.979 191.896  18
   1 -19  -8 490.660 285.460  20
  -1  19   8 36.7160 250.975  35
  -1 -19   7 399.615 234.559  18
   1 -19  -7 228.109 280.144  20
  -1 -19   7 85.3918 194.052  13
  -1  19   7 73.3449 165.760  11
   1 -19  -7-24.5408 256.695  10
   1 -19  -7 381.447 300.037   6
  -1 -19   7-179.205 211.350  36
   1 -19  -6 136.347 203.043  20
  -1 -19   6 150.728 228.191  18
   1 -19  -6 27.7715 192.812   8
  -1 -19   6-33.5619 214.736  13
   1 -19  -6 7.43016 250.246  10
  -1  19   6 74.7876 143.854  11
   1 -19  -6-53.2082 244.661   6
  -1 -19   6-176.789 229.216  36
   1 -19  -5 16720.8 832.765   6
   1 -19  -5 15413.4 816.095   8
  -1 -19   5 17084.8 808.173  13
   1 -19  -5 15653.1 800.991  10
  -1 -19   5 17208.0 812.446  18
   1 -19  -4 9809.06 617.940  27
  -1 -19   4 11391.2 638.065  19
  -1 -19   4 10624.1 630.394  18
   1 -19  -4 10273.7 698.017   8
  -1 -19   4 11239.9 670.028  13
   1 -19  -4 11031.9 713.489   6
  -1 -19   3 433.939 217.464  19
  -1 -19   3 673.967 262.861  18
  -1 -19   3-118.116 254.483   8
   1 -19  -3 298.578 254.123   8
   1 -19  -3 228.125 286.967  31
  -1 -19   3 88.9446 203.529   1
  -1  19   3 61.9083 341.783  33
  -1 -19   3-154.277 199.044  13
   1 -19  -3 183.277 156.052   6
  -1 -19   2-314.184 217.981  19
  -1 -19   2-229.382 175.939  18
  -1 -19   2-268.199 243.798   8
   1 -19  -2-481.431 268.809   8
  -1 -19   2-537.700 322.297   1
  -1  19   2-222.135 151.317  33
   1 -19  -2 119.542 282.156  31
   1 -19  -2-50.0865 211.621   6
  -1 -19   2 70.9323 192.538  13
  -1 -19   1 24228.7 899.676  18
  -1 -19   1 24492.2 921.698  19
   1 -19  -1 26317.1 1020.56   8
  -1 -19   1 23569.0 1170.52   1
   1 -19  -1 26449.0 1521.40  31
  -1 -19   1 24478.2 1393.92  31
  -1 -19   1 25457.3 943.984  24
   1  19  -1 23968.9 1248.00  34
  -1  19   1 26371.2 1454.48  33
  -1 -19   1 25188.8 950.507  13
   1 -19  -1 24266.5 925.556   6
   1  19   0 13853.6 987.853  34
  -1  19   0 15030.1 1086.54  33
   1 -19   0 13100.4 1102.51  31
  -1 -19   0 13365.9 1002.64  31
   1 -19   0 14300.7 722.050  24
  -1 -19   0 13003.8 672.270  24
   1 -19   0 15147.7 751.981   8
  -1 -19   0 13068.2 631.530  18
  -1 -19   0 13882.5 710.140  19
  -1 -19   0 12101.0 676.588  13
   1  19   1 1311.97 342.620  34
   1 -19   1 1059.08 463.054  31
   1 -19   1 1433.87 298.740  24
  -1 -19  -1 941.886 220.769  24
   1  19   1 1090.46 296.584   4
   1 -19   1 745.649 197.193   8
  -1 -19  -1 1681.91 299.490  13
  -1 -19  -1 1550.03 303.393  19
   1 -19   1 1341.97 282.468  21
   1  19   2 965.929 327.201  34
   1 -19   2 982.309 333.537  31
   1 -19   2 748.942 240.716  21
   1 -19   2 694.675 305.988  24
   1  19   2 668.015 379.616   4
   1 -19   2 1244.16 305.344   8
  -1 -19  -2 1124.30 352.496   8
   1 -19   2 97.4770 248.303  36
  -1 -19  -2 888.750 264.849  19
   1  19   3 7150.33 810.250  34
   1 -19   3 6910.74 844.166  31
   1 -19   3 6781.98 543.318  25
   1 -19   3 7055.30 500.885  21
   1 -19   3 6400.74 541.108  24
  -1 -19  -3 7459.90 581.226   8
   1 -19   3 6042.88 482.962   8
   1  19   3 6914.12 733.902   4
   1 -19   3 6587.25 559.683  36
  -1 -19  -4 682.791 280.962   8
   1 -19   4 271.081 224.236  18
   1 -19   4 480.767 261.647  36
  -1 -19  -4 294.969 188.091  37
  -1 -19  -4 474.352 282.066  27
   1 -19   4 439.045 183.876  25
  -1 -19  -5 1023.33 298.376  27
   1 -19   5 619.832 277.834  25
   1 -19   5 345.014 231.742  18
  -1 -19  -5 738.024 266.863   8
  -1 -19  -5 915.650 265.233  37
   1 -19   5 564.262 286.452  36
   1  19   5 184.004 173.336  14
  -1 -19  -6 17536.2 796.135  37
  -1 -19  -6 17734.8 877.606  27
   1 -19   6 17798.1 845.938  25
   1 -19   6 16952.5 756.749  18
   1  19   6 17417.6 731.619  14
   1 -19   6 18356.1 869.534  36
  -1 -19  -6 18464.7 779.076   8
   1  19   7 208.316 159.179  14
  -1 -19  -7 185.807 247.588  27
   1 -19   7 103.327 248.475  25
   1 -19   7 209.220 274.478  36
  -1 -19  -7 254.155 250.346  37
   1 -19   8 6836.20 527.911  36
  -1 -19  -8 6666.25 456.376  10
  -1 -19  -8 6132.25 500.179  27
   1  19   8 5846.68 384.132  23
  -1 -19  -8 6725.29 490.546  37
   1  19   8 6918.71 463.584  14
  -1 -19  -8 6686.53 503.444   6
  -1 -19  -8 6621.40 524.588  20
  -1 -19  -9 329.096 180.228  10
  -1 -19  -9 305.890 177.190  27
   1  19   9 819.710 164.337  23
  -1 -19  -9 207.383 118.873  20
   1 -19   9 466.483 247.994  36
  -1 -19  -9 388.677 125.805   6
   1  19   9 413.863 169.490  14
   1  19  10 8825.95 406.884  23
   1  19  10 9053.64 428.474  14
  -1 -19 -10 9066.42 377.682   6
  -1 -19 -10 8416.42 393.390  10
   1  19  10 9259.09 461.405  11
   1 -19  10 8652.52 475.983  36
   1  19  11 179.030 90.5885  14
   1  19  11 10.4240 89.2382  11
   1 -19  11 78.3029 162.583  36
   1 -20 -11 377.539 150.274  15
  -1  20  11 263.644 60.1023  11
  -1 -20  10 2.96962 112.845  18
  -1  20  10-7.64961 98.1206  11
   1 -20 -10 196.763 104.519   6
  -1 -20  10 74.9915 147.093  36
  -1 -20   9 253.188 189.296  18
   1 -20  -9 90.2618 128.084  20
  -1  20   9 271.282 140.604  11
   1 -20  -9 83.3687 146.119   6
  -1 -20   9 153.763 221.380  36
  -1 -20   8 16414.7 678.055  36
  -1  20   8 14903.1 1054.64  35
   1 -20  -8 15021.1 747.835  20
  -1 -20   8 15340.4 656.794  18
  -1  20   8 15020.6 647.811  11
   1 -20  -8 15116.3 711.562   6
  -1 -20   7 1469.51 254.638  13
  -1  20   7 1294.56 248.716  11
   1 -20  -7 1019.59 307.987  10
  -1 -20   7 1589.17 250.358  36
   1 -20  -7 1037.85 299.663  20
  -1 -20   7 1311.05 282.736  18
   1 -20  -7 967.309 311.266   6
  -1  20   7 1448.95 467.591  35
  -1 -20   6 7946.03 560.806  13
   1 -20  -6 8743.38 576.862   8
  -1  20   6 9165.64 568.839  11
   1 -20  -6 9126.69 631.630   6
  -1 -20   6 8371.13 561.049  18
   1 -20  -6 9799.07 682.896  20
   1 -20  -5 2682.87 405.221   6
  -1 -20   5 2908.52 374.970  13
  -1 -20   5 2846.74 358.825  18
   1 -20  -5 3429.11 429.826   8
   1 -20  -4 38889.5 1216.38   6
  -1 -20   4 36761.6 1179.60  13
  -1 -20   4 40288.1 1132.86  19
  -1 -20   4 37007.6 1145.20  18
   1 -20  -4 35606.6 1194.46   8
   1 -20  -3 277.824 240.552   6
   1 -20  -3-83.1683 315.794   8
  -1 -20   3 658.095 288.515   8
  -1 -20   3 5.31015 177.789  13
  -1 -20   3-163.422 164.760  18
  -1 -20   3-219.215 168.093  19
   1 -20  -2-106.820 209.318   6
  -1 -20   2 11.5260 335.717   1
   1 -20  -2 56.7732 298.333   8
  -1 -20   2-4.10462 241.482   8
  -1 -20   2 64.5023 202.835  13
  -1 -20   2-79.2600 164.354  18
  -1 -20   2 244.459 203.098  19
   1  20  -1-852.037 304.777  34
  -1  20   1-433.124 283.656  33
   1 -20  -1-240.309 439.849  31
   1 -20  -1-38.8713 210.543  24
  -1 -20   1 741.839 305.400   1
  -1 -20   1 5.31627 339.524   8
   1 -20  -1 83.6730 248.362   8
  -1 -20   1 38.5772 194.124  18
  -1 -20   1 117.817 207.493  19
  -1 -20   1 97.3026 149.187  13
   1 -20   0 6804.47 828.123  31
   1 -20   0 6952.10 539.535  24
  -1 -20   0 7358.37 522.866  24
  -1 -20   0 6786.02 481.455  18
  -1 -20   0 7083.84 553.023  19
  -1 -20   0 7401.77 623.061   8
   1 -20   0 6985.61 578.710   8
   1  20   0 7043.44 715.329  34
  -1 -20   0 7024.18 527.257  13
   1 -20   1 14898.4 1263.43  31
   1 -20   1 14922.8 660.269  21
   1 -20   1 14727.2 749.565  24
  -1 -20  -1 14664.7 678.060  24
  -1 -20  -1 14908.3 766.113  19
   1 -20   1 14380.2 767.212   8
  -1 -20  -1 13387.2 764.050   8
   1  20   1 14493.3 1064.49  34
  -1 -20  -1 13607.2 689.683  13
   1 -20   2 14393.8 761.673  24
   1 -20   2 14324.4 658.573  21
  -1 -20  -2 14749.8 749.713  19
   1 -20   2 15351.5 801.682   8
  -1 -20  -2 14127.1 789.361   8
   1 -20   3 756.393 247.674   8
  -1 -20  -3 479.045 312.604   8
   1 -20   3 290.475 226.601  36
   1 -20   3 340.404 240.161  21
   1 -20   3 447.886 284.321  24
   1 -20   3-8.53047 284.499  25
   1 -20   4 12517.4 719.870  25
  -1 -20  -4 12204.9 624.097  37
  -1 -20  -4 12456.4 707.123   8
   1 -20   4 11428.1 718.359  36
  -1 -20  -4 12856.1 709.060  27
  -1 -20  -5-126.837 229.816   8
   1 -20   5-86.4750 215.068  25
  -1 -20  -5 279.615 269.848  27
   1 -20   5-214.789 225.943  36
  -1 -20  -5 273.338 198.801  37
  -1 -20  -6 7857.91 598.445  27
   1 -20   6 7879.32 578.689  25
  -1 -20  -6 8604.56 558.691  37
   1  20   6 7947.96 482.926  14
   1 -20   6 8255.24 629.118  36
  -1 -20  -6 7672.91 523.785   8
  -1 -20  -7 15118.1 784.886  27
   1 -20   7 15372.0 763.491  36
  -1 -20  -7 14403.1 697.842  37
   1  20   7 15070.2 640.537  14
  -1 -20  -7 14457.8 745.153   6
  -1 -20  -8 4934.35 482.656  27
  -1 -20  -8 4495.75 378.551  20
  -1 -20  -8 4951.58 408.960   6
   1 -20   8 4804.75 450.926  36
   1  20   8 4587.87 328.127  14
  -1 -20  -8 4258.33 402.291  37
  -1 -20  -9 31.7719 104.359  20
  -1 -20  -9 378.756 198.927  10
   1  20   9 158.560 129.268  14
   1 -20   9-12.5309 206.741  36
  -1 -20  -9 204.576 147.237   6
   1  20  10 3326.76 267.697  11
   1  20  10 3695.14 248.738  14
  -1 -20 -10 3808.27 224.585   6
   1 -20  10 3514.30 314.227  36
   1  20  11 7833.93 290.145  11
   1 -21 -10 1320.93 159.608   6
  -1  21  10 1565.88 161.923  11
   1 -21  -9 1759.92 235.682   6
  -1 -21   9 1842.33 240.386  18
   1 -21  -9 1870.91 252.051  20
  -1 -21   9 2110.03 232.990  36
  -1  21   9 1751.00 220.026  11
   1 -21  -8 774.340 212.026   6
  -1 -21   8 661.685 204.497  18
   1 -21  -8 660.452 227.378  20
  -1 -21   8 213.344 223.940  36
  -1  21   8 651.941 183.335  11
  -1  21   7 80.9291 180.932  11
  -1 -21   7 51.4471 207.169  18
   1 -21  -7 269.321 229.609  20
  -1 -21   7 437.261 245.994  36
   1 -21  -7 61.2848 218.928   6
  -1  21   6 641.038 394.446  35
   1 -21  -6 359.347 285.713   6
   1 -21  -6 384.544 228.764   8
   1 -21  -6 674.976 329.024  20
  -1 -21   6 468.751 248.737  18
  -1  21   6 541.605 201.299  11
  -1 -21   6 453.751 250.112  13
   1 -21  -5 312.528 298.422   6
   1 -21  -5 1095.33 312.651   8
  -1 -21   5 777.267 253.183  18
   1 -21  -5 594.710 257.944  20
  -1  21   5 933.030 210.394  11
  -1 -21   5 640.162 273.707  13
  -1 -21   4 227.290 234.082  18
  -1 -21   4 380.069 196.417  19
   1 -21  -4 127.610 283.207   8
   1 -21  -4 166.514 257.565   6
  -1 -21   4 182.558 216.605  13
  -1 -21   3-122.056 200.504  18
  -1 -21   3 200.690 234.340  19
   1 -21  -3-62.1006 248.717   8
  -1 -21   3 680.153 253.484   8
   1 -21  -3 218.595 274.220   6
  -1 -21   3-107.328 229.582  13
  -1 -21   2 11071.3 647.904  18
  -1 -21   2 10686.8 633.872  19
  -1 -21   2 12081.5 719.756   8
   1 -21  -2 10789.5 723.815   8
   1 -21  -2 12750.9 685.872   6
  -1 -21   2 11359.9 673.522  13
  -1 -21   1 25787.9 1029.38   8
   1 -21  -1 25725.0 1042.44   8
  -1 -21   1 25047.1 915.159  18
  -1 -21   1 24711.6 962.092  19
  -1 -21   1 24238.5 950.774  13
   1 -21  -1 25838.4 979.754  24
   1 -21   0 31245.7 1117.34   8
  -1 -21   0 34746.7 1176.93   8
  -1 -21   0 29301.8 1040.54  19
  -1 -21   0 26878.6 976.177  13
   1 -21   0 32194.0 1128.10  24
  -1 -21   0 28994.1 994.645  24
   1 -21   1 870.703 202.693  21
   1 -21   1 1034.72 309.924  24
  -1 -21  -1 836.406 210.553  24
  -1 -21  -1 932.644 310.029  19
   1 -21   1 769.489 308.543   8
  -1 -21  -1 884.010 351.368   8
   1 -21   2 3495.70 417.028   8
  -1 -21  -2 3695.34 483.027   8
   1 -21   2 3662.72 436.074  24
   1 -21   2 3198.92 357.934  21
   1 -21   3 1550.94 319.025   8
  -1 -21  -3 1280.61 372.825   8
  -1 -21  -3 1344.30 302.781  27
   1 -21   3 1489.17 314.380  25
  -1 -21  -4 371.361 270.174   8
  -1 -21  -4 321.401 228.506  27
   1 -21   4 126.579 235.072  25
   1 -21   4 135.505 246.735  36
  -1 -21  -5 6901.41 562.474  27
  -1 -21  -5 6675.76 530.254   8
   1 -21   5 6668.48 529.722  25
  -1 -21  -5 6220.53 465.057  37
   1 -21   5 6503.55 562.160  36
  -1 -21  -6 9802.82 635.243  27
   1 -21   6 9300.41 601.369  25
   1 -21   6 9295.78 619.250  36
  -1 -21  -6 9943.15 571.989   8
  -1 -21  -6 9092.99 548.928  37
  -1 -21  -7 18563.1 812.124  27
   1 -21   7 16769.2 763.526  36
  -1 -21  -7 19590.7 848.684  20
  -1 -21  -7 19660.8 801.881   6
   1  21   7 18453.6 645.870  14
  -1 -21  -7 16342.0 698.842  37
   1  21   8 3323.45 258.218  14
  -1 -21  -8 3836.35 333.344  20
  -1 -21  -8 3432.73 369.926  27
   1 -21   8 3532.85 382.431  36
  -1 -21  -8 3115.19 329.130   6
   1  21   9 3091.26 233.212  14
  -1 -21  -9 2473.47 223.852  20
  -1 -21  -9 3539.83 292.010   6
   1  21   9 3062.56 277.597  11
   1 -21   9 2894.58 317.742  36
   1  21  10 13416.4 455.842  11
   1 -21  10 12681.2 468.126  36
   1  21  10 12794.4 355.201  14
  -1  22  10 1604.24 127.343  11
   1 -22 -10 1673.93 175.482  15
   1 -22  -9 8161.96 334.114  24
  -1  22   9 8737.77 377.825  11
  -1 -22   9 8933.93 392.623  18
   1 -22  -9 9127.63 432.049   6
  -1  22   8 3069.68 258.619  11
  -1 -22   8 2904.05 291.053  18
   1 -22  -8 3462.77 337.983  20
   1 -22  -8 3287.27 305.262   6
  -1  22   7 4604.93 350.814  11
   1 -22  -7 4481.61 411.566   6
  -1 -22   7 4799.23 388.204  18
   1 -22  -7 4747.09 445.075  20
   1 -22  -6-145.041 244.786  20
  -1 -22   6-98.1268 163.730  18
   1 -22  -6-59.2309 195.733   8
  -1  22   6-190.669 128.282  11
   1 -22  -6-232.489 237.175   6
  -1  22   6 179.899 235.386  35
  -1 -22   5 22617.2 886.215  13
   1 -22  -5 22713.2 905.711   8
  -1 -22   5 23190.9 870.314  18
   1 -22  -5 24722.6 1023.21  20
   1 -22  -5 23705.7 927.185   6
  -1  22   5 23562.2 1318.49  35
  -1 -22   4 1672.74 304.584  19
  -1 -22   4 1435.12 289.329  18
   1 -22  -4 1288.75 343.827   8
  -1 -22   4 1786.28 311.423  13
   1 -22  -4 2099.01 357.636   6
  -1 -22   3 25743.3 946.636  18
  -1 -22   3 23548.1 885.861  19
  -1 -22   3 26888.7 957.693   8
   1 -22  -3 24503.8 1001.67   8
  -1 -22   3 22447.8 915.749  13
   1 -22  -3 26793.4 995.231   6
   1 -22  -2 1235.17 292.674  24
  -1 -22   2 1397.11 292.239  19
  -1 -22   2 1346.40 303.265  18
  -1 -22   2 1737.57 298.519   8
   1 -22  -2 1124.02 345.223   8
  -1 -22   2 1046.27 258.281  13
   1 -22  -2 1284.89 296.832   6
  -1 -22   1 31011.6 1098.45   8
   1 -22  -1 28543.4 1106.02   8
  -1 -22   1 28637.7 1007.21  19
  -1 -22   1 27311.7 1001.92  13
   1 -22  -1 30246.1 1073.49  24
   1 -22   0 11061.0 694.157  24
  -1 -22   0 11352.9 686.725  19
   1 -22   0 11444.5 720.092   8
  -1 -22   0 13456.6 742.740   8
   1 -22   1 11605.2 696.805   8
  -1 -22  -1 11709.0 709.843   8
   1 -22   1 10973.0 681.556  24
   1 -22   1 10103.4 540.427  21
  -1 -22  -1 11280.0 606.666  24
   1 -22   2 21688.3 890.009   8
  -1 -22  -2 23831.4 986.551   8
   1 -22   2 22002.3 909.445  25
   1 -22   2 21150.3 914.923  24
  -1 -22  -2 22855.3 872.771  27
   1 -22   3-156.719 214.345   8
  -1 -22  -3 438.005 257.047   8
   1 -22   3 505.908 251.651  25
  -1 -22  -3 525.463 246.080  27
  -1 -22  -4 779.523 315.059   8
  -1 -22  -4 797.540 303.398  27
   1 -22   4 682.878 253.789  25
  -1 -22  -5 3457.74 417.186   8
   1 -22   5 3210.20 398.604  25
   1 -22   5 3149.76 403.674  36
  -1 -22  -5 2930.17 392.196  27
  -1 -22  -6 5745.82 483.294  27
   1 -22   6 5353.78 461.555  25
  -1 -22  -6 5479.07 478.500   6
   1 -22   6 5408.96 484.881  36
  -1 -22  -6 5058.98 381.266   8
  -1 -22  -7 470.398 193.093  20
  -1 -22  -7-115.307 207.014  27
   1 -22   7 58.9732 234.279  36
  -1 -22  -7 38.7189 153.978   6
   1  22   8 4449.94 260.743  14
  -1 -22  -8 4546.75 352.966  20
  -1 -22  -8 3872.03 365.994  27
   1 -22   8 4378.26 395.292  36
  -1 -22  -8 4976.53 377.356   6
   1  22   9 5648.75 247.456  14
   1  22   9 6190.84 342.994  11
   1 -22   9 6377.06 386.334  36
  -1 -22  -9 6662.05 341.795   6
  -1 -22  -9 6183.26 308.072  20
   1  22  10 434.818 100.502  11
   1 -23  -9 399.465 116.905   6
  -1  23   9-116.120 49.8499  11
   1 -23  -8 79.4488 118.857  24
   1 -23  -8-11.6327 162.177   6
  -1  23   8-115.909 65.1661  11
   1 -23  -8 269.983 167.590  20
  -1 -23   8 258.070 152.575  18
   1 -23  -7 96.4532 177.082  24
  -1 -23   7 149.930 178.351  18
   1 -23  -7 41.9009 244.948  20
   1 -23  -7-169.552 202.795   6
  -1  23   7 104.820 101.926  11
   1 -23  -6 310.852 137.523   8
  -1 -23   6 325.006 178.209  18
   1 -23  -6 492.938 254.423  20
   1 -23  -6 760.998 259.872   6
  -1  23   6 625.458 143.747  11
  -1 -23   5 5338.38 447.992  18
   1 -23  -5 6744.48 547.139  20
   1 -23  -5 6350.71 494.381   8
   1 -23  -5 6848.99 502.536   6
  -1  23   5 5160.13 655.896  35
   1 -23  -4 1719.34 301.998  24
  -1 -23   4 1391.85 294.974  19
   1 -23  -4 1497.14 304.981  20
  -1 -23   4 939.658 267.011  18
   1 -23  -4 1603.11 348.431   8
   1 -23  -4 1443.04 312.703   6
  -1  23   4 1925.69 389.553  35
   1 -23  -3 1635.20 336.606  24
  -1 -23   3 1599.36 333.122  13
   1 -23  -3 1206.22 342.698   8
  -1 -23   3 910.023 308.982   8
   1 -23  -3 1459.99 296.636   6
  -1 -23   3 1411.77 293.905  19
  -1 -23   3 1424.29 269.566  18
  -1 -23   2 5535.90 500.793   8
   1 -23  -2 4857.44 523.610   8
  -1 -23   2 4929.46 462.022  19
   1 -23  -2 4957.35 413.111   6
   1 -23  -2 5138.67 477.890  24
   1 -23  -1-117.022 199.500  24
  -1 -23   1 33.8878 221.896  19
   1 -23  -1 103.412 283.915   8
  -1 -23   1-1.01726 304.246   8
   1 -23   0 1208.07 300.803  24
  -1 -23   0 764.737 314.797  19
  -1 -23   0 1026.02 316.408   8
   1 -23   0 1140.43 349.134   8
   1 -23   1 13322.5 726.124  24
  -1 -23  -1 14781.6 789.075   8
   1 -23   1 13472.6 744.116   8
   1 -23   2 8028.44 574.952  25
   1 -23   2 8317.63 592.820  24
   1 -23   2 8878.96 604.471   8
  -1 -23  -2 9463.03 635.384   8
  -1 -23  -3 2509.68 353.443  27
   1 -23   3 2044.89 343.293  25
   1 -23   3 2728.60 364.976   8
  -1 -23  -3 2209.77 381.990   8
   1 -23   4 978.931 271.571  25
  -1 -23  -4 808.402 293.433  27
  -1 -23  -4 930.196 332.796   8
   1 -23   5-147.953 213.687  25
  -1 -23  -5 213.162 200.079  27
  -1 -23  -5 196.867 212.903   8
  -1 -23  -6 6909.66 406.610   8
  -1 -23  -6 7448.38 492.747   6
  -1 -23  -6 6486.08 469.272  27
  -1 -23  -7 60.4411 157.235   6
  -1 -23  -7-78.2505 182.250  27
  -1 -23  -7 84.8605 123.167  20
   1  23   8 750.512 159.034  11
  -1 -23  -8 671.513 170.591   6
  -1 -23  -8 819.835 170.857  20
   1  23   9 3286.34 224.814  11
  -1 -23  -9 3373.94 211.983   6
   1 -24  -9 1585.99 150.272   6
   1 -24  -8 407.060 114.110  24
  -1  24   8 653.966 127.764  11
   1 -24  -8 419.615 135.788   6
   1 -24  -8 523.773 125.959  20
   1 -24  -7 436.087 187.624  24
   1 -24  -7 175.389 214.473  20
  -1  24   7 10.1461 69.7272  11
   1 -24  -7 165.881 200.994   6
   1 -24  -6 1332.79 168.720   8
  -1 -24   6 1153.77 190.102  18
   1 -24  -6 986.298 266.075  20
   1 -24  -6 1128.14 258.939   6
   1 -24  -6 1168.24 252.170  24
   1 -24  -5 3354.03 354.764   8
   1 -24  -5 3866.29 435.960  20
  -1 -24   5 3294.11 316.196  18
   1 -24  -5 4170.60 397.036   6
   1 -24  -5 3281.84 341.709  24
   1 -24  -4 26.9614 261.650   8
  -1 -24   4 469.124 173.836  19
  -1 -24   4 406.529 207.797  18
   1 -24  -4 191.786 241.633  20
   1 -24  -4 151.876 186.544   6
   1 -24  -4-16.3529 220.037  24
   1 -24  -3 5710.37 522.240   8
  -1 -24   3 6976.33 479.460   8
  -1 -24   3 5749.60 448.868  19
   1 -24  -3 6463.89 491.071   6
   1 -24  -3 6194.67 495.319  24
  -1 -24   2 2881.53 380.908   8
   1 -24  -2 2615.69 400.703   8
  -1 -24   2 2607.00 353.737  19
   1 -24  -2 2833.15 353.979   6
   1 -24  -2 2851.32 391.849  24
   1 -24  -1 22310.5 898.790  24
   1 -24  -1 22578.4 929.971   8
  -1 -24   1 24970.3 940.832   8
   1 -24   0 757.978 252.345  24
   1 -24   0 911.874 349.631   8
  -1 -24   0 893.157 288.546   8
   1 -24   1 4325.85 470.091  24
   1 -24   1 4344.55 425.307  25
  -1 -24  -1 4502.19 493.194   8
   1 -24   1 4014.68 450.851   8
   1 -24   2 3862.48 418.210  25
  -1 -24  -2 5056.77 483.038   8
   1 -24   2 4242.83 437.974   8
   1 -24   3 3042.05 357.538  25
  -1 -24  -3 2463.16 333.992  27
   1 -24   3 2582.24 366.451   8
  -1 -24  -3 3099.29 431.571   8
   1 -24   4 13697.3 658.807  25
  -1 -24  -4 14877.2 684.587  27
  -1 -24  -4 14889.4 705.367   8
   1 -24   5 10108.7 540.638  25
  -1 -24  -5 9831.74 514.592   8
  -1 -24  -5 10774.0 582.122  27
  -1 -24  -5 10430.9 581.416   6
  -1 -24  -6 10763.2 489.504   8
  -1 -24  -6 10605.7 557.475   6
  -1 -24  -6 10809.3 567.277  27
  -1 -24  -7 953.328 204.693   6
  -1 -24  -7 945.132 174.120  20
   1  24   8 1468.64 150.529  11
  -1 -24  -8 1190.32 148.545  20
  -1 -24  -8 1048.90 179.817   6
   1 -25  -8 5319.01 285.764   6
   1 -25  -7 180.561 169.796  20
   1 -25  -7 91.0581 154.358   6
   1 -25  -7-8.26379 94.4742  24
   1 -25  -6 665.617 149.178   8
   1 -25  -6 763.730 213.842  20
   1 -25  -6 828.874 222.870   6
   1 -25  -6 702.507 179.364  24
   1 -25  -5 5532.55 396.731   8
   1 -25  -5 5201.31 438.235  20
   1 -25  -5 5535.03 389.013   6
   1 -25  -5 5512.35 399.071  24
   1 -25  -4 228.025 184.328   8
   1 -25  -4-23.8267 164.478  20
   1 -25  -4 21.1686 167.569   6
   1 -25  -4 286.354 154.982  24
   1 -25  -3 1285.00 286.908   8
  -1 -25   3 1673.55 253.434   8
   1 -25  -3 1503.77 298.831  20
   1 -25  -3 1481.98 240.108   6
   1 -25  -3 1079.89 273.757  24
   1 -25  -2 248.098 150.138   6
   1 -25  -2 167.082 221.616  24
   1 -25  -2-207.926 246.865   8
  -1 -25   2-116.805 235.391   8
   1 -25  -1 6575.08 500.772  24
   1 -25  -1 6370.11 503.823   8
  -1 -25   1 7045.21 529.878   8
   1 -25   0 24243.8 917.676  24
  -1 -25   0 25984.1 936.321   8
   1 -25   0 24452.6 917.811   8
   1 -25   1 68.4847 205.629  24
   1 -25   1 186.564 211.199  25
   1 -25   1 87.7145 241.618   8
  -1 -25  -1-47.9026 272.517   8
   1 -25   2 18389.4 724.106  25
   1 -25   2 17359.9 715.585   8
  -1 -25  -2 18985.1 797.430   8
   1 -25   3 1149.47 270.444  25
  -1 -25  -3 966.466 242.622   6
  -1 -25  -3 1360.10 202.821  27
   1 -25   3 859.015 219.450   8
  -1 -25  -3 1139.46 299.661   8
   1 -25   4 2934.48 334.316  25
  -1 -25  -4 2879.03 339.849   6
  -1 -25  -4 2463.52 288.555  27
  -1 -25  -4 2793.30 305.687   8
   1 -25   5 5808.96 399.942  25
  -1 -25  -5 5953.79 391.957   8
  -1 -25  -5 6713.53 457.675   6
  -1 -25  -5 5872.71 409.840  27
  -1 -25  -6 15701.0 641.713  20
  -1 -25  -6 15263.2 504.512   8
  -1 -25  -6 14531.8 597.132   6
  -1 -25  -7 2468.38 232.174  20
  -1 -25  -7 2179.85 234.388   6
   1  25   7 2758.04 214.299  11
  -1 -25  -8 210.047 63.8172   6
   1  25   8 448.226 71.7427  11
   1 -26  -7 3861.67 263.517   6
   1 -26  -7 3808.36 279.674  20
   1 -26  -6 481.083 106.661   8
   1 -26  -6 714.669 205.052  20
   1 -26  -6 536.507 170.795   6
   1 -26  -6 439.814 137.476  24
   1 -26  -5-341.199 116.772   8
   1 -26  -5 139.345 189.849  20
   1 -26  -5 36.9798 159.776   6
   1 -26  -5 156.982 175.788  24
   1 -26  -4 109.578 178.414   8
   1 -26  -4 375.808 233.419  20
   1 -26  -4 377.955 169.685   6
   1 -26  -4 453.093 182.577  24
   1 -26  -3 346.691 179.910   8
  -1 -26   3 267.292 197.545   8
   1 -26  -3 189.273 229.464  20
   1 -26  -3 247.816 191.337   6
   1 -26  -3 86.5977 194.770  24
  -1 -26   2 2646.79 322.040   8
   1 -26  -2 2593.96 342.113   8
   1 -26  -2 2935.61 337.669  20
   1 -26  -2 2381.62 324.471  24
  -1 -26   1 3273.17 371.550   8
   1 -26  -1 2977.12 385.622   8
   1 -26  -1 3429.97 347.483  20
   1 -26  -1 3667.60 377.617  24
   1 -26   0 193.055 214.382  24
   1 -26   0 366.841 197.646  25
  -1 -26   0-266.453 244.542   8
   1 -26   0-67.7966 227.987   8
  -1 -26  -1 2826.73 320.396   6
   1 -26   1 2911.78 329.625  25
   1 -26   1 2632.82 376.035   8
  -1 -26  -1 2635.98 357.069   8
  -1 -26  -2 21524.8 734.493   6
   1 -26   2 22020.4 731.175  25
   1 -26   2 20150.1 724.705   8
  -1 -26  -2 22077.6 809.966   8
  -1 -26  -3 1984.32 278.934   6
   1 -26   3 1836.21 261.100  25
  -1 -26  -3 1849.92 292.141   8
   1 -26   4 16217.0 585.290  25
  -1 -26  -4 16128.2 624.411   8
  -1 -26  -4 15509.4 562.592  27
  -1 -26  -4 16884.4 648.436   6
  -1 -26  -5-248.681 176.894   6
  -1 -26  -5-416.161 129.048   8
  -1 -26  -6 12352.4 514.288  20
  -1 -26  -6 12004.9 371.051   8
  -1 -26  -6 12024.6 488.371   6
   1  26   6 12243.7 395.717  11
  -1 -26  -7 47.8860 41.6510  20
  -1 -26  -7-6.13733 121.183   6
   1 -27  -6 1510.40 196.906  20
   1 -27  -6 1785.71 188.019   6
   1 -27  -5 3511.80 260.793   8
   1 -27  -5 3503.55 306.463  20
   1 -27  -5 3822.23 265.967  24
   1 -27  -5 3665.23 260.696   6
   1 -27  -4 2655.25 260.736   8
   1 -27  -4 2479.56 271.401  20
   1 -27  -4 2362.62 245.795  24
   1 -27  -4 2670.08 256.571   6
   1 -27  -3 134.385 172.091   8
  -1 -27   3 530.890 138.510   8
   1 -27  -3 451.945 197.601  20
   1 -27  -3 817.151 207.346  24
   1 -27  -3 709.651 149.080   6
   1 -27  -2 5010.35 387.396  24
   1 -27  -2 5123.51 326.487  25
   1 -27  -2 4776.64 379.817  20
  -1 -27   2 4743.88 355.873   8
   1 -27  -2 4219.36 392.185   8
   1 -27  -1 336.794 205.714  24
   1 -27  -1 177.685 157.271  25
   1 -27  -1 301.876 170.838  20
   1 -27  -1 347.237 233.294   8
  -1 -27   1 336.518 214.667   8
   1 -27   0 268.784 235.062   8
  -1 -27   0 38.2384 180.344   8
   1 -27   0 638.153 194.532  25
   1 -27   1 17730.1 653.149   8
  -1 -27  -1 17177.9 674.677   8
   1 -27   1 16597.1 577.521  25
   1 -27   2 92.4693 192.314   8
  -1 -27  -2 75.0391 159.928   8
  -1 -27  -2 282.918 162.313   6
   1 -27   2 210.984 171.788  25
  -1 -27  -3 2715.42 273.584   8
  -1 -27  -3 2469.65 277.055   6
   1 -27   3 2823.07 249.736  25
  -1 -27  -4 1435.94 183.008   8
  -1 -27  -4 1194.82 220.616   6
  -1 -27  -5 439.733 138.438  20
  -1 -27  -5 744.118 145.490   8
  -1 -27  -5 356.362 155.369   6
  -1 -27  -6 8544.38 365.928  20
  -1 -27  -6 8744.23 357.208   6
   1 -28  -5 1142.65 159.229  20
   1 -28  -4-244.205 154.715  20
   1 -28  -4 208.414 115.705   8
   1 -28  -3 2226.99 232.371  20
   1 -28  -3 2554.00 244.858   8
   1 -28  -2 731.393 163.558  20
   1 -28  -2 881.351 233.761   8
  -1 -28   2 814.765 181.239   8
   1 -28  -1 6243.69 404.636   8
  -1 -28   1 7205.38 398.968   8
  -1 -28   0 8803.05 451.954   8
   1 -28   0 8959.52 451.858   8
   1 -28   1 5424.69 349.316   8
  -1 -28  -1 5210.85 365.184   8
   1 -28   2 1842.22 204.149   8
  -1 -28  -2 1782.69 248.741   8
  -1 -28  -2 1572.86 175.639   6
  -1 -28  -3 3551.89 269.272   8
  -1 -28  -3 3836.67 269.494   6
  -1 -28  -4 2407.34 252.756  20
  -1 -28  -4 2092.11 206.214   8
  -1 -28  -4 2342.23 210.743   6
  -1 -28  -5 38.7448 42.8170  20
  -1 -28  -5 195.199 98.0998   6
   1 -29  -3 235.684 131.137   8
   1 -29  -2 205.849 164.158   8
   1 -29  -1 7834.30 374.225   8
  -1 -29   1 7538.63 345.719   8
   1 -29   0 1040.18 179.067   8
  -1 -29   0 928.214 175.546   8
  -1 -29  -1 2757.99 257.162   8
   1 -29   1 2724.92 221.148   8
  -1 -29  -2 1297.41 176.981   8
  -1 -29  -3 2960.97 246.991  20
  -1 -29  -3 3252.58 217.043   8
  -1 -29  -4 1994.46 193.033  20
   1 -30  -1 9648.85 335.256   8
  -1 -30  -1 1643.90 169.206   8
  -2   0  14 3592.49 269.446  36
   2   0 -13-229.811 151.884   9
  -2   0  13-56.5698 160.156  26
  -2   0  13-70.0733 219.103  36
   2   0 -12 41441.8 1096.96   9
   2   0 -12 37919.7 969.299  38
  -2   0  12 41336.8 1146.32  36
  -2   0  11-286.201 202.901  11
   2   0 -11 32.4829 200.919  38
  -2   0  11 189.393 220.241  36
  -2   0  10 44724.4 1222.82  11
  -2   0  10 43652.2 1277.00  36
   2   0 -10 42481.0 1181.95  38
   2   0 -10 43335.2 1336.81  15
   2   0  -9 15.2505 238.832  15
  -2   0   9 469.498 164.306  11
   2   0  -9 575.843 219.620  38
   2   0  -8 49000.0 1725.29   2
  -2   0   7-218.387 181.249  35
   2   0  -7 320.690 234.999   2
  -2   0   6 47421.1 1421.85  35
   2   0  -6 43960.4 1431.08   2
  -2   0   5-216.128 206.546  35
   2   0  -5 249.938 229.922   2
  -2   0   4 8280.09 551.637  35
   2   0  -4 7880.28 550.043   2
  -2   0   3 229.140 189.131  35
   2   0  -3 118.746 210.316   4
  -2   0   2 38641.8 1042.77  35
   2   0  -2 37353.2 980.739   4
  -2   0   1-69.2125 160.956  35
   2   0  -1-43.1927 164.157   4
   2   0   0 21702.1 701.332   4
   2   0   0 22023.3 565.773  40
  -2   0   0 21431.5 721.865  41
   2   0   0 23517.4 428.924  31
   2   0   1-48.0168 111.559   3
   2   0   1-0.60403 161.712   4
  -2   0  -1 22.7599 171.887  41
   2   0   2 907.604 199.450   4
   2   0   2 877.438 172.400   3
  -2   0  -2 924.723 223.226  41
  -2   0  -2 803.765 238.618  32
  -2   0  -3 71.1657 171.421  32
   2   0   3 106.334 148.928   4
   2   0   3-51.1262 148.677   3
   2   0   4 101927. 1466.96   4
  -2   0  -4 102244. 1589.20  35
  -2   0  -4 103151. 1894.08  32
  -2   0  -5-173.037 227.993  44
   2   0   5-202.005 252.875  42
  -2   0  -5 60.0009 200.844  32
  -2   0  -6 52727.2 1579.18  32
  -2   0  -6 51061.1 1538.21  44
   2   0   6 53580.5 1598.39  42
   2   0   6 50485.3 1647.61   3
   2   0   7-201.431 305.521  42
  -2   0  -7-106.159 226.649  44
  -2   0  -7-208.096 218.729  32
   2   0   7 469.777 362.331   3
   2   0   8 37478.0 1729.63   3
  -2   0  -8 33945.6 1525.74  32
   2   0   8 39628.7 1607.87  42
   2   0   9-332.851 383.165   3
   2   0   9-423.329 212.697  12
   2   0   9-178.003 183.178  17
  -2   0  -9-749.281 341.710  32
  -2   0 -10 6091.84 501.445  38
   2   0  10 5297.52 505.737  12
   2   0  10 6687.90 539.659  17
   2   0  11 171.293 207.896  12
   2   0  11-411.273 199.357  17
  -2   0 -11 77.1784 183.278  38
   2   0  11-260.809 241.943   5
   2   0  12 539.730 204.883  29
   2   0  12 936.530 225.187  12
  -2   0 -12 671.998 250.431  38
   2   0  12 633.749 267.610   5
   2   0  12 731.317 162.424  17
  -2   0 -13-65.0198 156.923  38
   2   0  13-66.1467 173.481   5
   2   0  13 437.319 154.708  29
   2   0  14-51.5273 116.685   5
  -2   1  14 109.263 142.399  36
  -2  -1  14 174.608 149.003  36
   2  -1 -14 337.979 84.8036   9
  -2   1  13 71.7010 194.260  26
   2   1 -13 337.868 135.181  45
  -2  -1  13 140.749 197.694  36
  -2   1  13 387.107 204.007  36
   2  -1 -13 101.264 131.648  38
   2   1 -13 275.308 111.968   9
   2  -1 -13 641.622 177.426   9
  -2  -1  12 435.572 236.430  36
  -2   1  12 453.066 262.932  36
   2  -1 -12 371.858 211.753  38
   2   1 -12 646.161 222.229   9
   2  -1 -12 386.655 285.406   9
  -2  -1  12 859.609 225.700  26
  -2   1  11 13534.9 654.435  11
  -2  -1  11 12544.5 642.837  11
   2  -1 -11 12980.2 708.917  15
  -2   1  11 13487.9 731.851  36
  -2  -1  11 12842.2 711.417  36
   2   1 -11 12558.5 628.767  38
   2  -1 -11 12341.4 646.438  38
  -2  -1  10 11241.5 630.350  11
  -2   1  10 10651.3 641.395  11
   2   1 -10 11444.2 610.044  38
   2  -1 -10 10514.6 637.625  38
   2  -1 -10 9799.18 680.457  15
  -2  -1  10 11530.5 664.972  36
   2   1  -9 37666.4 1081.32  38
   2  -1  -9 37702.9 1142.33  38
   2  -1  -9 39241.5 1263.41  15
   2   1  -9 37720.8 1216.54  15
  -2   1   9 40936.0 1180.36  11
  -2  -1   9 38833.6 1123.85  11
   2   1  -9 41484.5 1695.74   2
   2  -1  -9 43174.4 1744.38   2
   2   1  -8 3916.43 549.953   2
   2  -1  -8 4796.01 599.388   2
  -2   1   8 4255.19 499.721  35
   2  -1  -7 8999.93 743.738   2
   2   1  -7 8383.45 723.775   2
  -2   1   7 8611.83 671.049  35
  -2  -1   7 9546.12 677.672  35
   2   1  -6 41728.2 1432.86   2
   2  -1  -6 41613.3 1367.45   2
  -2  -1   6 42120.3 1323.99  35
  -2   1   6 40663.9 1334.03  35
   2  -1  -5 2228.70 368.316   2
   2   1  -5 1957.29 346.056   2
  -2  -1   5 1534.72 286.743  35
  -2   1   5 1621.85 308.194  35
   2   1  -4 1458.68 282.672   2
   2  -1  -4 473.375 253.932   2
  -2   1   4 1265.68 293.711  35
  -2  -1   4 706.576 256.863  35
   2  -1  -3 28138.2 882.314   2
   2   1  -3 27561.2 884.407   4
  -2  -1   3 27773.0 920.171  35
  -2   1   3 27430.1 933.641  35
   2   1  -2 340.441 218.835   4
   2  -1  -2 574.688 219.321   4
  -2   1   2 345.878 172.560  35
  -2  -1   2 278.392 182.153  35
   2   1  -1 1901.61 291.342   4
   2  -1  -1 2308.87 300.218   4
  -2  -1   1 1704.45 246.088  35
  -2   1   1 2144.81 280.519  35
  -2  -1   0 739.157 195.360  41
  -2  -1   0 854.208 182.797  35
   2  -1   0 830.055 134.989  40
   2   1   0 866.231 177.237  40
   2   1   0 910.532 247.968   4
   2  -1   0 877.981 225.743   4
   2   1   0 1086.90 98.4487  31
   2  -1   0 1016.35 147.177  31
  -2  -1  -1 44009.6 1033.99  41
  -2   1  -1 44352.3 1072.25  41
  -2  -1  -1 43890.8 1029.84  35
   2   1   1 43371.8 977.366   4
   2  -1   1 43898.2 948.483   4
   2   1   1 45222.5 729.175   3
   2  -1   1 43394.2 796.898   3
   2  -1   1 43665.8 604.472  31
  -2   1  -2 1764.17 265.390  41
  -2  -1  -2 1891.91 268.678  32
   2   1   2 1415.52 235.507   4
   2  -1   2 1345.67 228.474   4
   2  -1   2 1574.71 234.586   3
  -2  -1  -2 1910.69 280.854  35
  -2   1  -2 1878.49 280.615  32
   2  -1   3 4463.06 326.456   4
   2   1   3 4922.38 352.827   4
   2  -1   3 4823.22 396.422   3
  -2  -1  -3 5072.00 395.579  35
  -2  -1  -3 5773.02 445.175  32
  -2   1  -3 4709.09 441.825  32
   2  -1   4 20132.1 847.501  42
  -2  -1  -4 20468.8 759.665  35
   2   1   4 20275.4 708.051   4
  -2   1  -4 19245.9 848.515  32
  -2  -1  -4 20824.0 867.191  32
   2  -1   4 19304.8 623.388   4
   2  -1   4 19719.0 850.067   3
   2   1   5 484.411 176.067   4
   2  -1   5 286.184 217.961   3
  -2   1  -5 847.699 248.048  32
  -2  -1  -5 306.246 236.498  32
  -2   1  -5 360.121 225.020  44
  -2  -1  -5 156.669 193.825  44
   2  -1   5 191.045 212.225  42
   2   1   5-175.870 203.117  42
   2  -1   6-1.56566 236.237   3
  -2  -1  -6 57.3890 197.140  32
  -2   1  -6 27.9911 214.490  32
   2  -1   6-292.770 221.066  42
  -2  -1  -6 11.8910 231.230  44
  -2   1  -6 269.227 253.441  44
   2   1   6 109.482 232.676  42
   2   1   7 255.779 358.096   3
   2  -1   7 504.249 293.582   3
   2   1   7 527.278 284.785  42
   2  -1   7 24.6616 214.579  42
  -2  -1  -7 487.734 335.308  44
  -2   1  -7 305.539 250.320  44
  -2   1  -7 196.644 243.548  32
  -2  -1  -7-9.61083 235.165  32
  -2   1  -8 6628.15 698.827  44
   2  -1   8 5926.06 661.250  42
   2   1   8 5851.17 673.148  42
   2  -1   8 6209.87 498.958  17
   2   1   8 5732.08 754.359   3
   2  -1   8 5866.48 781.076   3
   2  -1   8 5710.86 499.595  12
  -2  -1  -8 4933.95 585.981  32
  -2   1  -8 5549.49 660.400  32
  -2  -1  -9 1910.55 420.238  32
  -2   1  -9 1720.47 374.337  32
  -2  -1  -9 1446.14 300.455  38
   2  -1   9 1908.68 325.587  17
   2   1   9 1585.17 297.249  17
   2  -1   9 1546.10 485.974   3
   2   1   9 1267.76 576.712   3
   2   1   9 2136.48 519.097  42
   2  -1   9 1683.42 532.934  42
   2  -1   9 1297.58 329.090  12
   2   1   9 1567.10 310.363  12
   2   1  10 47760.1 1317.04  17
   2  -1  10 47155.1 1313.44  17
   2  -1  10 50283.4 1398.20  12
   2   1  10 48370.4 1356.38  12
  -2  -1 -10 48936.6 1329.42  38
  -2   1 -10 47199.5 1279.37  38
   2  -1  11 466.490 242.212  12
   2   1  11 602.822 253.495  12
  -2  -1 -11 515.142 240.118  38
  -2   1 -11 390.954 227.061  38
   2   1  11 370.881 209.910  17
   2  -1  11 633.578 252.297  17
   2  -1  11 637.826 296.262   5
   2   1  11 409.804 266.253   5
   2   1  12-71.7614 203.468  29
   2  -1  12 45.5348 186.250  29
   2   1  12 219.488 169.329  23
  -2  -1 -12 128.511 225.449  38
  -2   1 -12 220.505 178.639  38
   2   1  12 166.306 255.309   5
   2  -1  12-17.8951 204.034   5
   2   1  12 63.5432 64.9423  17
   2  -1  12-80.9901 60.0975  17
   2   1  12-132.602 123.351  12
   2  -1  12-301.297 193.410  12
  -2  -1 -13 515.383 190.796  38
  -2   1 -13 462.754 181.713  38
   2  -1  13 504.772 205.678   5
   2   1  13 335.444 161.054   5
   2  -1  13 530.369 176.288  29
   2   1  13 808.699 192.996  29
   2  -1  14 372.607 141.358   5
   2   1  14 168.199 94.9410   5
  -2  -2  14 2968.56 246.553  36
  -2   2  14 2645.69 235.342  36
   2  -2 -14 3165.82 194.724   9
  -2   2  13 1608.20 271.079  36
  -2  -2  13 1514.19 274.994  36
   2  -2 -13 1412.98 224.334  38
   2   2 -13 1060.54 155.302   9
   2  -2 -13 1481.31 234.069   9
  -2   2  13 1172.90 231.049  26
   2  -2 -12 8848.43 531.546  38
  -2  -2  12 9808.52 579.135  36
  -2   2  12 9528.12 567.164  36
  -2  -2  12 8838.24 507.205  26
   2  -2 -12 9621.46 573.636   9
  -2   2  12 8877.55 489.901  11
   2   2 -12 10989.3 534.204   9
  -2   2  11 327.017 233.528  11
   2  -2 -11 216.810 168.496  15
  -2   2  11-89.7458 227.944  36
  -2  -2  11 12.1890 222.720  36
   2  -2 -11-259.319 187.463  38
  -2  -2  10 1538.44 297.193  11
  -2   2  10 1667.79 279.734  11
   2  -2 -10 1631.95 308.634  38
   2  -2 -10 1451.49 332.131  15
  -2  -2  10 1676.62 345.503  36
   2  -2  -9 11086.4 877.222   2
   2   2  -9 10873.8 928.117   2
  -2  -2   9 8902.09 558.552  11
  -2   2   9 8879.41 584.692  11
  -2  -2   9 10856.0 648.378  36
   2  -2  -9 9114.57 653.379  15
   2  -2  -9 10304.1 603.931  38
  -2   2   8 8431.91 692.985  35
   2  -2  -8 8506.08 755.472   2
   2   2  -8 9791.97 847.823   2
  -2   2   7 623.146 252.099  35
   2  -2  -7 312.900 255.276   2
   2   2  -7 676.614 333.426   2
  -2  -2   7 441.045 237.690  42
  -2  -2   6 37983.4 1227.92  35
  -2   2   6 36072.5 1296.45  35
   2   2  -6 36100.0 1358.83   2
  -2  -2   5 28461.2 1021.27  35
  -2   2   5 27187.7 1062.09  35
   2   2  -5 35330.5 1210.92   2
   2  -2  -5 35258.8 1216.26   2
  -2   2   4 927.587 264.350  35
  -2  -2   4 356.582 205.128  35
   2   2  -4 691.823 261.271   2
   2  -2  -4 605.728 260.243   2
  -2   2   3 18232.6 785.643  35
  -2  -2   3 16863.7 721.189  35
   2  -2  -3 18899.9 743.670   2
   2   2  -3 17821.0 725.628   4
  -2   2   2 19151.8 756.004  35
  -2  -2   2 18604.7 731.988  35
   2   2  -2 19732.6 733.292   4
  -2  -2   1 85182.0 1471.12  35
  -2   2   1 84294.8 1479.30  35
   2   2  -1 89187.7 1481.35   4
   2  -2  -1 91198.7 1465.14   4
  -2  -2   1 86248.8 1281.10  41
   2   2   0 127552. 1723.46   4
   2  -2   0 136545. 1684.23   4
  -2  -2   0 137622. 1682.94  41
   2   2   0 138128. 1613.57  40
   2  -2   0 130337. 1075.58  40
   2  -2   0 131528. 1334.10  31
  -2  -2   0 121035. 1723.63  35
   2   2   1 18936.2 676.503   4
   2  -2   1 19395.2 637.540   4
  -2   2  -1 19508.2 753.524  41
  -2  -2  -1 19618.6 692.082  41
   2  -2   1 20375.5 503.448  31
  -2  -2  -1 20463.3 729.091  35
   2  -2   2 11794.9 489.454   4
   2   2   2 13085.4 569.849   4
   2  -2   2 12289.4 543.367   3
  -2   2  -2 12734.7 629.936  41
  -2  -2  -2 12512.1 588.798  32
  -2  -2  -2 13032.5 588.950  35
  -2   2  -2 12789.7 611.640  32
   2  -2   3 7337.37 383.899   4
   2  -2   3 7788.92 504.668   3
   2   2   3 8350.04 481.685   4
  -2  -2  -3 8280.00 533.599  32
  -2  -2  -3 6963.10 454.953  35
  -2   2  -3 8198.07 534.441  32
   2  -2   4 71581.7 1093.01   4
   2  -2   4 67703.7 1555.64   3
   2  -2   4 74125.0 1577.12  42
  -2  -2  -4 72686.6 1510.70  44
   2   2   4 69064.2 1339.54   4
  -2   2  -4 67967.6 1568.91  32
  -2  -2  -4 72900.1 1577.57  32
   2  -2   5 5260.32 534.233   3
  -2  -2  -5 6087.30 500.989  44
  -2   2  -5 5602.33 495.209  44
   2  -2   5 6292.46 542.380  42
   2   2   5 5637.38 428.115   4
  -2  -2  -5 6279.29 530.265  32
  -2   2  -5 6688.59 563.469  32
   2  -2   6 40.5504 209.427  42
  -2  -2  -6 44.6255 253.575  44
  -2   2  -6-107.930 187.266  44
   2   2   6-148.046 219.492  42
  -2   2  -6 52.7629 261.263  32
  -2  -2  -6 67.5002 188.207  32
   2  -2   6-119.041 296.372   3
  -2  -2  -7 2748.21 451.880  44
   2  -2   7 2314.66 422.247  42
   2   2   7 2336.88 471.753  42
  -2   2  -7 2268.76 394.407  44
   2  -2   7 3168.62 506.779   3
  -2   2  -7 2233.71 406.001  32
  -2  -2  -7 2042.25 389.262  32
  -2   2  -8 506.191 284.775  32
  -2  -2  -8 553.168 266.020  32
   2   2   8 544.490 306.515  42
   2  -2   8 558.960 245.953  42
  -2   2  -8 332.112 284.060  44
   2  -2   8 20.7269 224.877  17
   2  -2   8 1107.68 290.692  12
   2  -2   8 1254.28 390.819   3
   2   2   8 579.062 384.689   3
   2   2   9 5140.42 437.285  14
  -2   2  -9 5883.01 689.648  32
  -2  -2  -9 6123.71 679.334  32
   2  -2   9 4293.46 672.453   3
   2   2   9 5144.71 754.124   3
   2  -2   9 5277.33 454.609  17
   2  -2   9 4892.45 642.183  42
   2   2   9 5939.27 668.116  42
   2   2   9 5188.00 500.021  12
   2  -2   9 5284.04 535.000  12
  -2  -2  -9 5682.15 476.752  38
   2   2  10 6816.46 534.033  12
   2  -2  10 7120.44 560.482  12
  -2   2 -10 7337.87 533.473  38
  -2  -2 -10 6339.46 505.698  38
   2   2  10 6251.16 517.041  17
   2  -2  10 7077.70 548.019  17
   2  -2  10 6758.02 573.418   5
   2   2  11 348.080 216.514  17
   2  -2  11 445.682 240.467  17
   2  -2  11 475.170 226.186  29
   2  -2  11 29.3416 190.251  12
   2   2  11 291.369 202.237  12
  -2  -2 -11 292.984 197.603  38
  -2   2 -11 309.463 245.756  38
   2  -2  11 262.176 257.490   5
   2   2  12 1374.65 230.823  17
   2  -2  12 612.671 155.493  17
   2   2  12 492.473 235.001  29
   2  -2  12 769.748 261.813  29
  -2   2 -12 836.311 227.028  38
  -2  -2 -12 957.068 246.662  38
   2   2  12 1058.80 227.520  23
   2   2  12 710.348 137.116  12
   2  -2  12 565.934 219.079  12
   2   2  12 700.520 249.043   5
   2  -2  12 770.013 272.159   5
  -2   2 -13 1112.65 189.912  38
  -2  -2 -13 711.130 189.404  38
   2  -2  13 819.841 216.400  29
   2   2  13 1042.48 212.743   5
   2  -2  13 846.208 233.533   5
   2   2  14 373.921 130.743   5
   2  -2  14 375.015 122.082   5
   2  -3 -14 1152.37 163.472  30
  -2   3  14 658.414 132.413  26
   2  -3 -14 1096.30 141.531  45
  -2  -3  14 1240.08 190.394  36
  -2   3  14 1170.96 182.058  36
   2  -3 -14 1260.36 145.625   9
   2  -3 -14 1385.94 161.003  39
  -2  -3  13 3073.10 322.034  36
  -2   3  13 2858.47 315.557  36
   2  -3 -13 2772.72 266.116   9
   2  -3 -13 2700.60 279.494  38
  -2   3  13 3017.14 317.473  26
   2   3 -12 859.944 149.108   9
   2  -3 -12 354.221 254.736   9
  -2   3  12 301.401 192.761  11
   2  -3 -12 561.700 157.941  15
  -2   3  12 407.738 230.657  36
  -2  -3  12 638.174 260.995  36
   2  -3 -12 275.931 224.857  38
  -2   3  11 19093.1 792.571  11
   2  -3 -11 16671.9 826.034  15
  -2   3  11 19568.6 842.739  36
  -2  -3  11 19112.8 852.752  36
   2  -3 -11 17962.2 809.906  38
  -2   3  10 761.136 219.534  11
   2  -3 -10 1201.62 280.156  38
   2  -3 -10 972.364 316.042  15
  -2  -3  10 729.968 276.847  36
  -2  -3   9 15296.6 714.591  11
  -2   3   9 15935.2 757.473  11
  -2   3   9 15390.6 810.871  23
   2  -3  -9 15147.6 762.996  38
   2  -3  -9 15905.1 841.050  15
  -2  -3   9 14715.3 752.595  36
   2  -3  -9 15316.8 1056.02   2
   2   3  -9 14113.0 1034.16   2
  -2   3   8 932.941 222.640  11
  -2   3   8 1094.62 276.600  35
   2  -3  -8 913.580 362.274   2
   2   3  -8 1140.84 394.744   2
  -2   3   7 32439.0 1327.41  35
  -2  -3   7 33300.9 1243.36  42
   2   3  -7 30181.4 1336.81   2
  -2   3   6 2610.33 402.649  35
  -2  -3   6 2312.17 331.408  35
   2  -3  -6 2308.53 392.646   2
   2   3  -6 2142.34 471.020   2
  -2  -3   5 1794.09 290.403  35
  -2   3   5 2656.75 401.801  35
   2  -3  -5 2500.34 338.377   2
   2   3  -5 2185.11 416.487   2
  -2  -3   4 16908.2 751.845  35
  -2   3   4 17148.0 822.392  35
   2  -3  -4 17655.2 740.506   2
   2   3  -4 15410.5 722.437   4
  -2  -3   3 24831.0 869.034  35
  -2   3   3 26536.9 951.604  35
   2   3  -3 25926.8 870.880   4
  -2   3   2 97313.9 1715.33  35
  -2  -3   2 98638.6 1638.98  35
   2  -3  -2 96824.3 1362.87   2
   2   3  -2 98245.9 1621.67   4
  -2   3   1 50018.2 1168.99  35
  -2  -3   1 51016.9 940.304  41
   2   3  -1 52045.3 1145.43   4
   2   3   0 14124.7 567.088  40
  -2  -3   0 13199.3 531.379  41
   2   3   0 14642.7 622.215   4
   2  -3   0 13358.1 549.153   4
   2  -3   0 13257.0 480.839  31
  -2  -3   0 12990.3 597.467  35
  -2   3  -1 102129. 1712.71  41
   2   3   1 102226. 1575.70   4
   2  -3   1 102306. 1394.21   4
   2  -3   1 107365. 1295.32  31
  -2  -3  -1 104336. 1645.30  35
   2  -3   2 13056.7 484.903  31
  -2  -3  -2 12865.8 597.129  32
  -2   3  -2 12987.3 653.276  41
   2  -3   2 12729.6 488.744   4
   2  -3   2 13604.7 590.883   3
   2   3   2 12709.4 579.714   4
  -2   3  -2 12944.9 621.012  32
  -2  -3  -2 11627.3 586.792  35
   2  -3   3 10143.2 550.439  42
  -2   3  -3 10083.7 598.379  41
   2  -3   3 9583.55 402.261   4
   2  -3   3 9343.88 562.447   3
   2   3   3 9574.68 528.439   4
  -2  -3  -3 11099.1 583.568  35
  -2  -3  -3 9756.17 556.736  32
  -2   3  -3 9589.01 582.056  32
   2  -3   4 342.103 230.517  42
  -2  -3  -4 377.832 216.045  44
   2  -3   4 351.373 233.125   3
   2   3   4 40.3545 143.718   4
  -2   3  -4 336.022 234.367  32
  -2  -3  -4 431.450 229.670  32
  -2  -3  -5 12861.7 711.126  44
  -2   3  -5 10481.8 674.742  44
   2  -3   5 10726.3 678.483  42
   2  -3   5 11320.7 744.805   3
   2   3   5 11233.6 606.830   4
  -2  -3  -5 11963.5 705.022  32
  -2   3  -5 10496.7 695.963  32
   2   3   6 4217.63 463.361  42
  -2  -3  -6 3793.69 476.988  44
  -2   3  -6 4030.69 475.604  44
   2  -3   6 3727.41 475.469  42
   2  -3   6 4398.39 534.989   3
   2   3   6 4299.41 421.477   4
  -2   3  -6 3719.50 490.205  32
  -2  -3  -6 3904.68 455.954  32
  -2  -3  -7 511.119 294.216  32
  -2   3  -7 361.984 339.630  32
   2  -3   7 379.146 278.749   3
   2  -3   7 207.376 260.552  42
  -2   3  -7 44.2419 213.974  44
   2   3   7 752.429 328.378  42
  -2  -3  -7 264.085 308.908  44
   2  -3   8 4752.52 487.656  12
   2   3   8 5609.76 495.176  12
   2  -3   8 5032.61 705.535   3
   2  -3   8 5029.59 473.961  17
  -2   3  -8 6496.11 660.114  44
   2   3   8 4556.46 605.263  42
   2  -3   8 5631.20 633.689  42
  -2   3  -8 5681.77 676.926  32
  -2  -3  -8 4471.67 584.270  32
   2  -3   9 1775.98 342.119  12
   2   3   9 1249.72 305.682  12
  -2  -3  -9 1315.30 302.117  32
   2   3   9 1411.76 407.433  42
   2   3   9 1549.37 280.639  14
   2  -3   9 1631.93 366.045  17
   2  -3   9 1554.04 366.951   3
   2   3   9 2032.22 555.082   3
  -2  -3  -9 1718.80 307.048  38
   2   3  10 6303.58 501.273  12
   2  -3  10 6130.31 538.909  12
  -2  -3 -10 6708.57 546.558  38
  -2   3 -10 6915.48 524.182  38
   2  -3  10 6701.44 525.806  17
   2   3  10 6702.33 525.956  17
   2  -3  10 6544.72 558.167   5
   2   3  10 5367.24 415.691  14
   2   3  11 1414.97 260.918  14
   2  -3  11 1759.00 354.664  12
   2   3  11 1564.29 278.161  12
   2  -3  11 1627.90 322.627  29
   2  -3  11 1601.76 293.882  17
   2   3  11 2008.98 281.405  17
  -2  -3 -11 1565.20 320.234  38
  -2   3 -11 1862.57 282.671  38
   2  -3  11 1538.71 313.672   5
   2  -3  12 3965.67 373.796  12
   2   3  12 3318.78 275.555  12
   2  -3  12 3772.14 378.478  29
   2  -3  12 3386.53 315.998  17
   2   3  12 3825.75 289.434  17
   2   3  12 3504.51 374.607  23
   2   3  12 3407.21 365.643   5
   2  -3  12 3357.03 388.599   5
  -2   3 -12 4080.06 364.456  38
  -2  -3 -12 3577.14 380.122  38
   2  -3  13 2187.82 234.281  29
   2   3  13 1674.04 218.369  23
   2  -3  13 1942.68 204.707  17
  -2  -3 -13 1630.09 232.736  38
   2   3  13 2156.92 272.685   5
   2  -3  13 1762.44 254.418   5
   2   3  14 4990.17 268.938   5
   2  -3  14 4615.70 268.307   5
   2  -4 -14 5982.14 288.225   9
   2  -4 -14 5862.31 287.403  30
  -2   4  14 5307.98 280.522  26
   2  -4 -14 5759.40 258.810  45
  -2  -4  14 6292.81 317.720  36
  -2   4  14 6092.45 298.210  36
   2  -4 -14 5199.38 263.107  39
   2  -4 -13 130.307 164.952  38
  -2  -4  13-16.6915 182.138  36
  -2   4  13 159.527 206.259  36
   2  -4 -13 66.2768 168.151   9
  -2   4  13-201.897 212.003  26
   2  -4 -12 10238.0 581.749  38
   2  -4 -12 9360.63 541.859  15
  -2   4  12 10347.5 555.157  11
   2  -4 -12 10683.3 596.321   9
  -2   4  12 10098.0 583.305  36
  -2  -4  12 10365.5 587.319  36
  -2   4  11 1951.40 337.186  11
   2  -4 -11 2788.86 367.645  15
   2  -4 -11 2338.14 366.185  38
  -2   4  11 2425.73 377.026  36
  -2  -4  11 2181.22 354.420  36
  -2   4  10 13251.2 727.164  11
  -2  -4  10 13034.6 717.701  36
   2  -4 -10 13949.9 798.555  15
   2  -4 -10 13897.8 757.023  38
   2  -4  -9 670.886 244.258  38
  -2   4   9 505.547 286.317  35
  -2  -4   9 524.177 211.821  11
  -2   4   9 912.599 243.221  11
  -2   4   9 496.280 240.530  23
  -2  -4   9 1016.68 316.172  36
   2   4  -9 1555.50 462.712   2
   2  -4  -9 1105.93 386.851   2
   2  -4  -9 1326.46 295.605  15
  -2  -4   9 876.714 254.930   5
  -2   4   8 10297.2 822.459  35
  -2   4   8 9604.11 606.805  11
  -2   4   8 9990.86 640.078  23
   2   4  -8 11149.4 911.735   2
   2  -4  -8 9469.48 760.496   2
   2  -4  -8 9682.66 582.884  38
  -2  -4   8 9557.31 565.277  36
  -2  -4   7 10333.3 744.985  42
   2   4  -7 10880.9 868.280   2
  -2  -4   7 10474.3 686.977   1
   2  -4  -7 9507.24 726.467   2
  -2   4   7 10901.9 783.064  35
   2  -4  -6-86.6210 205.084   2
   2   4  -6 202.001 309.480   2
  -2   4   6 377.578 193.033  35
   2   4  -5 17950.8 921.401   2
   2  -4  -5 19063.7 841.838   2
  -2  -4   5 21011.5 863.320  35
  -2   4   5 20558.0 964.923  35
   2   4  -4 17516.3 757.017   4
   2  -4  -4 16150.1 713.996   2
  -2  -4   4 16734.8 759.742  35
  -2   4   4 16801.3 834.903  35
   2   4  -3 244.384 180.029   4
   2  -4  -3 178.635 172.433   2
  -2  -4   3 123.295 175.243  35
  -2   4   3 153.920 171.347  35
  -2  -4   2 14580.7 468.130  41
  -2   4   2 15669.8 722.491  35
  -2  -4   2 14017.8 646.054  35
   2  -4  -2 14197.2 541.359   2
   2   4  -2 14067.4 639.704   4
   2   4  -1 7216.53 458.312  40
  -2  -4   1 7177.24 472.219  35
  -2   4   1 6689.36 471.456  35
  -2  -4   1 6853.56 352.531  41
   2  -4  -1 7524.58 350.702   2
   2   4  -1 6467.70 461.662   4
   2  -4   0 67835.9 1141.75  31
  -2  -4   0 68718.3 1358.69  35
  -2   4   0 66753.1 1303.38  35
   2   4   0 67119.3 1275.74  40
   2   4   1 38456.9 1002.47   4
  -2  -4  -1 37522.0 1016.20  35
   2  -4   1 38026.1 859.168  31
   2  -4   2 7698.41 430.752  31
   2  -4   2 8343.39 394.692   4
   2  -4   2 8180.69 455.425  42
  -2   4  -2 7644.56 521.297  41
  -2   4  -2 7214.54 483.224  32
  -2  -4  -2 7938.12 504.917  35
   2   4   2 7751.82 490.123   4
   2  -4   3 6531.94 320.536   4
   2  -4   3 6856.30 502.008   3
   2  -4   3 6883.30 474.779  42
  -2   4  -3 6892.34 529.241  41
  -2   4  -3 6796.64 494.491  32
  -2  -4  -3 6850.33 472.402  32
  -2  -4  -3 6787.36 482.824  35
   2   4   3 6820.68 474.431   4
   2  -4   4 2963.59 402.971   3
  -2  -4  -4 3079.83 337.561  44
   2  -4   4 3643.03 388.658  42
  -2  -4  -4 3338.28 369.183  32
  -2   4  -4 3534.72 407.756  32
   2   4   4 3536.06 368.833   4
   2  -4   5 26134.0 1131.15   3
  -2  -4  -5 25875.1 1006.05  44
  -2   4  -5 27866.8 1083.24  44
   2  -4   5 27299.9 1069.21  42
  -2  -4  -5 28531.6 1065.23  32
   2   4   5 28714.1 891.239  34
  -2   4  -5 27536.1 1101.24  32
   2   4   5 28816.5 996.220   4
   2  -4   6 68327.6 1990.34   3
   2   4   6 69298.9 1861.00  42
  -2  -4  -6 68382.6 1768.70  44
  -2   4  -6 71434.0 1870.40  44
   2  -4   6 65938.7 1796.67  42
  -2   4  -6 68758.4 1862.33  32
  -2  -4  -6 68144.3 1761.11  32
  -2   4  -7 45232.4 1609.05  44
  -2  -4  -7 45036.2 1574.21  44
   2  -4   7 44088.1 1615.80  42
   2   4   7 46235.2 1644.72  42
  -2  -4  -7 43863.1 1547.17  32
  -2   4  -7 42814.6 1602.81  32
   2  -4   7 42534.4 1721.64   3
  -2  -4  -8 29126.7 1363.57  32
  -2   4  -8 28391.4 1414.24  32
   2  -4   8 31531.5 1078.30  12
   2   4   8 29989.3 1009.68  12
   2  -4   8 27878.1 1523.74   3
   2  -4   8 30448.5 1046.08  17
   2   4   8 30940.0 959.026  14
  -2   4  -8 29970.7 1434.77  44
   2  -4   8 29921.5 1448.66  42
   2   4   8 30091.8 1444.62  42
  -2  -4  -9 34420.1 1563.08  32
   2  -4   9 33356.5 1159.80   5
  -2   4  -9 35128.4 1064.52  38
  -2  -4  -9 33757.5 1106.97  38
  -2  -4  -9 35069.9 1042.72  37
   2  -4   9 33662.4 1129.28  17
   2  -4   9 33530.1 1166.23  12
   2   4   9 33918.4 1097.32  12
  -2   4  -9 35084.4 1708.23  43
   2   4   9 36776.0 1072.76  14
   2   4  10 11118.7 646.895  12
   2  -4  10 11427.6 704.372  12
  -2  -4 -10 11655.4 671.091  38
  -2   4 -10 11706.6 640.054  38
   2   4  10 12711.2 654.417  17
   2  -4  10 11975.7 693.939  17
   2  -4  10 11418.8 715.358   5
   2   4  10 11631.2 617.001  14
   2   4  11 9334.49 534.096  14
   2  -4  11 10511.8 625.323  29
   2  -4  11 9409.44 614.453  12
   2   4  11 9957.35 581.008  12
  -2   4 -11 9930.94 534.150  38
  -2  -4 -11 9268.07 593.304  38
   2   4  11 10221.8 576.606  17
   2  -4  11 9302.78 587.325  17
   2  -4  11 9716.80 640.958   5
   2   4  12 449.247 195.229   5
   2  -4  12 102.273 220.280   5
   2   4  12 301.867 208.589  23
   2  -4  12 424.178 206.892  29
  -2  -4 -12 34.6604 214.994  38
   2   4  12 597.559 216.318  14
   2  -4  12-85.3898 92.2345  17
   2  -4  13 15.4738 148.470  29
   2   4  13 140.148 126.102  23
   2  -4  13 88.3641 86.0956  17
  -2  -4 -13 206.202 157.931  38
   2  -4  13 169.676 170.500   5
   2   4  13 152.224 143.236   5
  -2  -4 -14 666.984 137.233  38
   2   4  14 910.373 118.200   5
   2  -5 -14 8936.70 336.367   9
   2  -5 -14 9436.66 349.999  30
  -2   5  14 9119.04 352.711  26
   2  -5 -14 9303.88 309.806  45
   2  -5 -14 8717.00 333.776  39
  -2  -5  14 9875.53 371.706  36
  -2   5  14 9652.36 342.988  36
  -2   5  13 506.364 196.632  36
  -2  -5  13 340.476 197.092  36
   2  -5 -13 511.233 200.961  38
   2  -5 -13 284.407 179.314   9
  -2   5  13 656.870 203.779  26
  -2   5  12 4277.84 382.218  11
   2  -5 -12 5181.87 406.979   9
   2  -5 -12 3959.49 379.246  15
  -2  -5  12 4307.91 416.679  36
  -2   5  12 4215.98 410.271  36
   2  -5 -12 4244.61 384.765  38
   2  -5 -11 11669.0 711.815   9
  -2   5  11 12017.6 657.461  11
   2  -5 -11 12678.6 647.063  10
   2  -5 -11 11959.0 731.581  15
  -2  -5  11 11698.2 677.378  36
   2  -5 -11 11330.3 660.897  38
  -2   5  10 537.083 274.389  11
   2  -5 -10 215.677 184.619  10
  -2  -5  10 725.573 271.102  36
   2  -5 -10 487.301 242.708  15
   2  -5 -10 110.072 197.710  38
   2  -5  -9 7265.63 507.868  10
  -2   5   9 6579.82 539.074  11
  -2   5   9 7308.39 609.435  23
  -2   5   9 6853.04 738.755  35
   2  -5  -9 7521.26 727.900   2
  -2  -5   9 6619.81 543.645  36
   2  -5  -9 7188.09 562.374  38
  -2  -5   8 17834.0 777.522  36
  -2   5   8 16610.7 1058.61  35
  -2   5   8 16598.2 819.913  23
   2  -5  -8 16762.9 781.237  38
  -2   5   8 16430.0 765.847  14
  -2   5   8 17436.2 806.183  11
   2  -5  -8 14129.0 999.643   2
   2   5  -8 17967.5 1124.91   2
  -2   5   7 2957.47 490.468  35
  -2  -5   7 3482.12 431.172   1
   2  -5  -7 3257.41 456.876   2
   2   5  -7 4524.25 618.459   2
  -2   5   6 36773.8 1404.82  35
   2  -5  -6 36882.0 1283.99   2
  -2  -5   5 18616.1 806.199  35
  -2   5   5 18717.8 961.544  35
   2   5  -5 19121.4 967.131   2
   2  -5  -5 19788.1 846.768   2
  -2   5   4 14023.4 774.407  35
  -2  -5   4 15026.1 693.922  35
   2   5  -4 15222.0 722.479   4
   2  -5  -4 14268.6 657.881   2
  -2   5   3 39280.4 1208.84  35
  -2  -5   3 42253.5 1124.62  35
   2   5  -3 41393.6 1115.84   4
   2  -5  -3 37989.4 940.514   2
  -2  -5   2 5302.05 422.729  35
  -2   5   2 5542.25 466.196  35
   2   5  -2 5678.78 442.134   4
   2  -5  -2 6765.32 375.974   2
   2   5  -1 24555.2 832.809   4
  -2  -5   1 25233.8 849.442  35
  -2   5   1 23882.7 867.878  35
   2  -5  -1 25994.5 447.719  42
   2   5  -1 25470.8 853.286  40
   2  -5  -1 26715.9 818.585  31
   2  -5   0 4840.20 276.853  42
   2   5   0 4451.02 380.798  40
   2  -5   0 4382.03 344.829  31
  -2  -5   0 4873.16 390.792  35
  -2   5   0 4721.19 387.771  35
   2  -5   0 5155.30 201.402   2
   2   5   0 4570.65 398.987   4
   2  -5   1 67.1783 129.088  42
   2  -5   1 161.493 173.466  31
  -2  -5  -1 170.411 183.658  35
   2   5   1 187.576 169.731   4
   2  -5   2 78406.2 1402.78  31
  -2   5  -2 79617.2 1642.21  41
   2  -5   2 81341.0 1367.66  42
   2   5   2 84427.3 1564.80   4
  -2   5  -2 77250.2 1484.55  32
  -2  -5  -2 87239.8 1620.98  35
  -2   5  -3 4585.34 435.829  32
   2  -5   3 4011.63 428.357   3
  -2  -5  -3 4191.97 391.597  32
  -2   5  -3 4014.17 437.003  41
  -2  -5  -3 4156.76 346.986  44
   2  -5   3 4201.15 378.340  42
  -2  -5  -3 4212.76 420.625  35
   2   5   3 3571.92 384.450   4
  -2  -5  -4 79086.6 1552.57  44
   2  -5   4 79021.5 1654.62  42
   2  -5   4 76970.7 1801.51   3
  -2  -5  -4 73986.5 1561.56  32
  -2   5  -4 81327.0 1769.39  32
   2   5   4 75138.0 1602.21   4
  -2  -5  -5 422.024 212.591  44
   2  -5   5 419.031 254.093  42
  -2   5  -5 305.725 180.947  44
   2  -5   5-113.037 224.214   3
   2   5   5 129.430 175.798   4
   2   5   5 203.895 166.411  34
  -2   5  -5 217.987 250.649  32
  -2  -5  -5 347.822 196.444  32
   2   5   6 22201.4 1079.58  42
  -2  -5  -6 23103.3 1027.78  44
  -2   5  -6 21716.9 1064.06  44
   2  -5   6 22534.0 1070.13  42
   2  -5   6 20930.1 1126.43   3
  -2   5  -6 21998.5 1090.48  32
  -2  -5  -6 22119.1 1007.55  32
   2   5   6 22454.5 957.988   4
   2  -5   7 2424.04 466.100  42
  -2   5  -7 2825.28 465.176  44
   2   5   7 2407.29 421.970  42
  -2  -5  -7 2935.38 402.961  32
  -2   5  -7 2533.98 493.749  32
   2  -5   7 1994.97 453.419   3
   2   5   8 4439.67 428.612  14
   2   5   8 5090.27 482.989  12
   2  -5   8 4093.55 473.221  12
  -2  -5  -8 3875.18 544.991  32
  -2   5  -8 3476.37 555.668  32
   2  -5   8 4138.85 618.070  42
  -2   5  -8 4605.09 645.639  44
   2   5   8 5147.50 602.103  42
   2  -5   8 4382.70 447.966  17
  -2  -5  -8 4321.75 364.002  37
   2  -5   8 4801.74 466.809   5
   2  -5   8 3838.57 692.956   3
   2  -5   9 13298.7 765.407   5
  -2  -5  -9 13726.7 703.450  37
  -2  -5  -9 13704.3 711.235  38
  -2   5  -9 13074.3 636.308  38
   2   5   9 13176.3 667.521  14
   2  -5   9 13698.1 753.867  17
  -2   5  -9 14974.9 1126.48  43
  -2  -5  -9 14317.3 1016.13  43
   2   5   9 14775.9 748.845  12
   2  -5   9 14444.2 790.943  12
   2  -5  10 492.269 250.938  17
   2   5  10 335.898 204.821  17
   2  -5  10 561.116 229.013  29
  -2  -5 -10-438.422 207.293  37
   2   5  10 378.245 219.225  14
   2  -5  10 260.601 269.287   5
  -2  -5 -10 490.957 279.026  38
   2   5  10 752.877 217.665  12
   2  -5  10 555.040 320.066  12
  -2  -5 -11 150.664 245.709  38
   2  -5  11 31.7447 175.033  29
   2  -5  11-34.3561 198.217  12
   2   5  11-71.7510 204.450  14
   2   5  11 99.6598 182.568  17
   2  -5  11 610.088 236.750  17
   2  -5  11 317.341 252.909   5
   2  -5  12 819.222 251.704  29
   2   5  12 744.573 228.286  23
   2   5  12 1022.59 241.454   5
   2  -5  12 572.686 229.720   5
   2   5  12 873.974 181.909  14
  -2  -5 -12 1034.19 263.778  38
   2  -5  12 620.270 193.007  17
   2  -5  13-211.942 161.702  29
   2   5  13-35.8187 122.986   5
   2  -5  13-9.21991 136.602   5
   2   5  13-95.7010 133.315  23
  -2  -5 -13 102.935 171.337  38
  -2  -5 -14 2534.54 186.137  10
   2   5  14 2982.55 189.430   5
   2  -6 -14 416.263 88.4162   9
  -2  -6  14 171.321 120.814  36
   2  -6 -14 416.393 93.7433  45
  -2   6  14 189.912 85.6490  26
  -2   6  13 1476.44 239.194  26
   2  -6 -13 1241.02 214.551   9
  -2   6  13 1476.78 215.882  11
  -2  -6  13 1519.23 242.022  36
  -2   6  13 1706.82 249.795  36
   2  -6 -13 1280.58 231.503  38
   2  -6 -12 9099.56 464.182  10
  -2   6  12 9879.64 534.523  11
   2  -6 -12 9680.96 576.524   9
   2  -6 -12 9454.28 539.429  15
  -2  -6  12 9728.61 557.080  36
  -2   6  12 9549.29 551.444  36
   2  -6 -12 9295.07 555.399  38
   2  -6 -11 4939.46 507.648   9
   2  -6 -11 5426.61 460.458  10
  -2   6  11 4858.14 448.377  11
   2  -6 -11 4935.52 493.885  15
  -2  -6  11 5496.47 489.462  36
   2  -6 -11 5287.30 476.913  38
   2  -6 -10 33145.9 1104.10  10
  -2   6  10 32629.3 1099.85  11
   2  -6 -10 33204.6 1134.74  38
   2  -6 -10 34503.5 1251.17  15
  -2  -6  10 32686.5 1098.70  36
   2  -6  -9 22601.0 949.942  10
  -2   6   9 22820.2 943.840  11
  -2   6   9 21721.8 971.859  23
   2  -6  -9 23090.3 951.545  38
  -2  -6   9 22572.7 910.713  36
  -2   6   9 24228.6 1323.21  35
  -2  -6   8 1212.15 270.590  36
  -2   6   8 1450.09 404.813  35
   2  -6  -8 1083.55 280.122  10
  -2   6   8 1077.07 292.617  11
  -2   6   8 1155.11 321.904  23
  -2   6   8 1139.28 263.360  14
   2  -6  -8 2112.75 448.009   2
   2   6  -8 1365.15 413.473   2
   2  -6  -8 1802.13 325.198  38
   2  -6  -8 1061.52 208.447   6
   2   6  -7 10721.9 902.629   2
  -2  -6   7 10247.2 718.304   1
   2  -6  -7 9055.98 746.500   2
  -2   6   7 9745.09 804.475  35
   2  -6  -6 4471.62 479.342   2
   2   6  -6 3138.97 526.123   2
  -2   6   6 4263.35 529.390  35
   2  -6  -5 844.206 253.568   2
   2   6  -5 822.614 263.597   4
   2   6  -5 653.197 307.744   2
  -2  -6   5 0.95538 215.166  35
  -2   6   5 955.039 293.750  35
   2   6  -4 22761.5 867.260   4
  -2  -6   4 21241.4 826.417  35
  -2   6   4 23914.3 1039.13  35
   2  -6  -3 366114. 2817.97   2
   2   6  -3 373257. 3379.17   4
  -2  -6   3 372885. 3345.17  35
  -2   6   3 370373. 3797.46  35
   2   6  -2 31867.9 990.858   4
   2  -6  -2 31320.8 713.572   2
  -2  -6   2 31007.0 963.275  35
  -2   6   2 31992.7 1069.52  35
   2   6  -1 15748.7 702.358   4
   2  -6  -1 16721.2 414.788   2
  -2  -6   1 16367.7 706.657  35
  -2   6   1 16038.8 723.286  35
   2   6  -1 15987.3 717.775  40
   2  -6  -1 15842.2 686.665  31
   2  -6   0 17993.3 477.899  42
   2   6   0 18527.0 751.821  40
   2  -6   0 17912.0 691.339  31
  -2  -6   0 18423.3 753.230  35
  -2   6   0 16817.2 713.418  35
   2   6   0 17504.0 727.214   4
   2  -6   1 21995.0 635.660  42
   2  -6   1 23534.9 795.466  31
   2   6   1 22229.3 836.457   4
  -2   6  -2 9392.67 602.776  41
   2  -6   2 9282.89 494.045  42
  -2   6  -2 9047.94 539.585  32
   2  -6   2 9001.22 532.787  31
   2   6   2 9528.99 581.409   4
  -2  -6  -2 8965.00 574.882  35
  -2   6  -3 29685.1 1006.08  32
  -2  -6  -3 30515.4 933.779  32
   2  -6   3 30300.6 992.333  31
  -2   6  -3 29235.3 1060.38  41
  -2  -6  -3 32095.0 900.774  44
   2  -6   3 29121.1 923.947  42
  -2  -6  -3 29838.1 1038.60  35
   2   6   3 29175.5 1019.29   4
   2  -6   4 239.736 221.617  42
  -2  -6  -4 116.833 169.378  44
   2  -6   4 318.141 274.670   3
   2   6   4 226.270 182.367   4
  -2   6  -4 232.092 220.566  32
  -2  -6  -4 255.450 171.338  32
  -2  -6  -5 14942.8 774.442  44
  -2   6  -5 14680.0 813.767  44
   2  -6   5 14456.4 806.640  42
   2  -6   5 13626.4 855.283   3
  -2   6  -5 12571.0 772.558  32
   2   6   5 13345.8 696.774  34
  -2  -6  -5 14282.3 754.684  32
   2   6   5 13151.4 759.622   4
  -2  -6  -6 788.254 264.002  32
  -2   6  -6 467.173 232.153  32
   2  -6   6 599.935 305.567  42
  -2  -6  -6 652.112 290.761  44
  -2   6  -6 956.051 293.329  44
   2  -6   6 412.125 326.936   3
   2   6   6 392.148 180.530   4
   2   6   7 6189.68 632.544  42
  -2   6  -7 5408.50 598.324  44
   2  -6   7 5724.93 636.828  42
   2  -6   7 4792.19 642.703   3
  -2  -6  -7 5319.90 569.135  32
  -2   6  -7 4394.02 594.170  32
  -2  -6  -8 38601.7 1117.16  37
   2  -6   8 37273.2 1098.14  36
  -2   6  -8 39967.0 1715.29  32
  -2  -6  -8 35132.2 1460.12  32
   2  -6   8 38180.7 1199.42  12
   2   6   8 43040.4 1218.78  12
   2  -6   8 39819.7 1203.50   5
   2  -6   8 40323.0 1665.18  42
  -2   6  -8 39961.9 1660.86  44
   2   6   8 36382.8 1569.68  42
   2  -6   8 38906.6 1810.58   3
   2  -6   8 37646.9 1168.38  17
   2   6   8 38300.5 1093.82  14
  -2  -6  -9 4478.91 417.059  37
  -2  -6  -9 3707.68 428.441  38
   2  -6   9 3710.74 410.173  29
   2  -6   9 4220.01 412.269  36
   2  -6   9 3340.97 431.942  17
   2  -6   9 3683.87 452.597  12
   2   6   9 4033.14 436.429  12
   2   6   9 3942.61 405.287  14
   2  -6   9 3692.07 390.299   5
  -2  -6 -10 4083.17 429.298  38
  -2  -6 -10 4261.67 400.086  37
   2  -6  10 4336.93 440.784  29
   2  -6  10 4574.56 413.058  36
   2  -6  10 3693.85 421.007  17
   2   6  10 3924.65 415.812  12
   2  -6  10 4207.98 492.387  12
   2   6  10 4282.93 428.976  14
   2  -6  10 3979.68 440.691   5
  -2  -6 -11 848.303 271.048  38
   2  -6  11 1010.77 291.569  12
   2  -6  11 1171.96 285.680  29
  -2  -6 -11 1072.00 171.004  37
   2   6  11 1054.17 283.109  17
   2  -6  11 1098.16 253.657  17
   2  -6  11 1093.81 307.169   5
   2   6  11 1206.68 283.440  14
   2  -6  12 5964.13 431.559  29
   2   6  12 6464.86 461.086  23
   2   6  12 6142.03 473.617   5
   2  -6  12 6229.74 471.283   5
  -2  -6 -12 6503.59 454.918  38
   2  -6  12 5830.21 400.739  17
   2   6  12 5696.00 391.188  14
   2   6  13-66.1327 110.090  23
   2  -6  13 87.1864 138.828   5
   2   6  13 188.407 114.199   5
  -2  -6 -13-49.7085 160.444  38
  -2  -7  14 4034.27 225.828  36
   2  -7 -14 4085.17 200.477   9
  -2   7  13 164.458 117.969  11
  -2   7  13 215.726 166.477  26
   2  -7 -13-29.8155 147.686   9
   2  -7 -13-168.611 91.2043  15
  -2  -7  13 48.7787 173.106  36
  -2   7  13 74.2401 154.982  36
   2  -7 -13 126.402 169.839  38
  -2  -7  12 9516.52 541.282  36
  -2   7  12 8699.51 519.520  36
  -2   7  12 9140.85 510.834  11
   2  -7 -12 9043.61 527.574   9
   2  -7 -12 9035.72 488.043  10
   2  -7 -12 9050.88 548.256  38
   2  -7 -12 9045.42 547.589  15
  -2  -7  11 800.124 267.935  36
   2  -7 -11 540.832 283.384   9
   2  -7 -11 721.601 268.699  38
   2  -7 -11 1029.55 300.123  15
   2  -7 -11 372.738 238.548  10
  -2   7  11 996.724 274.018  11
   2  -7 -10 10293.8 675.566   9
  -2   7  10 11633.8 681.955  11
   2  -7 -10 11725.5 695.357  10
  -2   7  10 12401.6 949.217  35
   2  -7 -10 12249.8 718.522  38
   2  -7 -10 12559.9 769.691  15
  -2  -7  10 12185.9 684.562  36
  -2   7   9 581.827 434.798  35
   2  -7  -9 1084.95 324.220  10
  -2   7   9 632.618 284.622  11
  -2   7   9 580.433 299.829  23
   2  -7  -9 758.728 317.734  38
   2  -7  -9 395.961 200.631   6
  -2  -7   9 342.510 232.679  36
  -2  -7   8 1364.79 260.621  36
  -2   7   8 1728.91 527.258  35
  -2   7   8 1528.45 319.452  11
   2  -7  -8 2079.07 338.471  10
  -2   7   8 1726.35 376.374  23
  -2   7   8 1248.61 304.762  14
   2  -7  -8 1843.60 285.240  38
   2  -7  -8 1538.36 287.719   6
   2  -7  -8 1541.12 372.723   2
   2   7  -8 1973.69 476.321   2
  -2  -7   7 1076.39 307.970   1
   2  -7  -7 1115.74 399.079   2
   2   7  -7 1197.96 431.769   2
  -2   7   7 1306.28 333.898  35
   2   7  -6 4777.43 596.324   2
   2  -7  -6 3499.39 489.252   2
  -2   7   6 4875.35 566.421  35
   2  -7  -5 2115.84 328.184   2
   2   7  -5 1735.88 322.252   4
   2   7  -5 1730.18 381.501   2
  -2   7   5 2200.30 407.339  35
   2   7  -4 38751.7 1138.18   4
  -2  -7   4 38772.4 1114.89  35
  -2   7   4 41830.7 1396.31  35
   2  -7  -3 231.063 159.135   2
   2   7  -3 199.294 209.592   4
  -2  -7   3 185.099 158.875  35
  -2   7   3 191.709 241.276  35
   2   7  -2 74618.0 1535.84   4
   2  -7  -2 76186.3 1073.95   2
  -2  -7   2 73716.1 1513.18  35
  -2   7   2 75485.4 1685.12  35
   2   7  -1 870.989 233.043   4
   2  -7  -1 672.479 225.786  31
   2   7  -1 407.675 232.908  40
  -2  -7   1 804.215 223.758  35
  -2   7   1 399.525 212.999  35
   2  -7   0 17467.6 726.332  31
  -2   7   0 20019.9 789.004  35
  -2  -7   0 19629.5 809.283  35
   2   7   0 18332.5 775.647   4
   2  -7   0 18647.5 470.536  42
   2   7   0 18083.1 780.280  40
   2  -7   1 7915.40 521.709  31
  -2  -7  -1 8365.19 535.252  35
   2   7   1 8044.41 547.100   4
   2  -7   1 8068.91 391.917  42
  -2   7  -2 1869.01 279.900  32
   2  -7   2 2404.72 329.759  31
  -2   7  -2 1970.12 342.880  41
  -2  -7  -2 2321.97 242.132  44
   2  -7   2 2111.48 255.586  42
  -2  -7  -2 2152.58 326.342  35
   2   7   2 2307.29 342.489   4
   2  -7   3 145.261 187.862  42
  -2   7  -3-197.971 217.162  41
  -2  -7  -3-65.8310 130.107  44
   2   7   3 20.5268 179.413   4
  -2   7  -3 131.548 202.373  32
   2  -7   3-26.2036 222.758  31
  -2  -7  -4 70143.3 1492.44  32
  -2  -7  -4 69533.3 1471.38  44
   2  -7   4 68110.4 1587.20  42
  -2   7  -4 69523.3 1650.00  32
   2   7   4 70984.3 1702.86   4
   2  -7   5 1181.98 301.469  42
  -2  -7  -5 1599.87 293.768  44
  -2   7  -5 1360.24 275.893  44
   2  -7   5 1205.26 372.591   3
   2   7   5 1259.32 311.304   4
   2   7   5 1011.34 279.723  34
  -2  -7  -5 996.162 245.808  32
  -2   7  -5 775.728 255.453  32
   2  -7   6 5241.02 578.227  42
  -2   7  -6 5986.14 598.265  44
   2  -7   6 5047.61 605.479   3
  -2   7  -6 5088.19 545.918  32
  -2  -7  -6 5492.37 519.224  32
   2   7   6 4496.93 496.771   4
   2  -7   7 1842.03 411.431  42
  -2   7  -7 1868.89 384.920  44
   2   7   7 1228.21 373.790  42
  -2   7  -7 2158.53 446.525  32
  -2  -7  -7 1626.61 342.518  32
   2  -7   7 1777.80 477.710   3
   2   7   7 2000.18 380.281   4
   2  -7   8 1962.80 511.336   3
   2  -7   8 2210.28 468.313  42
  -2   7  -8 1491.36 388.486  44
   2   7   8 1541.16 476.157  42
  -2  -7  -8 1821.13 291.655  38
   2  -7   8 1623.08 301.266  29
  -2   7  -8 1193.41 315.022  32
  -2  -7  -8 1755.50 278.519  37
   2  -7   8 1756.89 313.909  36
   2  -7   8 1626.11 348.541  17
   2  -7   8 1377.45 329.676  12
   2   7   8 981.652 290.989  12
   2   7   8 1780.66 313.821  14
   2  -7   8 1233.81 317.068   5
  -2  -7  -9 36970.8 1123.56  37
  -2  -7  -9 35234.5 1126.87  38
   2  -7   9 34590.4 1141.08  29
   2  -7   9 32589.0 1057.87  36
   2  -7   9 36128.6 1183.68  17
   2  -7   9 34355.0 1175.25  12
   2   7   9 36562.7 1114.77  14
   2  -7   9 33856.6 1151.35   5
  -2  -7 -10 2733.22 403.909  38
   2  -7  10 2931.20 383.141  29
   2  -7  10 2110.94 312.433  36
  -2  -7 -10 2655.59 347.277  37
   2  -7  10 2585.85 375.020  17
   2  -7  10 2719.27 413.939  12
   2   7  10 2447.54 348.962  14
   2  -7  10 2947.94 412.796   5
  -2  -7 -11 3823.47 399.264  38
  -2  -7 -11 3789.10 342.251  37
   2  -7  11 3816.33 423.454  12
   2  -7  11 3669.03 400.746  29
   2  -7  11 3692.50 416.915   5
   2   7  11 3304.57 314.407  17
   2  -7  11 3505.32 396.847  17
   2  -7  11 3215.24 349.841  36
   2   7  11 3634.16 369.029  14
   2  -7  12 1732.61 301.026   5
   2   7  12 1782.11 294.427  23
   2  -7  12 1674.01 276.864  29
  -2  -7 -12 1521.42 276.339  38
   2   7  12 1311.57 226.988  14
   2  -7  12 1620.30 235.858  17
   2   7  13 137.078 144.350  23
   2   7  13 300.692 128.719  14
  -2  -7 -13 326.519 182.220  38
   2  -7  13 517.217 167.070   5
   2   7  13 441.151 168.846   5
  -2   8  13 990.828 179.599  11
  -2   8  13 726.522 195.798  26
   2  -8 -13 839.813 161.711   9
   2  -8 -13 926.976 203.218  38
   2  -8 -13 1128.65 182.893  15
  -2  -8  13 1079.37 208.042  36
  -2   8  13 860.290 197.564  36
  -2   8  12 575.157 232.404  36
  -2  -8  12 462.575 228.827  36
   2  -8 -12 318.798 181.010   9
   2  -8 -12 975.618 174.986  10
  -2   8  12 615.281 229.890  11
   2  -8 -12 579.135 206.292  38
   2  -8 -12 618.524 196.133  15
  -2  -8  11 1012.06 295.547  36
   2  -8 -11 1003.34 300.572   9
   2  -8 -11 855.194 254.332  10
  -2   8  11 775.186 266.310  11
   2  -8 -11 954.521 264.196  38
   2  -8 -11 1113.37 312.421  15
   2  -8 -10-128.685 256.442  10
  -2   8  10 349.286 224.323  11
  -2   8  10-283.991 384.452  35
   2  -8 -10 318.391 278.969   9
  -2  -8  10 83.9725 218.726  36
   2  -8 -10-184.749 192.603  38
  -2   8   9 7795.45 822.031  35
   2  -8  -9 6923.68 557.900  10
  -2   8   9 7200.35 563.781  11
   2  -8  -9 6754.87 588.635   9
  -2   8   9 6580.82 575.264  23
   2  -8  -9 6570.85 557.064  38
   2  -8  -9 6320.64 508.862   6
  -2  -8   9 6839.70 524.713  36
  -2  -8   8 12993.1 677.118  36
  -2   8   8 14740.2 1088.37  35
   2  -8  -8 13244.5 766.199  10
  -2   8   8 12348.2 688.401  11
  -2   8   8 12431.1 758.196  23
  -2   8   8 11763.0 657.223  14
   2  -8  -8 12418.7 946.857   2
  -2  -8   8 14119.0 939.308   1
   2  -8  -8 12710.5 695.928  38
   2  -8  -8 12903.0 701.510   6
   2  -8  -7 3227.00 478.200   2
  -2  -8   7 4242.89 516.230   1
   2   8  -7 4230.82 687.338   2
  -2   8   7 3664.00 550.534  35
   2   8  -6 30944.4 1418.14   2
  -2  -8   6 27107.8 1196.68   1
   2  -8  -6 27610.6 1133.94   2
  -2   8   6 26754.8 1310.14  35
   2   8  -5 5900.21 619.406   2
   2   8  -5 7917.51 560.434   4
   2  -8  -5 7975.70 561.495   2
  -2   8   5 7146.94 652.769  35
   2  -8  -4 971.955 251.946   2
   2   8  -4 995.892 262.043   4
  -2  -8   4 1044.52 217.224  35
  -2   8   4 909.295 277.345  35
   2   8  -3 80399.9 1646.23   4
   2  -8  -3 78721.2 1320.08   2
  -2  -8   3 81143.1 1605.76  35
  -2   8   3 78716.0 1852.88  35
   2   8  -2 11471.1 638.607   4
   2   8  -2 10252.3 653.385  40
   2  -8  -2 10922.9 650.793  31
  -2  -8   2 11162.1 616.136  35
  -2   8   2 11310.1 687.773  35
   2   8  -1 44100.4 1211.98   4
   2   8  -1 43654.9 1266.01  40
   2  -8  -1 44244.4 1234.42  31
  -2   8   1 45178.2 1267.95  35
  -2  -8   1 45233.5 1210.04  35
   2   8   0-41.9791 246.961   4
   2  -8   0 62.8606 226.430  31
   2   8   0-11.2990 198.077  40
  -2   8   0-125.785 220.458  35
  -2  -8   0 129.275 177.607  35
   2  -8   1 19654.2 605.984  42
   2  -8   1 19685.6 828.588  31
   2   8   1 19826.9 861.057   4
  -2   8  -1 20691.3 768.385  35
  -2  -8  -1 20944.0 870.311  35
  -2   8  -2 50741.2 1436.31  41
  -2  -8  -2 50204.3 977.728  44
   2  -8   2 50856.4 1114.85  42
  -2   8  -2 53726.4 1270.28  32
   2  -8   2 49150.2 1345.57  31
  -2  -8  -2 49641.9 1361.34  35
   2   8   2 51945.0 1408.16   4
   2  -8   3 87578.7 1870.03  31
  -2   8  -3 86193.1 1721.33  32
   2   8   3 90711.6 1924.05   4
  -2   8  -3 81663.2 1842.07  41
  -2  -8  -3 89133.9 1460.69  44
   2  -8   3 82594.0 1609.30  42
  -2  -8  -4 5268.10 416.952  32
   2  -8   4 5948.97 514.631  42
  -2  -8  -4 5618.11 443.243  44
  -2   8  -4 6203.58 536.846  32
   2   8   4 5677.03 554.236   4
   2  -8   5 4219.41 489.006  42
  -2   8  -5 4409.23 497.219  44
  -2   8  -5 3783.57 481.939  32
  -2  -8  -5 3874.88 404.404  32
   2   8   5 3857.15 465.262  34
   2   8   5 4768.99 539.534   4
  -2   8  -6 24050.7 1128.80  44
   2  -8   6 21366.7 1100.44  42
   2   8   6 22598.3 1098.32   4
   2   8   6 22342.6 1024.59  34
  -2  -8  -6 21378.1 962.876  32
  -2   8  -6 20852.2 1102.18  32
   2  -8   7 2722.80 383.175  12
   2  -8   7 3001.98 318.376  29
  -2   8  -7 3425.15 495.949  32
   2   8   7 1792.73 310.104   4
   2  -8   7 3110.57 368.014  17
  -2  -8  -7 3653.38 343.176  37
   2  -8   7 2607.16 510.151  42
  -2   8  -7 3419.28 487.621  44
   2   8   7 2573.15 471.084  42
   2   8   7 3008.52 386.936  14
   2  -8   8 19073.7 858.038   5
   2  -8   8 19640.2 830.932  36
  -2   8  -8 18624.1 1194.90  32
  -2  -8  -8 19574.3 836.074  27
   2  -8   8 19123.3 845.127  29
  -2  -8  -8 18890.2 823.252  38
  -2  -8  -8 17950.1 789.321  37
   2   8   8 19037.2 811.992  14
   2  -8   8 18514.0 860.407  17
  -2   8  -8 21863.9 1261.02  43
  -2   8  -8 18464.0 1120.14  44
   2  -8   8 18467.6 1172.12  42
   2   8   8 19576.6 1154.06  42
   2  -8   8 19054.3 889.696  12
  -2  -8  -9 5465.33 480.574  38
  -2  -8  -9 4868.99 463.686  37
   2  -8   9 5018.81 480.075  29
   2  -8   9 5269.80 470.525  36
   2  -8   9 5428.87 522.359  17
   2  -8   9 5563.77 496.303  12
   2   8   9 5924.15 491.725  14
   2  -8   9 5224.87 507.929   5
  -2  -8 -10 8657.86 584.189  38
  -2  -8 -10 9073.03 560.776  37
   2  -8  10 7623.53 545.037  29
   2  -8  10 7454.23 532.053  36
   2  -8  10 8034.56 581.845  17
   2  -8  10 7507.50 570.329  12
   2   8  10 7607.68 544.745  14
   2  -8  10 7955.10 574.051   5
   2  -8  11 2875.80 368.729  36
   2  -8  11 3144.49 370.422  29
   2  -8  11 2481.94 353.060   5
   2  -8  11 2981.36 372.870  17
   2   8  11 2577.87 327.869  14
  -2  -8 -11 2754.39 324.046  37
  -2  -8 -11 2498.12 358.511  38
  -2  -8 -12 2068.45 255.377  37
   2  -8  12 2181.40 295.377   5
   2   8  12 2284.80 319.974  23
   2  -8  12 1973.17 287.614  29
  -2  -8 -12 2580.23 322.608  38
   2   8  12 1921.96 263.608  14
   2  -8  12 1947.48 234.829  17
  -2  -8 -13 172.804 176.350  38
   2   8  13 265.443 138.783   5
   2   8  13 337.638 135.960  14
   2   8  13 125.281 142.400  23
   2  -9 -13 589.008 158.074   9
  -2   9  13 473.444 150.526  11
  -2   9  13 763.119 174.308  26
  -2   9  13 583.863 179.031  36
  -2  -9  13 543.551 176.971  36
   2  -9 -13 930.129 166.328  15
   2  -9 -13 578.340 171.823  38
   2  -9 -12 1454.81 197.409  10
  -2   9  12 1085.02 233.610  11
   2  -9 -12 1184.33 269.354  38
   2  -9 -12 1362.25 278.151   9
  -2  -9  12 1256.63 247.522  36
  -2   9  12 1362.69 243.093  36
   2  -9 -12 1165.82 235.656  15
  -2  -9  12 1462.65 216.076  18
  -2  -9  11 6724.40 483.006  36
   2  -9 -11 6980.44 517.927  38
   2  -9 -11 7154.97 549.911  15
   2  -9 -11 6577.52 509.594   9
   2  -9 -11 6504.58 477.903  10
  -2   9  11 6356.54 494.311  11
  -2  -9  10 1255.80 310.572  36
   2  -9 -10 1352.59 328.931  10
  -2   9  10 1312.33 314.850  11
  -2   9  10 1201.44 414.675  35
   2  -9 -10 1640.49 308.195  38
   2  -9 -10 1611.87 357.333   9
   2  -9 -10 1681.88 314.082   6
  -2   9   9 3312.84 601.631  35
   2  -9  -9 3792.22 467.456   9
   2  -9  -9 3497.65 402.307  10
  -2   9   9 3336.01 418.665  11
  -2   9   9 3573.27 507.520  23
   2  -9  -9 3587.02 449.592  38
   2  -9  -9 3777.61 420.628   6
  -2  -9   9 3731.63 412.673  36
   2  -9  -8 1650.34 365.944   9
   2  -9  -8 1798.52 331.194  38
  -2  -9   8 1671.41 315.109  36
  -2   9   8 1463.83 436.191  35
  -2   9   8 1983.83 329.116  11
   2  -9  -8 1296.87 283.538  10
  -2   9   8 1186.40 339.581  23
   2  -9  -8 1393.46 277.929   6
   2  -9  -8 1953.75 360.525   2
  -2  -9   8 1548.78 311.107   1
   2   9  -8 1523.92 439.208   2
  -2   9   8 1105.02 279.227  14
  -2   9   7 26845.6 938.860  14
  -2   9   7 27408.1 1468.99  35
  -2   9   7 28817.4 1005.18  11
   2  -9  -7 29905.3 1045.44  10
   2  -9  -7 32047.6 1083.93   9
  -2   9   7 28548.3 1071.70  23
   2  -9  -7 27938.4 1094.93  20
   2  -9  -7 29697.1 1013.07  38
   2  -9  -7 29079.9 1016.01   6
   2   9  -7 30975.0 1471.54   2
  -2  -9   7 30060.3 1339.69   1
   2  -9  -7 29991.6 1301.31   2
  -2   9   6 14344.8 996.021  35
   2   9  -6 12371.1 928.015   2
  -2  -9   6 12786.3 844.470   1
   2  -9  -6 12413.6 757.129   2
  -2   9   5 59.5970 238.616  35
   2  -9  -5 87.2867 216.379   2
  -2  -9   4 2607.27 312.179  35
  -2   9   4 2282.97 395.898  35
   2  -9  -4 2238.09 286.552   2
   2   9  -4 2207.84 341.700   4
  -2  -9   3 251894. 2859.01  35
  -2   9   3 248353. 3407.30  35
   2   9  -3 246445. 2931.25   4
  -2   9   2 14706.6 839.242  35
  -2  -9   2 14797.8 716.591  35
   2   9  -2 14691.5 798.637  40
   2   9  -2 15194.1 769.676   4
   2  -9  -2 16058.9 837.437  31
  -2  -9   1 20572.2 850.114  35
  -2   9   1 18783.5 867.049  35
   2  -9  -1 19139.3 869.588  31
   2   9  -1 20311.5 903.739  40
   2   9  -1 18691.1 832.250   4
  -2   9   0 4056.92 394.519  35
  -2  -9   0 3667.25 398.219  35
   2   9   0 3733.52 421.685  40
   2   9   0 3838.78 449.818   4
   2  -9   0 3795.79 413.014  31
  -2   9  -1 25763.0 869.521  35
  -2  -9  -1 25011.3 981.979  35
   2  -9   1 24508.6 681.759  42
   2   9   1 24148.2 985.977   4
   2  -9   1 24602.2 971.069  31
   2  -9   2 6915.56 434.716  42
  -2   9  -2 6513.70 559.367  41
   2   9   2 7249.31 593.393   4
   2  -9   2 5962.43 531.333  31
  -2   9  -3 27914.4 994.160  32
  -2   9  -3 28240.0 1128.32  41
   2  -9   3 29707.6 984.388  42
   2   9   3 30551.3 1177.61   4
   2  -9   3 27163.3 1102.21  31
   2   9   4 7190.47 615.169   4
   2  -9   4 6111.08 521.690  42
  -2   9  -4 5830.80 514.489  32
   2   9   5 12003.1 810.687   4
   2  -9   5 12573.3 791.699  42
  -2   9  -5 11506.2 747.599  44
   2   9   5 11603.2 757.218  34
  -2   9  -5 11424.7 786.440  32
   2   9   6 64196.3 1899.52   4
   2  -9   6 64639.1 1883.94  42
  -2   9  -6 64960.9 1862.01  44
  -2   9  -6 64997.3 1900.11  32
   2   9   6 63488.5 1771.73  34
  -2  -9  -7 1243.51 266.802  38
  -2  -9  -7 1014.00 250.241  37
   2  -9   7 292.775 221.131  36
   2  -9   7 1070.08 270.624  12
  -2   9  -7 1239.46 429.279  32
   2  -9   7 1110.61 283.585  29
   2  -9   7 901.153 316.004  25
   2  -9   7 1088.19 327.477  42
  -2   9  -7 1168.84 372.450  44
   2   9   7 155.869 233.767  42
   2  -9   7 853.920 266.032  17
   2   9   7 277.275 230.961   4
   2   9   7 733.564 289.487  14
  -2   9  -8-185.155 278.229  43
  -2  -9  -8 461.495 243.739  38
   2  -9   8 294.258 318.852  12
  -2   9  -8-38.2695 452.382  32
   2  -9   8 729.710 231.385  29
  -2  -9  -8 424.031 183.040  27
   2  -9   8-160.482 209.883  17
   2   9   8 214.486 254.622  14
   2  -9   8 388.420 189.033  36
  -2  -9  -8 65.9345 213.593  37
   2  -9   8 793.143 238.762   5
  -2  -9  -9 73429.1 1604.25  37
  -2  -9  -9 80408.0 1678.01  38
  -2  -9  -9 77835.2 1645.39  27
   2  -9   9 78902.7 1711.53  29
   2  -9   9 76337.0 1631.04  36
   2  -9   9 75928.4 1692.25  17
   2  -9   9 77414.7 1720.85  12
   2   9   9 80957.0 1658.31  14
   2  -9   9 74769.4 1661.15   5
  -2  -9 -10 1801.50 338.281  38
   2  -9  10 1753.84 340.123  29
  -2  -9 -10 1933.36 310.801  37
   2  -9  10 1648.90 297.415  36
   2  -9  10 1774.16 353.511  17
   2  -9  10 1361.64 316.426  12
   2  -9  10 2010.39 306.123   5
   2   9  10 1948.93 338.256  14
   2  -9  11 12933.8 661.439   5
   2  -9  11 13737.2 673.949  29
   2  -9  11 13322.3 629.003  36
   2  -9  11 13294.9 659.916  17
   2   9  11 13039.5 627.249  14
  -2  -9 -11 14124.9 676.246  38
  -2  -9 -11 13517.6 621.597  37
   2  -9  12 252.356 209.030  29
   2   9  12 125.432 185.648  23
   2  -9  12 317.227 173.981   5
  -2  -9 -12 318.717 200.455  38
   2   9  12 130.523 151.398  14
   2  -9  12 59.4958 178.992  36
  -2  -9 -12 415.693 156.994  37
   2   9  13 862.557 177.411  23
   2   9  13 913.123 135.553   5
  -2  -9 -13 1037.98 202.038  38
  -2  -9 -13 785.200 185.989  10
   2   9  13 739.016 125.550  14
   2 -10 -13 1219.80 197.906   9
  -2  10  13 1231.63 158.016  11
  -2  10  13 1050.26 162.946  26
   2 -10 -13 917.746 177.882  38
   2 -10 -13 1546.00 159.437  15
  -2  10  13 1187.16 181.427  36
  -2 -10  13 1508.75 193.317  36
  -2 -10  12 5922.12 402.018  36
  -2  10  12 5420.65 394.977  36
  -2 -10  12 5348.60 340.726  18
   2 -10 -12 5157.05 417.397  15
   2 -10 -12 5681.91 366.574  10
  -2  10  12 5494.55 392.004  11
   2 -10 -12 5434.68 400.021   9
   2 -10 -12 5834.22 411.921  38
  -2 -10  11 2974.90 346.170  36
   2 -10 -11 3327.36 424.566  15
   2 -10 -11 2819.30 368.331  38
   2 -10 -11 2681.52 345.985  10
   2 -10 -11 3183.89 404.892   9
  -2  10  11 3094.80 388.478  11
  -2  10  10 9764.82 831.465  35
   2 -10 -10 8179.06 592.251  10
   2 -10 -10 8568.91 607.817   9
  -2  10  10 9291.24 612.046  11
  -2 -10  10 9643.06 602.299  36
   2 -10 -10 9907.99 627.235  38
   2 -10 -10 8706.88 580.463   6
  -2  10   9 11645.5 963.793  35
   2 -10  -9 12988.8 756.046   9
   2 -10  -9 12535.7 727.135  10
  -2  10   9 11148.0 696.458  11
  -2  10   9 11043.2 723.720  23
  -2 -10   9 11371.1 659.988  36
   2 -10  -9 11638.7 682.628   6
   2 -10  -9 10902.2 681.595  38
   2 -10  -8 20388.0 897.241  38
  -2 -10   8 19516.8 818.979  36
  -2  10   8 20463.0 1294.56  35
  -2  10   8 19833.8 888.442  11
   2 -10  -8 20964.8 930.427   9
   2 -10  -8 21043.4 931.346  10
  -2  10   8 18867.8 917.054  23
   2 -10  -8 18411.3 965.140  20
   2 -10  -8 19369.9 892.418   6
  -2  10   8 18465.2 824.593  14
   2 -10  -7 10521.8 649.883   6
   2 -10  -7 10781.5 732.653  20
   2 -10  -7 11679.8 664.969  38
  -2  10   7 11091.7 989.904  35
  -2 -10   7 11226.6 620.090  28
  -2  10   7 10720.5 655.624  23
  -2  10   7 10895.6 625.120  14
   2  10  -7 10319.9 933.255   2
  -2 -10   7 11259.2 871.885   1
   2 -10  -7 11996.5 871.763   2
  -2  10   7 10631.1 651.032  11
   2 -10  -7 11076.2 690.090   9
   2 -10  -7 11920.3 696.127  10
  -2 -10   7 11672.1 629.871  36
  -2 -10   6-19.9891 223.777   1
   2 -10  -6 157.582 198.439   2
   2  10  -6-29.7965 293.811   2
  -2  10   6 250.967 253.500  35
  -2 -10   5 3072.30 486.195   1
  -2  10   5 3168.97 470.975  35
   2  10  -4 22511.5 930.751   4
  -2  10   4 22156.9 1127.57  35
   2  10  -3 5022.81 470.233   4
   2  10  -3 4449.05 532.132  40
   2 -10  -3 4052.04 510.111  31
  -2 -10   3 5039.84 424.673  35
  -2  10   3 4755.26 549.145  33
  -2  10   3 4262.79 518.671  35
   2  10  -2 11616.9 692.181   4
  -2 -10   2 12702.0 687.302  35
  -2  10   2 11489.4 767.363  33
  -2  10   2 12851.8 788.513  35
   2  10  -2 13301.8 791.585  40
   2 -10  -2 13109.5 803.342  31
   2  10  -1 60986.8 1533.49   4
   2  10  -1 61558.4 1625.53  40
   2 -10  -1 63385.7 1647.60  31
  -2 -10   1 66214.9 1550.84  35
  -2  10   1 62684.2 1610.11  35
   2 -10   0 53632.1 1491.15  31
   2  10   0 52280.9 1455.87   4
   2  10   0 53607.3 1511.70  40
  -2 -10   0 57159.7 1476.26  35
  -2  10   0 54161.4 1404.71  35
   2  10   1 6558.40 573.374   4
  -2 -10  -1 5332.78 513.095  35
   2 -10   1 6140.08 540.015  31
   2 -10   2 104700. 2180.84  31
   2 -10   2 111575. 1679.85  42
  -2  10  -2 110190. 2227.46  41
   2  10   2 105055. 2164.11   4
  -2  10  -3 1368.26 302.821  41
   2 -10   3 1552.10 290.017  42
   2  10   3 1561.74 383.226   4
   2 -10   3 1143.07 303.142  31
  -2  10  -3 1462.01 280.189  32
   2  10   4 8572.86 697.380   4
   2 -10   4 8535.47 631.046  42
  -2  10  -4 8152.63 594.758  32
   2  10   5 104.082 245.831   4
   2  10   5 532.288 296.563  34
  -2  10  -5 459.335 242.884  32
  -2  10  -5 423.547 208.102  44
   2 -10   5 556.714 237.710  42
  -2  10  -6 19019.0 1029.58  44
   2 -10   6 18246.5 1026.55  42
   2  10   6 19923.8 1113.69   4
   2  10   6 17953.1 1004.12  34
  -2  10  -6 16439.4 995.004  32
   2 -10   7 25394.8 934.651   5
   2  10   7 24608.8 1259.21   4
  -2 -10  -7 26598.2 931.905  38
  -2 -10  -7 24833.9 920.435  37
   2 -10   7 26162.6 957.587  36
  -2  10  -7 23600.8 1265.23  32
   2 -10   7 24837.9 952.610  12
   2 -10   7 25606.7 955.945  29
   2 -10   7 23136.0 954.223  25
   2 -10   7 25443.8 972.882  17
   2  10   7 25611.2 928.739  14
   2  10   7 24225.2 1264.64  42
   2 -10   7 22193.6 1217.00  42
  -2  10  -7 27241.9 1294.66  44
  -2  10  -8 3459.29 551.608  43
  -2 -10  -8 3597.54 402.877  38
  -2 -10  -8 3425.59 407.423  37
   2 -10   8 3953.12 462.692  12
   2 -10   8 3922.95 433.425  29
  -2 -10  -8 4358.01 419.110  27
   2 -10   8 3727.79 419.254  36
   2 -10   8 3966.57 431.873  17
   2  10   8 4330.82 446.725  14
   2 -10   8 4091.29 468.903   5
  -2 -10  -9 1572.89 311.215  38
   2 -10   9 1306.06 301.942  12
   2 -10   9 871.257 257.274  29
  -2 -10  -9 1093.06 215.006  27
   2 -10   9 1564.18 309.412  17
   2  10   9 1568.55 327.553  14
   2 -10   9 1316.94 339.124   5
   2 -10   9 1135.94 310.916  36
  -2 -10  -9 1282.11 310.830  37
   2 -10  10 3068.66 373.932   5
   2 -10  10 3199.52 388.518  36
   2 -10  10 3433.77 393.785  17
   2 -10  10 2729.94 368.701  29
  -2 -10 -10 3227.30 396.589  38
  -2 -10 -10 3308.42 375.520  37
   2  10  10 3008.16 350.090  14
   2 -10  11 201.473 192.988   5
   2 -10  11 3.43582 194.429  29
   2 -10  11 327.083 276.894  36
  -2 -10 -11 396.718 220.841  37
  -2 -10 -11 116.900 241.136  38
   2  10  11 421.331 174.850  14
   2 -10  11 204.711 212.967  17
   2  10  12 797.111 228.598  23
  -2 -10 -12 498.028 196.702  38
   2  10  12 638.925 197.030  14
   2 -10  12 370.310 199.019  36
  -2 -10 -12 730.779 178.098  37
   2  10  13 709.285 136.831  23
   2  10  13 1110.33 134.530   5
  -2 -10 -13 1011.26 174.723  38
  -2 -10 -13 767.973 163.734  10
   2  10  13 824.264 122.239  14
   2 -11 -13-22.1433 126.679   9
  -2  11  13 74.4605 91.0442  11
  -2  11  13-209.016 80.3715  26
  -2 -11  13-80.9102 113.014  36
   2 -11 -13 201.988 53.9437  15
   2 -11 -13-49.3362 129.895  38
   2 -11 -12 503.985 173.228  10
  -2  11  12 369.244 182.318  11
   2 -11 -12 422.936 207.011  38
   2 -11 -12 326.650 197.792   9
  -2  11  12 253.765 179.965  36
  -2 -11  12 339.148 184.181  36
   2 -11 -12 170.058 165.743  15
  -2 -11  12 238.629 138.299  18
  -2 -11  11 66.4911 209.453  36
   2 -11 -11 152.258 248.513  38
   2 -11 -11 716.001 276.884   9
   2 -11 -11 120.803 193.895  15
   2 -11 -11 475.292 182.970  10
  -2  11  11 238.748 186.487  11
  -2 -11  10 1846.65 309.420  36
  -2  11  10 2017.42 422.860  35
   2 -11 -10 1710.88 330.149  38
   2 -11 -10 1577.80 306.524  10
  -2  11  10 1504.03 324.030  11
   2 -11 -10 1532.34 302.316   6
   2 -11 -10 1675.02 361.827   9
  -2  11   9 33785.9 1665.87  35
   2 -11  -9 32347.6 1124.10   9
   2 -11  -9 31428.7 1113.44  10
  -2  11   9 33078.5 1135.57  11
   2 -11  -9 32527.5 1107.19  38
   2 -11  -9 31506.2 1101.59   6
  -2 -11   9 33013.0 1071.30  36
   2 -11  -8 497.219 248.543  20
   2 -11  -8 263.344 274.768   9
   2 -11  -8 669.080 252.382  38
  -2 -11   8 405.643 245.161  36
  -2  11   8 1346.59 427.409  35
   2 -11  -8 443.278 262.262  10
  -2  11   8 681.833 219.898  11
  -2  11   8 575.663 242.226  23
   2 -11  -8 398.522 254.200   6
  -2  11   8 374.966 208.145  14
  -2 -11   8 730.265 287.898  13
   2 -11  -7 64791.4 1567.74   6
   2 -11  -7 61784.3 1677.32  20
   2 -11  -7 60085.9 1454.04  38
  -2  11   7 62150.0 2220.63  35
  -2 -11   7 60819.7 1379.95  28
  -2  11   7 60259.9 1551.08  23
   2  11  -7 58835.2 2116.16   2
  -2 -11   7 64209.2 2035.47   1
  -2 -11   7 69096.8 1483.35  13
  -2  11   7 60096.8 1406.93  14
  -2 -11   7 66160.0 1432.68  36
  -2  11   7 62453.3 1509.79  11
   2 -11  -7 61174.1 1501.13   9
   2 -11  -7 64716.6 1567.65  10
  -2  11   6 8162.07 830.470  35
   2  11  -6 9597.45 901.360   2
  -2 -11   6 9337.06 805.069   1
  -2  11   5 5995.46 683.369  35
  -2 -11   5 5430.10 576.145   1
  -2  11   4 26538.3 1291.66  33
  -2  11   4 24262.7 1221.76  35
  -2 -11   4 24523.1 1110.75   1
   2  11  -4 23021.5 964.680   4
   2 -11  -4 25118.5 1222.19  31
  -2 -11   3 160616. 2387.00  35
  -2  11   3 147700. 2877.43  33
  -2  11   3 145480. 2787.33  35
   2  11  -3 143142. 2725.26  40
   2  11  -3 153245. 2464.95   4
   2 -11  -3 155748. 2856.95  31
  -2  11   2 151881. 2800.17  33
  -2  11   2 156952. 2726.34  35
  -2 -11   2 156969. 2396.04  35
   2 -11  -2 157904. 2772.68  31
   2  11  -2 154344. 2720.94  40
   2  11  -2 161045. 2548.13   4
   2  11  -1 261957. 3274.70   4
   2 -11  -1 261982. 3495.35  31
   2  11  -1 276148. 3559.18  40
  -2 -11   1 266849. 3192.81  35
  -2  11   1 268939. 3587.04  33
  -2  11   1 255286. 3299.65  35
  -2  11   0 581.715 232.031  35
  -2 -11   0 542.953 222.161  35
   2 -11   0 445.026 235.207  31
   2  11   0 546.644 291.288   4
   2  11   0 624.543 299.302  40
   2  11   1 2052.32 358.250   4
   2 -11   1 2140.41 358.836  31
   2 -11   2 5952.63 571.118  31
   2  11   2 5483.25 559.233   4
  -2  11  -2 6909.55 614.243  41
   2 -11   3 46198.4 1595.04  31
  -2  11  -3 45418.9 1469.02  41
   2 -11   3 46993.9 1260.12  42
   2  11   3 47061.4 1561.46   4
  -2  11  -4 342.373 170.660  44
   2  11   4 306.251 234.503   4
  -2  11  -4 326.653 185.141  32
   2  11   5 17837.9 1060.16   4
   2 -11   5 14768.9 885.516  42
  -2  11  -5 16531.8 900.314  44
   2  11   5 15561.8 951.412  34
  -2  11  -5 15936.8 908.745  32
  -2  11  -6 21149.4 1066.50  44
   2 -11   6 19626.3 1083.92  42
   2 -11   6 19780.1 843.894  17
  -2 -11  -6 21911.3 840.954  37
   2 -11   6 19485.4 834.228  36
   2  11   6 19084.5 1061.76  34
  -2  11  -6 19982.0 1085.11  32
   2 -11   6 19850.7 836.172  29
   2 -11   6 20472.2 861.082  25
   2  11   6 21746.7 1206.15   4
   2  11   6 20103.9 808.668  14
  -2 -11  -7 4807.61 424.412  38
  -2 -11  -7 5144.55 452.309  37
   2 -11   7 4956.87 458.266  36
   2 -11   7 4360.83 480.727  12
   2 -11   7 5005.95 479.356  29
  -2  11  -7 4344.24 564.713  32
   2 -11   7 4989.60 492.804  25
  -2  11  -7 4624.66 572.199  43
   2 -11   7 4655.61 617.164  42
  -2  11  -7 5472.64 567.750  44
   2  11   7 3619.11 582.121   4
   2 -11   7 5347.04 497.833  17
   2  11   7 4467.53 427.562  14
  -2 -11  -8 1297.81 301.629  38
   2 -11   8 1492.25 367.880  12
   2 -11   8 1170.37 304.336  29
  -2 -11  -8 1483.33 317.656  27
   2 -11   8 1325.93 336.488  36
  -2 -11  -8 2071.66 331.315  37
   2 -11   8 1547.25 309.364  17
   2  11   8 1404.76 323.678  14
   2 -11   8 1802.25 321.446   5
  -2 -11  -9 865.852 282.187  38
   2 -11   9 1211.91 336.526  12
   2 -11   9 707.403 272.459  29
  -2 -11  -9 758.103 209.390  27
   2 -11   9 713.478 286.815  17
   2 -11   9 923.329 257.728   5
   2 -11   9 904.105 289.477  36
  -2 -11  -9 676.620 234.250  37
   2  11   9 483.064 254.145  14
  -2 -11 -10 3071.48 358.373  27
   2 -11  10 3333.27 396.821  29
   2 -11  10 3084.08 358.757  36
   2 -11  10 2710.67 406.500  17
  -2 -11 -10 3103.07 369.939  38
  -2 -11 -10 2564.25 341.443  37
   2  11  10 3110.39 367.438  14
   2 -11  10 3119.55 382.186   5
  -2 -11 -11 14429.1 641.677  38
  -2 -11 -11 13983.9 626.947  37
   2  11  11 14673.1 568.438  11
   2 -11  11 14187.7 658.567  29
   2 -11  11 13714.8 628.058   5
   2  11  11 13942.7 626.563  14
   2 -11  11 14584.5 647.509  17
   2 -11  11 13896.3 619.791  36
   2  11  12 2.04368 193.677  23
   2 -11  12-20.8365 160.052  36
  -2 -11 -12 181.449 171.206  38
  -2 -11 -12 52.6767 158.145  10
   2  11  12-73.6771 143.400  14
  -2 -11 -13-63.0583 114.909  38
  -2 -11 -13 152.255 109.837  10
   2  11  13-73.9349 32.3886   5
   2  11  13 133.838 100.144  23
  -2  12  13 547.049 100.144  11
  -2  12  13 492.120 111.611  26
   2 -12 -13 460.093 137.224  38
  -2 -12  13 536.458 143.086  36
   2 -12 -13 401.990 127.135   9
  -2  12  12 1531.85 227.175  11
   2 -12 -12 2116.07 273.118   9
   2 -12 -12 2017.75 243.382  10
  -2  12  12 1748.14 216.240  26
  -2 -12  12 1911.70 259.732  36
  -2  12  12 1969.20 246.804  36
   2 -12 -12 1739.12 247.116  15
  -2 -12  12 1986.95 213.738  18
   2 -12 -12 2088.04 272.215  38
   2 -12 -11 6004.45 381.668   6
   2 -12 -11 6113.74 447.432  10
   2 -12 -11 5947.13 437.910   9
  -2  12  11 6357.01 464.096  11
   2 -12 -11 6090.97 464.985  38
  -2 -12  11 6097.90 428.898  36
   2 -12 -11 6611.85 485.788  15
  -2 -12  11 6275.23 416.438  18
  -2 -12  10-241.911 217.656  36
  -2  12  10-433.660 233.524  35
   2 -12 -10-136.478 223.207  38
   2 -12 -10 55.0419 234.463  10
  -2  12  10 161.734 223.197  11
   2 -12 -10-31.0534 218.225   6
   2 -12 -10 99.2548 281.557   9
  -2 -12   9 890.798 293.325  36
  -2  12   9 865.498 403.806  35
   2 -12  -9 1016.25 324.330  10
  -2  12   9 753.040 260.709  11
   2 -12  -9 993.651 274.659  38
   2 -12  -9 904.443 269.333   6
   2 -12  -9 896.477 354.993   9
   2 -12  -8 391.103 256.245  20
   2 -12  -8 466.775 265.071   9
   2 -12  -8 792.025 291.457  38
  -2 -12   8 325.180 161.457  36
  -2  12   8 664.421 436.101  35
   2 -12  -8 264.808 260.625  10
  -2  12   8 559.400 266.462  11
  -2  12   8 729.047 289.834  23
   2 -12  -8 449.407 225.876   6
  -2 -12   8 490.287 242.671  13
  -2  12   8 106.700 237.006  14
   2 -12  -7 1015.64 265.673   6
   2 -12  -7 900.671 340.018  20
   2 -12  -7-94.8362 214.961   9
  -2 -12   7-370.951 312.247   1
   2  12  -7 173.394 228.678   2
   2 -12  -7 71.5205 194.682  38
  -2 -12   7-207.657 237.818  36
  -2  12   7 248.470 416.625  35
  -2 -12   7 84.3815 177.711  28
  -2  12   7 244.320 272.618  23
   2 -12  -7 350.824 305.387  10
  -2  12   7 295.435 195.973  11
  -2 -12   7 281.574 233.484  13
  -2  12   7 338.187 183.573  14
   2 -12  -6 1326.54 277.797  38
   2 -12  -6 1147.45 300.894   6
  -2  12   6 1149.76 534.518  35
   2 -12  -6 1295.77 425.980  31
  -2 -12   6 986.655 232.097  28
  -2  12   6 1796.61 293.023  23
   2 -12  -6 756.791 263.440  20
   2 -12  -6 1536.61 335.428   9
   2 -12  -6 1138.16 275.959  10
  -2 -12   6 1652.06 276.733  13
  -2  12   6 1097.67 250.645  11
  -2 -12   6 1086.19 366.504   1
   2  12  -6 1105.08 386.581   2
   2 -12  -5 1810.26 411.872  31
  -2  12   5 2407.77 469.901  35
  -2 -12   5 1782.36 425.834   1
  -2  12   4 15132.0 1028.51  33
  -2  12   4 14319.4 984.281  35
   2  12  -4 15212.2 982.181  40
  -2 -12   4 14249.4 880.603   1
   2 -12  -4 14241.8 955.417  31
   2 -12  -3 3714.37 513.015  31
  -2  12   3 4153.33 551.620  33
  -2  12   3 3440.38 515.017  35
  -2 -12   3 4293.47 412.710  35
   2  12  -3 3954.15 448.032   4
  -2 -12   3 3906.21 479.608   1
   2  12  -3 3502.40 485.840  40
   2 -12  -2 2599.88 446.245  31
  -2 -12   2 3246.44 394.438  35
  -2 -12   2 2815.40 390.379   1
   2  12  -2 2834.61 433.084   4
   2  12  -2 2555.28 408.122  40
  -2  12   2 2738.94 416.567  33
  -2  12   2 3104.38 460.302  35
   2  12  -1 128770. 2393.43   4
   2 -12  -1 131468. 2583.21  31
   2  12  -1 134919. 2599.70  40
  -2  12   1 129122. 2597.18  33
  -2  12   1 131573. 2467.98  35
   2 -12   0 2250.96 380.045  31
  -2  12   0 2362.40 385.169  35
   2  12   0 1794.45 362.960   4
   2  12   1 619.347 288.179   4
  -2 -12  -1 299.435 173.151   1
   2 -12   1 613.695 269.880  31
   2 -12   2 7962.09 672.608  31
   2  12   2 7806.28 662.627   4
  -2  12  -2 8866.43 680.928  41
   2 -12   3 4252.78 545.181  31
  -2  12  -3 4164.05 450.305  41
   2 -12   3 4215.90 437.041  42
   2  12   3 4543.19 533.754   4
  -2  12  -4 7155.20 578.383  44
   2 -12   4 7401.78 585.791  42
   2  12   4 5901.05 651.126   4
   2  12   5 1621.91 377.946   4
   2 -12   5 2127.31 459.123  42
  -2  12  -5 1363.89 329.699  44
   2  12   5 1210.92 360.972  34
   2 -12   6 5531.10 624.088  42
   2 -12   6 5287.43 480.140  17
   2  12   6 4706.58 639.812   4
  -2 -12  -6 4690.47 412.777  38
  -2 -12  -6 5992.67 477.299  37
   2 -12   6 5782.16 489.493  36
   2  12   6 5854.14 661.976  34
   2 -12   6 5773.10 495.877  29
   2 -12   6 5384.33 471.152  25
   2 -12   6 5127.71 421.513  21
   2  12   6 4634.48 440.576  14
   2 -12   6 5605.49 468.629  12
   2 -12   7 17856.3 1161.04  42
  -2 -12  -7 17840.6 764.257  38
  -2 -12  -7 18003.5 808.827  37
   2 -12   7 16715.3 813.626  12
   2 -12   7 17858.6 830.844  29
   2 -12   7 16354.0 825.580  25
   2 -12   7 18428.2 865.137  17
   2  12   7 17698.2 796.360  14
   2 -12   7 16827.5 816.400  36
   2  12   7 16631.5 1103.01   4
  -2 -12  -8 17501.6 779.324  38
  -2 -12  -8 17247.2 802.973  37
   2 -12   8 18108.9 847.827  29
  -2 -12  -8 18206.4 848.647  27
   2 -12   8 17804.5 837.788  36
   2 -12   8 17144.3 827.651  17
   2 -12   8 16699.2 813.392  12
   2 -12   8 17450.1 816.111   5
   2  12   8 16598.2 770.778  14
   2 -12   9 12578.7 667.090   5
   2 -12   9 13108.3 715.338  36
   2 -12   9 13265.0 727.569  17
   2 -12   9 13589.1 732.367  29
  -2 -12  -9 13781.1 723.613  27
  -2 -12  -9 13541.7 698.853  38
  -2 -12  -9 13947.7 717.285  37
   2  12   9 13878.0 713.812  14
   2 -12  10 1793.88 331.476   5
   2 -12  10 1708.96 329.117  29
  -2 -12 -10 1774.42 303.962  27
  -2 -12 -10 1605.89 308.449  37
   2 -12  10 2426.38 350.073  36
   2 -12  10 1767.31 329.976  17
   2  12  10 1631.22 297.590  14
  -2 -12 -10 1952.34 309.059  38
  -2 -12 -11 203.434 218.823  38
   2  12  11 213.984 158.642  11
   2 -12  11 61.2632 221.750  36
  -2 -12 -11 65.4329 176.882  37
   2  12  11 188.768 176.462  14
   2  12  11 187.077 172.878  23
  -2 -12 -12-45.8174 155.429  38
  -2 -12 -12 262.308 161.973  10
   2  12  12 176.974 153.947  23
   2  12  12-25.7161 141.821  14
   2 -12  12 101.336 172.348  36
   2  12  13 75.0928 96.9324  23
  -2  13  12 74.0661 153.963  11
   2 -13 -12 56.8985 164.973   9
  -2 -13  12 180.902 88.9846  18
  -2 -13  12 193.304 148.817  36
  -2  13  12 38.4142 140.983  36
   2 -13 -12-201.120 139.909  15
   2 -13 -12-5.36027 158.530  38
   2 -13 -11 7676.89 423.774   6
   2 -13 -11 6964.96 450.236  10
   2 -13 -11 7070.65 474.790   9
  -2  13  11 7395.38 480.438  11
   2 -13 -11 8106.80 488.691  38
  -2 -13  11 7464.01 435.365  18
   2 -13 -11 8340.13 523.996  15
  -2 -13  11 7566.67 456.526  36
   2 -13 -10 376.829 256.362  10
  -2  13  10 129.619 210.233  11
   2 -13 -10 380.909 242.482   9
  -2 -13  10 445.398 232.519  18
  -2 -13  10 328.472 224.910  36
   2 -13 -10 339.166 233.561  38
   2 -13 -10 63.9038 209.054   6
  -2  13   9 4182.93 697.080  35
   2 -13  -9 4237.61 460.081   9
   2 -13  -9 4089.29 489.878  10
  -2  13   9 4505.68 452.301  11
   2 -13  -9 4046.18 434.577  38
   2 -13  -9 4183.33 455.357   6
  -2 -13   9 4064.51 399.592  36
  -2 -13   8 3078.35 383.739  36
  -2  13   8 3479.41 660.007  35
   2 -13  -8 3113.36 459.413  10
  -2  13   8 2838.94 399.445  11
   2 -13  -8 2979.55 449.200   9
   2 -13  -8 3221.83 461.795  20
  -2 -13   8 3155.26 359.875  13
   2 -13  -8 2963.58 393.692  38
   2 -13  -8 3234.78 413.163   6
   2 -13  -7 29394.9 1105.86   6
  -2 -13   7 28681.1 950.228  36
  -2  13   7 27719.6 1528.68  35
  -2 -13   7 28834.4 986.178  28
  -2  13   7 25362.3 920.688  14
  -2 -13   7 30007.3 1008.91  13
   2 -13  -7 27051.9 989.933  38
  -2  13   7 27188.4 1014.05  11
   2 -13  -7 29419.6 1055.91   9
   2 -13  -7 28431.6 1099.65  10
   2 -13  -7 26993.8 1147.18  20
   2 -13  -6 12823.5 795.568  20
  -2  13   6 12978.7 1065.31  35
   2 -13  -6 12116.8 1031.01  31
  -2 -13   6 13169.1 685.506  28
   2  13  -6 12696.8 975.678   2
  -2 -13   6 12912.4 961.686   1
  -2 -13   6 13129.5 667.398  13
   2 -13  -6 12704.2 745.839   6
   2 -13  -6 11732.6 652.035  38
  -2  13   6 12703.2 688.289  11
   2 -13  -6 13509.6 735.357  10
   2 -13  -6 11094.3 640.498   9
   2  13  -5 3252.34 531.462  40
   2 -13  -5 2145.56 491.325  31
  -2 -13   5 1883.52 460.117   1
  -2  13   5 1847.14 455.708  35
   2 -13  -5 2187.17 343.781   6
   2 -13  -5 2967.64 345.553  20
   2 -13  -5 2598.38 362.815  10
  -2 -13   5 3275.49 332.721  13
  -2  13   4 44282.9 1720.95  35
  -2  13   4 51318.0 1907.55  33
   2  13  -4 46372.4 1758.69  40
  -2 -13   4 47563.1 1654.09   1
   2 -13  -4 46458.5 1784.07  31
  -2  13   3 54578.1 1887.66  33
  -2  13   3 52882.8 1782.44  35
   2 -13  -3 52450.7 1816.45  31
   2  13  -3 55227.3 1807.03  40
  -2 -13   3 48861.9 1608.69   1
   2  13  -3 53897.6 1549.00   4
   2  13  -2 50629.8 1532.18   4
  -2 -13   2 53414.3 1595.07   1
   2 -13  -2 53475.7 1779.34  31
   2  13  -2 51547.6 1703.28  40
  -2  13   2 51436.9 1768.48  33
  -2  13   2 52580.6 1690.24  35
   2 -13  -1 2860.12 491.660  31
   2  13  -1 2443.47 407.212  40
  -2 -13   1 2024.05 358.577   1
   2  13  -1 1985.86 355.143   4
  -2  13   1 1782.76 347.147  33
  -2  13   1 2446.45 408.587  35
  -2  13   0 8778.60 662.189  35
   2 -13   0 7699.13 677.309  31
  -2 -13   0 7784.36 577.380   1
   2  13   0 7030.71 640.264   4
  -2 -13  -1 260.283 167.243   1
   2  13   1-20.8593 255.587   4
   2 -13   1-223.770 249.347  31
  -2  13  -2 806.798 266.829  41
   2  13   2 907.348 310.057   4
   2 -13   2 769.983 244.667  31
   2 -13   3 15889.9 1032.03  31
   2  13   3 15535.6 986.074   4
  -2  13  -3 15219.0 914.227  41
   2  13   4 6581.67 697.222   4
   2 -13   5 131.384 135.220  36
  -2 -13  -5 442.025 237.264  37
   2  13   5 493.700 343.833  34
   2 -13   5 436.847 183.952  29
   2 -13   5 281.355 193.111  21
   2 -13   5 482.824 262.717  25
   2  13   5 656.698 258.970   4
   2 -13   5 490.553 211.300  17
   2 -13   5-44.4584 288.267  42
   2  13   5 260.075 149.995  14
   2 -13   6 6682.21 684.566  42
  -2 -13  -6 6805.00 517.735  37
   2 -13   6 5529.61 491.770  36
   2  13   6 4608.09 627.298  34
   2 -13   6 6792.19 506.641  12
   2 -13   6 6236.76 495.646  29
   2 -13   6 5990.42 526.813  25
   2  13   6 5252.05 683.396   4
   2 -13   6 5488.50 480.845  17
   2  13   6 5696.77 457.213  14
   2 -13   7 161.275 246.769  12
   2 -13   7 201.982 224.773  29
   2 -13   7 337.431 258.105  25
   2 -13   7 103.029 201.998  36
  -2 -13  -7 2.05312 166.777  37
   2 -13   7 164.942 250.824  17
   2  13   7 197.835 202.472  14
  -2 -13  -7 233.016 211.629  38
   2 -13   8 767.628 264.537   5
   2 -13   8 514.619 277.902  29
  -2 -13  -8 702.222 253.933  27
   2 -13   8 529.356 261.146  17
  -2 -13  -8 622.876 272.000  37
   2 -13   8 472.980 252.337  36
   2  13   8 631.836 239.286  14
  -2 -13  -8 776.787 267.245  38
  -2 -13  -9 3312.04 397.044  27
   2 -13   9 2964.04 386.972  29
   2 -13   9 3288.23 411.363  17
   2  13   9 3217.02 398.562  14
  -2 -13  -9 3151.15 367.955  38
  -2 -13  -9 3606.11 410.503  37
   2 -13   9 3398.71 413.535  36
  -2 -13 -10 14898.2 672.029  38
  -2 -13 -10 14665.7 681.936  37
   2 -13  10 13760.9 672.253  36
   2  13  10 14802.3 687.617  14
  -2 -13 -10 13760.6 660.555  27
   2  13  11 797.662 218.573  23
  -2 -13 -11 522.186 177.375  10
   2  13  11 730.695 163.818  11
  -2 -13 -11 803.422 233.934  38
   2  13  11 609.164 201.349  14
   2 -13  11 831.395 225.854  36
  -2 -13 -11 575.164 185.563  37
   2  13  12 361.482 108.695   5
  -2 -13 -12 17.8130 121.008  10
   2  13  12-87.7218 123.503  23
  -2 -13 -12 96.3918 144.962  38
   2  13  12 257.843 139.967  14
   2 -13  12 35.4005 155.163  36
  -2 -14  12-249.036 113.281  18
   2 -14 -12-108.449 132.781   9
  -2  14  12 98.6152 133.425  11
  -2  14  12 47.1238 64.4814  26
   2 -14 -12 136.445 157.981  38
   2 -14 -12 160.295 103.000  15
  -2 -14  12 78.4810 139.330  36
  -2  14  12 185.166 140.108  36
  -2 -14  11-212.528 198.966  36
   2 -14 -11-169.256 126.156   6
   2 -14 -11 128.802 161.491  10
  -2  14  11-43.1801 123.209  11
  -2  14  11-169.757 129.690  26
  -2 -14  11 2.88889 146.502  18
   2 -14 -11-31.2369 141.786  15
   2 -14 -11 163.856 184.237  38
   2 -14 -11 305.870 212.142   9
   2 -14 -10 3746.15 405.195  10
   2 -14 -10 4238.83 410.108   9
  -2  14  10 3624.43 380.563  11
  -2 -14  10 3869.57 384.039  36
  -2 -14  10 4376.53 394.656  18
   2 -14 -10 4300.94 416.055  38
   2 -14 -10 4553.11 402.408   6
  -2  14   9 138.942 429.125  35
   2 -14  -9 29.2878 198.643  10
  -2  14   9-21.1750 205.632  11
   2 -14  -9-272.117 260.677   9
   2 -14  -9 17.9519 208.283  38
  -2 -14   9 21.4278 228.118  36
   2 -14  -9-59.6850 201.425   6
   2 -14  -8 15017.2 746.135  38
   2 -14  -8 17357.1 855.450  10
   2 -14  -8 15948.5 795.103   9
  -2  14   8 16431.8 800.788  11
  -2 -14   8 15931.0 724.880  36
   2 -14  -8 14843.3 867.460  20
  -2 -14   8 16606.1 740.874  13
   2 -14  -8 16473.2 843.620   6
  -2  14   8 15433.9 1178.75  35
  -2  14   7 7425.73 881.987  35
  -2  14   7 7762.23 580.873  11
   2 -14  -7 7500.03 619.154  10
   2 -14  -7 6948.22 572.599   9
   2 -14  -7 7008.76 521.278  38
   2 -14  -7 6500.27 629.789  20
   2 -14  -7 7260.30 611.188   6
  -2  14   7 6697.87 480.789  14
  -2 -14   7 7309.03 552.655  13
  -2 -14   6 1854.16 466.590   1
   2  14  -6 3095.22 559.198   2
  -2 -14   6 2347.23 347.558  13
  -2  14   6 1066.55 461.058  35
  -2 -14   6 1758.66 281.528  28
   2 -14  -6 1205.89 407.936  31
   2 -14  -6 1866.55 378.949   9
   2  14  -6 2831.57 614.968  40
   2 -14  -6 2013.35 334.520  38
   2 -14  -6 2563.28 434.742  20
   2 -14  -6 2404.18 406.921  10
  -2  14   6 2186.33 302.321  11
   2 -14  -6 2461.34 384.546   6
  -2 -14   5 1771.02 452.895   1
   2  14  -5 1861.11 426.105   2
  -2 -14   5 1298.77 317.613  13
  -2  14   5 1410.88 400.670  35
  -2 -14   5 1387.87 306.305  28
   2 -14  -5 1663.46 512.753  31
   2 -14  -5 1109.67 327.502   9
   2 -14  -5 1032.05 334.489   8
   2 -14  -5 1167.25 276.417  38
   2  14  -5 1216.64 317.044  40
   2 -14  -5 1430.39 344.775   6
   2 -14  -5 1285.08 310.873  20
   2 -14  -5 1228.52 356.250  10
  -2  14   5 1445.67 254.877  11
  -2  14   4 2062.22 477.136  33
  -2  14   4 2466.22 480.662  35
   2 -14  -4 2052.94 444.606  31
   2  14  -4 2262.05 472.627  40
  -2 -14   4 2780.89 471.192   1
  -2 -14   3 33488.4 1379.30   1
   2 -14  -3 35794.8 1563.90  31
  -2  14   3 32901.5 1519.39  33
  -2  14   3 33457.4 1455.71  35
   2  14  -3 36089.3 1513.93  40
   2  14  -2 19220.1 998.364   4
  -2 -14   2 20232.0 1032.63   1
   2 -14  -2 21226.6 1162.53  31
   2  14  -2 18988.7 1079.68  40
  -2  14   2 18521.1 1105.96  33
  -2  14   2 18026.2 1045.86  35
   2 -14  -1 436.767 238.531  31
   2  14  -1 408.085 273.793  40
  -2 -14   1 16.2753 229.452   1
   2  14  -1 402.887 292.360   4
  -2  14   1-185.696 267.365  33
  -2  14   1 336.100 254.263  35
   2 -14   0 2995.09 467.542  31
   2  14   0 3364.26 472.184   4
  -2 -14   0 2632.67 356.905   1
  -2 -14  -1 1649.16 285.438   1
   2  14   1 1516.74 394.725   4
   2 -14   1 1658.34 387.833  31
  -2  14  -2 15525.3 932.370  41
   2  14   2 15671.5 1003.75   4
   2 -14   2 15853.0 1046.63  31
  -2  14  -3 35646.0 1387.56  41
   2 -14   3 35018.7 1574.56  31
   2  14   3 36006.9 1515.38   4
   2  14   4 6243.81 679.851   4
   2  14   4 6006.79 638.417  34
   2  14   5-241.566 309.331  34
   2 -14   5 310.750 246.601  29
   2 -14   5 389.763 211.714  21
   2 -14   5 191.414 209.157  25
   2 -14   5 191.136 187.394  17
   2  14   5 358.525 349.167   4
   2  14   5 202.915 184.981  14
   2 -14   5-9.50478 233.360  36
  -2 -14  -5 471.471 233.684  37
   2 -14   6 6780.98 551.019  36
   2  14   6 5769.27 670.072  34
   2 -14   6 6490.26 524.456  29
   2 -14   6 6076.33 549.475  25
  -2 -14  -6 6738.90 528.679  37
   2  14   6 5946.96 678.919   4
   2 -14   6 6275.57 532.007  17
   2  14   6 7317.66 496.827  14
   2 -14   7 16039.0 798.265  29
  -2 -14  -7 17005.4 842.683  27
   2 -14   7 16085.0 821.768  25
   2 -14   7 16597.8 817.712  17
  -2 -14  -7 16606.7 714.156  38
  -2 -14  -7 16446.4 800.854  37
   2  14   7 16611.2 776.892  14
   2 -14   7 15929.7 806.278  36
   2 -14   8 48269.3 1347.56  36
   2 -14   8 48915.7 1357.53  17
   2  14   8 50015.0 1325.53  14
  -2 -14  -8 51668.7 1263.93  38
  -2 -14  -8 48222.8 1320.83  37
  -2 -14  -8 50837.2 1395.72  27
   2 -14   8 50013.6 1365.74  29
   2 -14   9 10100.7 638.342  36
   2  14   9 9968.99 600.508  14
  -2 -14  -9 11228.7 597.638  38
  -2 -14  -9 10094.1 612.692  37
  -2 -14  -9 10131.9 612.209  27
  -2 -14 -10 378.017 162.433  27
   2 -14  10 546.376 252.089  36
  -2 -14 -10 674.966 238.526  37
  -2 -14 -10 721.669 240.188  38
   2  14  10 419.228 201.251  14
  -2 -14 -10 257.570 223.242  10
   2  14  11 2388.05 273.044  23
   2 -14  11 2478.29 295.265  36
  -2 -14 -11 2003.79 259.651  37
  -2 -14 -11 2402.58 266.566  38
   2  14  11 2418.60 279.557  14
   2  14  11 2424.96 247.132  11
  -2 -14 -11 2390.94 278.311  10
  -2 -14 -12 3386.43 231.923  10
   2  14  12 4317.65 269.986  23
   2  14  12 4079.16 227.428   5
  -2 -14 -12 3671.72 234.430  38
   2  14  12 3977.00 265.696  14
   2 -14  12 3374.80 241.282  36
  -2  15  12 148.874 107.544  11
  -2  15  12 3.14282 99.1399  26
   2 -15 -12 139.142 142.295  38
   2 -15 -12 228.528 125.421   9
   2 -15 -12 70.3898 94.3012  15
  -2 -15  11 525.404 182.925  36
   2 -15 -11 1162.96 168.890   6
  -2  15  11 687.522 181.100  11
  -2  15  11 364.296 123.955  26
  -2 -15  11 947.849 184.905  18
   2 -15 -11 529.091 205.349  15
   2 -15 -11 420.131 180.529   9
   2 -15 -11 661.381 206.845  38
   2 -15 -10 60.8426 165.260  10
  -2  15  10-179.829 139.173  11
   2 -15 -10 308.116 213.833   9
  -2 -15  10 22.5276 151.584  18
   2 -15 -10 180.495 203.786  38
  -2 -15  10-115.966 245.720  36
   2 -15 -10 91.3485 145.343   6
   2 -15  -9 8671.54 546.077  38
  -2  15   9 7920.72 846.445  35
   2 -15  -9 8304.02 588.801  10
   2 -15  -9 8753.61 579.577   9
  -2  15   9 8964.72 585.804  11
  -2 -15   9 8780.51 523.844  36
  -2 -15   9 9326.34 570.826  18
  -2 -15   9 8814.58 497.653  13
   2 -15  -9 8978.92 603.548   6
   2 -15  -8 285.080 215.947  38
  -2  15   8 362.453 388.064  35
   2 -15  -8 23.2050 194.972  10
  -2  15   8 414.049 272.154  11
   2 -15  -8 340.211 241.028   9
  -2 -15   8 789.013 211.615  36
   2 -15  -8 432.765 308.131  20
   2 -15  -8 308.277 248.777   6
  -2 -15   8 340.148 239.736  13
  -2  15   7 410.220 409.997  35
   2 -15  -7-158.841 250.729  10
  -2  15   7 74.6377 181.072  11
   2 -15  -7 270.424 334.624   9
   2 -15  -7 142.269 119.768  38
   2 -15  -7 378.013 300.232  20
   2 -15  -7 179.166 259.407   6
  -2 -15   7 141.125 220.120  13
  -2  15   6 19467.3 1286.10  35
  -2  15   6 19145.7 835.359  11
   2 -15  -6 19901.9 851.088   9
   2 -15  -6 19569.7 919.585  10
   2 -15  -6 19631.5 845.155   8
   2 -15  -6 19967.9 817.835  38
   2 -15  -6 19145.4 963.019  20
   2 -15  -6 20246.3 947.014   6
  -2 -15   6 21110.8 871.432  13
  -2 -15   5-500.536 261.271   1
   2  15  -5-675.953 360.751   2
  -2 -15   5 212.550 209.872  13
  -2  15   5-147.219 366.697  35
   2 -15  -5-241.876 356.068  31
   2 -15  -5 763.585 252.013   8
   2 -15  -5-479.703 248.236   9
   2 -15  -5 117.263 143.841  38
   2  15  -5 11.4729 226.356  40
   2 -15  -5 41.3997 308.515  20
   2 -15  -5 152.333 236.366  10
  -2  15   5 283.546 219.742  11
   2 -15  -5-21.5199 260.644   6
  -2 -15   4 1146.13 386.507   1
   2  15  -4 750.546 280.253  40
  -2 -15   4 888.050 251.016  13
  -2  15   4 272.571 157.667  33
  -2  15   4 721.679 346.483  35
   2 -15  -4 1301.44 376.613  31
   2 -15  -4 729.485 257.071   9
   2 -15  -4 889.188 305.257   8
   2 -15  -4 1103.28 314.077   6
   2 -15  -4 585.642 301.659  20
   2 -15  -4 628.760 296.342  10
  -2 -15   3 16712.9 1002.90   1
   2 -15  -3 16509.1 1098.69  31
   2  15  -3 18657.9 1147.93  40
  -2  15   3 17130.9 1160.75  33
  -2  15   3 16569.4 1079.16  35
   2  15  -2 122041. 2523.08   4
  -2 -15   2 122458. 2582.93   1
   2 -15  -2 124289. 2949.30  31
   2  15  -2 127924. 2876.25  40
  -2  15   2 121555. 2911.77  33
  -2  15   2 122955. 2721.70  35
  -2 -15   1 3556.37 488.552   1
   2  15  -1 3457.13 492.536   4
  -2  15   1 2403.71 488.220  33
  -2  15   1 4202.92 533.398  35
   2 -15  -1 3650.65 529.318  31
   2 -15   0 6380.76 716.595  31
  -2 -15   0 6491.29 593.068   1
   2  15   0 5854.08 639.094   4
   2  15   1 12948.2 885.068   4
   2 -15   1 14959.5 1076.08  31
   2  15   2 2182.44 483.065   4
  -2  15  -2 1849.33 398.978  41
   2 -15   2 2650.66 472.080  31
   2  15   3 521.251 337.834   4
   2 -15   3 429.905 197.147  31
   2  15   4 3809.62 529.886  34
  -2 -15  -4 3360.39 379.892  37
   2 -15   4 3533.61 384.285  24
   2 -15   4 3048.85 375.880  21
   2 -15   4 2761.23 374.760  25
  -2 -15  -4 3408.80 319.718  19
   2  15   4 2938.45 471.742   4
   2  15   4 3188.81 352.090  14
   2 -15   4 2752.98 399.903  36
   2  15   5 3147.01 584.563  34
   2 -15   5 3943.70 441.521  36
   2 -15   5 3614.26 397.078  21
   2 -15   5 4052.43 445.194  25
  -2 -15  -5 3750.85 410.020  37
   2  15   5 3255.49 549.247   4
   2 -15   5 4672.68 437.261  17
   2  15   5 4137.50 397.778  14
   2 -15   6 10788.5 666.363  29
   2 -15   6 10382.9 657.416  25
   2 -15   6 10213.4 667.410  36
   2 -15   6 10048.5 659.712  17
   2  15   6 10338.9 621.271  14
  -2 -15  -6 10909.2 646.824  37
   2 -15   7-279.034 255.003  17
   2 -15   7 314.543 263.395  36
  -2 -15  -7 48.6806 218.932  37
   2  15   7 155.959 249.300  14
   2 -15   7 17.0694 190.361  25
  -2 -15  -7 74.9764 217.981  27
  -2 -15  -8 997.736 334.069  27
   2 -15   8 725.564 282.270  36
  -2 -15  -8 1212.98 303.048  37
   2  15   8 1063.99 265.913  14
  -2 -15  -8 1150.72 252.924  38
  -2 -15  -8 1903.20 234.527  10
  -2 -15  -9 1176.51 292.872  10
  -2 -15  -9 1564.43 280.059  27
  -2 -15  -9 1851.69 307.637  37
   2 -15   9 1754.64 342.725  36
   2  15   9 1671.23 303.668  14
  -2 -15  -9 1459.40 283.780  38
  -2 -15 -10 10036.9 499.544  10
   2  15  10 10313.0 557.033  23
  -2 -15 -10 10081.2 538.955  27
  -2 -15 -10 9551.75 490.496  38
  -2 -15 -10 9980.52 548.606  37
   2  15  10 9797.48 518.562  14
   2 -15  10 9993.89 561.514  36
   2  15  11 456.029 153.116  23
   2 -15  11 522.046 212.436  36
  -2 -15 -11 726.815 186.212  37
  -2 -15 -11 455.222 170.161  38
  -2 -15 -11 585.560 156.623  10
   2  15  11 514.558 145.999  11
   2  15  11 463.886 163.208  14
   2  15  12-186.124 109.276  14
   2  15  12-157.201 91.1901  23
   2 -16 -12 962.652 142.281  15
  -2  16  12 1053.03 128.448  11
  -2  16  11 7514.27 355.027  36
  -2 -16  11 7080.77 352.163  36
   2 -16 -11 6957.62 367.317   6
   2 -16 -11 8212.67 387.041   9
  -2  16  11 7575.75 391.590  11
  -2  16  11 6893.83 352.068  26
   2 -16 -11 7164.65 386.447  38
  -2 -16  11 7241.34 361.977  18
   2 -16 -11 7392.07 444.442  15
  -2 -16  10 932.150 230.277  36
   2 -16 -10 1229.73 213.395   6
  -2  16  10 1228.87 235.204  11
   2 -16 -10 806.405 223.161  10
  -2  16  10 576.058 148.332  26
  -2 -16  10 1212.94 226.261  18
   2 -16 -10 1413.42 288.736  15
   2 -16 -10 830.660 238.563   9
   2 -16 -10 848.205 242.106  38
   2 -16  -9 5087.48 426.976  38
   2 -16  -9 5348.34 483.501  10
   2 -16  -9 4739.99 427.639   9
  -2  16   9 5082.98 436.422  11
  -2 -16   9 5372.01 424.453  36
   2 -16  -9 4957.53 482.633   6
  -2 -16   9 5719.15 453.582  18
  -2 -16   9 5138.71 388.742  13
  -2  16   9 5139.16 754.471  35
  -2 -16   8 14334.3 686.089  13
  -2  16   8 13054.4 694.157  11
   2 -16  -8 12982.8 728.373  10
   2 -16  -8 12132.7 654.767   9
  -2  16   8 12537.3 1040.11  35
   2 -16  -8 13396.2 667.502  38
   2 -16  -8 12168.0 724.591   6
  -2 -16   8 12179.5 669.703  18
   2 -16  -8 12255.3 766.800  20
  -2 -16   7 1753.84 303.513  13
   2 -16  -7 1966.54 390.839  10
  -2  16   7 1651.10 275.069  11
   2 -16  -7 1698.80 321.130   9
  -2  16   7 1594.89 506.305  35
   2 -16  -7 2237.51 336.761  38
   2 -16  -7 2096.53 391.106   6
  -2 -16   7 1776.49 317.359  18
   2 -16  -7 1867.11 398.351  20
  -2 -16   6 291.120 213.409  13
   2 -16  -6 161.807 299.046  10
  -2  16   6 203.936 218.731  11
   2 -16  -6-130.927 222.051   9
   2 -16  -6 21.0259 227.773   8
  -2  16   6-145.222 282.536  35
   2 -16  -6 106.952 192.621  38
   2 -16  -6 235.769 264.697   6
   2 -16  -6 92.5211 294.201  20
  -2 -16   6 241.183 242.216  18
  -2  16   5 5189.04 720.450  35
  -2  16   5 6442.08 450.375  11
   2 -16  -5 5934.75 505.106   9
   2 -16  -5 6161.26 554.909  10
   2 -16  -5 6928.99 604.110  20
  -2 -16   5 6284.46 487.818  18
  -2 -16   5 6342.63 533.986  13
   2 -16  -5 6028.20 538.131   8
   2 -16  -5 5909.28 548.937   6
   2  16  -4 1973.16 444.208  40
  -2  16   4 1906.77 468.167  33
  -2  16   4 1029.17 440.129  35
   2 -16  -4 2085.72 472.238  31
   2 -16  -4 2198.95 343.569   9
   2 -16  -4 2318.28 394.526   8
  -2 -16   4 2520.54 370.649  13
   2 -16  -4 2006.37 317.031  20
  -2 -16   4 2082.14 334.812  18
  -2 -16   4 1997.05 428.604   1
   2 -16  -4 2052.22 398.777   6
   2  16  -3 2801.61 508.091  40
  -2 -16   3 3900.21 500.828   1
  -2  16   3 3531.80 595.440  33
  -2  16   3 2468.68 484.291  35
   2 -16  -3 3257.87 489.344  31
   2 -16  -3 2757.76 397.283   8
  -2 -16   3 3538.96 393.868  13
   2 -16  -3 3436.10 397.382   6
  -2 -16   3 3801.40 370.472  18
   2 -16  -3 3590.13 420.365  20
   2 -16  -2 7430.10 835.776  31
   2 -16  -2 10246.7 669.335   8
   2  16  -2 7847.57 725.521  40
  -2 -16   2 7922.05 535.868  13
  -2  16   2 7341.83 779.011  33
  -2  16   2 7705.75 726.442  35
  -2 -16   2 8466.27 721.909   1
   2 -16  -1 3102.38 498.005  31
  -2  16   1 4500.38 572.578  35
   2  16  -1 4215.57 489.532   4
  -2 -16   1 4229.45 522.283   1
   2  16   0 16999.3 1044.31   4
  -2 -16   0 18176.2 953.152   1
   2 -16   0 16375.2 1130.74  31
   2 -16   1 16488.1 1136.79  31
  -2  16  -1 14999.5 981.246  41
   2  16   1 14311.2 964.533   4
  -2 -16  -2 343.968 218.145  19
   2 -16   2-98.3065 212.215  21
   2  16   2 296.446 356.469   4
   2 -16   2 114.733 173.644  36
   2 -16   2-368.870 302.891  31
   2 -16   3 56279.9 1457.10  36
   2  16   3 59191.3 2030.69   4
   2 -16   3 56448.3 2175.26  31
   2 -16   3 58501.0 1386.29  24
   2 -16   3 59960.3 1357.07  21
  -2 -16  -3 57541.2 1392.61  19
  -2 -16  -3 60702.0 1321.21  37
   2  16   3 61243.3 1330.01  14
   2  16   4 5383.16 698.989  34
   2 -16   4 5853.44 507.040  36
   2 -16   4 5962.55 527.868  25
   2 -16   4 5268.77 454.583  21
  -2 -16  -4 5302.63 440.457  37
   2  16   4 5058.26 682.496   4
  -2 -16  -4 5013.02 491.538  19
   2  16   4 5411.96 444.309  14
   2 -16   5 15384.5 820.271  36
   2  16   5 15478.0 722.136  14
  -2 -16  -5 17288.8 782.373  37
   2 -16   5 14681.0 718.304  21
   2 -16   5 15895.5 818.827  25
  -2 -16  -6 1514.15 339.099  37
   2 -16   6 1668.67 361.336  36
   2  16   6 1417.98 309.427  14
   2 -16   6 1675.48 370.632  25
   2 -16   7 32778.2 1149.18  25
   2 -16   7 30057.9 1092.48  36
   2  16   7 33123.2 1071.78  14
  -2 -16  -7 31368.4 1116.12  27
  -2 -16  -7 31361.7 1064.29  37
   2 -16   8 9537.10 624.232  36
   2  16   8 8858.95 555.148  14
  -2 -16  -8 9598.35 620.378  27
  -2 -16  -8 8814.82 591.418  37
  -2 -16  -9 1680.46 261.911  38
  -2 -16  -9 1528.85 261.869  27
  -2 -16  -9 1783.94 294.355  10
  -2 -16  -9 1725.10 292.758  37
   2 -16   9 1473.32 310.862  36
   2  16   9 1783.55 279.182  14
  -2 -16  -9 1926.01 255.236   6
   2 -16  10 676.218 265.981  36
  -2 -16 -10 332.486 213.386  37
   2  16  10 472.740 172.649  23
  -2 -16 -10 333.676 137.568  27
  -2 -16 -10 624.370 187.073  38
  -2 -16 -10 580.804 190.651  10
   2  16  10 351.483 165.730  14
   2  16  11-60.8799 116.520  11
  -2 -16 -11 10.9338 97.7050  10
   2  16  11-148.085 78.5016  23
  -2 -16 -11 115.692 115.176  38
   2  16  11 102.474 108.820  14
   2 -16  11 56.1212 168.254  36
   2 -17 -11 290.457 94.4470   6
  -2  17  11 147.501 101.621  11
   2 -17 -11 519.814 162.520  38
   2 -17 -11 661.774 141.951   9
  -2 -17  11 296.312 128.245  18
   2 -17 -11 113.139 161.734  15
  -2 -17  10 181.526 161.916  36
   2 -17 -10 52.4284 100.887   6
  -2  17  10 80.9476 129.052  11
  -2  17  10-18.3071 81.1646  26
  -2 -17  10 157.232 174.681  18
   2 -17 -10 357.695 242.501  15
   2 -17 -10 193.339 185.378   9
   2 -17 -10 366.804 204.268  38
   2 -17  -9 1975.99 301.968   6
   2 -17  -9 2380.29 329.011  10
  -2  17   9 2247.70 299.297  11
   2 -17  -9 1925.71 299.591   9
  -2 -17   9 2721.70 322.266  36
  -2 -17   9 1994.35 299.179  18
   2 -17  -9 1971.29 300.848  38
  -2 -17   9 2171.27 263.571  13
  -2  17   8 211.513 282.225  35
  -2  17   8-16.2502 168.132  11
   2 -17  -8 151.590 250.890  10
   2 -17  -8 228.126 247.358   9
   2 -17  -8 118.056 208.633  38
   2 -17  -8 156.425 290.705  20
  -2 -17   8 270.791 193.774  18
   2 -17  -8-191.394 248.404   6
  -2 -17   8 200.376 205.325  13
  -2  17   7 1128.84 429.149  35
  -2  17   7 1222.77 264.414  11
   2 -17  -7 1189.15 324.665  10
   2 -17  -7 1138.43 314.025   9
   2 -17  -7 1087.65 253.755  38
   2 -17  -7 1358.75 369.662  20
  -2 -17   7 1336.53 307.539  18
   2 -17  -7 1216.10 337.951   6
  -2 -17   7 1177.67 287.921  13
  -2  17   6 1287.74 294.156  11
   2 -17  -6 1390.84 330.311  10
   2 -17  -6 1441.55 271.284   8
   2 -17  -6 1463.15 291.303   9
   2 -17  -6 1509.45 352.623   6
   2 -17  -6 1411.54 365.874  20
  -2 -17   6 899.283 249.237  18
  -2  17   6 2160.94 490.840  35
  -2 -17   6 1413.96 295.810  13
  -2  17   5 437.839 168.019  11
   2 -17  -5-171.391 301.010   6
   2 -17  -5-599.723 208.294   9
   2 -17  -5-161.543 232.152   8
  -2 -17   5 21.9592 222.695  13
   2 -17  -5 43.7725 240.387  20
  -2 -17   5 121.338 221.143  18
  -2  17   5-365.866 314.679  35
   2 -17  -4-463.234 291.157  20
  -2 -17   4-340.504 217.024  18
  -2 -17   4 218.070 247.744  13
  -2  17   4 178.069 305.791  35
   2 -17  -4 129.950 380.655  31
   2 -17  -4 282.441 273.014   8
   2 -17  -4-229.423 212.506   9
   2  17  -4 39.2240 320.260  40
  -2 -17   4-296.614 260.810   1
   2 -17  -4-235.986 304.998   6
  -2 -17   3 10515.6 653.488  13
  -2  17   3 9936.18 886.726  33
  -2  17   3 9290.75 833.882  35
   2 -17  -3 8937.66 898.589  31
   2 -17  -3 9331.79 680.617   8
  -2 -17   3 9982.64 825.026   1
  -2 -17   3 9614.88 623.306  18
   2 -17  -3 10909.5 696.453  20
   2  17  -3 8498.36 835.895  40
   2 -17  -3 11168.0 680.130   6
  -2 -17   2 969.247 202.462  18
   2 -17  -2 461.581 270.905   8
   2 -17  -2-313.237 338.918  31
  -2 -17   2 601.079 289.557   1
  -2  17   2 498.766 262.097  35
  -2 -17   2 144.677 222.243  13
   2 -17  -2 1058.86 306.837   6
   2  17  -1-603.679 344.138   4
  -2 -17   1 715.065 245.717   1
   2 -17  -1 1322.84 307.411   8
  -2 -17   1 188.277 148.320  13
  -2 -17   1 327.941 267.836  19
   2 -17  -1-293.477 250.711  31
   2 -17   0 6037.12 700.597  31
   2  17   0 5550.90 614.497   4
   2 -17   0 5210.74 519.048   8
  -2 -17   0 6273.25 488.821  19
  -2 -17   0 5413.86 462.767  13
   2 -17   1 8539.52 563.878  24
   2 -17   1 8236.68 514.351  21
   2 -17   1 8035.92 845.958  31
   2 -17   1 8249.01 625.413   8
  -2 -17  -1 9271.05 595.353  19
   2  17   1 8391.96 783.493   4
   2  17   2 7516.57 773.739   4
   2 -17   2 7531.95 808.065  31
   2 -17   2 7965.27 536.975  24
   2 -17   2 7492.09 493.674  21
   2 -17   2 7175.14 568.600   8
   2 -17   2 7709.40 574.670  36
  -2 -17  -2 7069.39 537.867  19
   2  17   3 933.063 374.206  34
   2 -17   3 158.478 200.140  31
   2 -17   3 442.024 259.335  24
   2  17   3-10.7143 159.452  14
   2  17   3 1320.78 506.352   4
   2 -17   3 318.911 203.652  36
  -2 -17  -3 738.414 206.517  37
  -2 -17  -3 403.411 192.379  19
   2 -17   3 672.467 250.269  21
   2 -17   4 750.447 306.682  36
  -2 -17  -4 175.917 184.766  37
   2  17   4 190.717 218.557  14
   2 -17   4 345.245 215.381  21
   2 -17   4 601.320 324.826  25
   2 -17   5 901.965 283.707  36
  -2 -17  -5 1158.50 283.124  37
   2  17   5 1364.52 262.938  14
   2 -17   5 915.985 302.704  21
   2 -17   5 974.137 279.691  25
   2 -17   6 8790.39 637.522  36
   2  17   6 9582.37 597.076  14
  -2 -17  -6 9964.41 618.581  37
   2 -17   6 9635.77 647.267  25
   2 -17   7 173.679 254.659  36
  -2 -17  -7 188.915 227.759  37
   2  17   7-78.1398 250.122  14
  -2 -17  -7 485.343 255.319  27
   2 -17   7 239.111 247.522  25
  -2 -17  -8 7178.38 521.496  37
   2 -17   8 5955.66 525.864  36
   2  17   8 6722.95 502.183  14
  -2 -17  -8 6900.55 550.165  27
  -2 -17  -9 2562.85 309.929  27
   2  17   9 2204.70 279.500  23
  -2 -17  -9 2233.65 221.424   6
  -2 -17  -9 2230.64 328.154  37
   2 -17   9 2009.32 336.420  36
   2  17   9 2777.30 297.843  14
   2 -17  10 898.903 232.139  36
  -2 -17 -10 800.524 215.337  37
   2  17  10 488.049 177.424  14
   2  17  10 902.364 164.988  23
   2  17  11 1289.62 165.704  14
   2  17  11 1598.84 156.143  23
   2  17  11 1198.23 161.592  11
   2 -17  11 1333.05 211.698  36
  -2 -18  11 568.546 115.849  18
   2 -18 -11 509.052 145.035  15
  -2  18  11 165.347 104.241  11
  -2  18  10 303.504 126.002  11
   2 -18 -10 225.437 156.563  38
   2 -18 -10 557.727 136.970   9
  -2 -18  10 137.098 154.608  18
   2 -18 -10 371.269 145.029   6
   2 -18 -10 463.380 197.042  15
  -2  18   9 86.9121 137.215  11
   2 -18  -9-18.8706 171.481  38
   2 -18  -9 213.302 162.170   9
  -2 -18   9 50.0867 175.030  13
   2 -18  -9 18.8244 152.316   6
  -2 -18   9 272.704 172.002  18
  -2 -18   8 100.546 196.066  13
  -2  18   8 295.178 190.974  11
   2 -18  -8 76.2846 195.930  38
   2 -18  -8 523.785 234.527   9
   2 -18  -8-95.6607 240.096  20
  -2 -18   8 226.735 189.913  18
   2 -18  -8 311.601 253.979   6
  -2  18   7 5211.40 699.047  35
   2 -18  -7 4348.27 465.733   6
   2 -18  -7 5165.06 427.939   9
  -2  18   7 4446.19 416.695  11
  -2 -18   7 4521.83 428.334  13
  -2 -18   7 4833.51 435.772  18
   2 -18  -7 4571.65 503.614  20
  -2  18   6 1959.60 500.972  35
   2 -18  -6 1958.87 394.359   6
   2 -18  -6 2276.83 333.494   8
   2 -18  -6 2473.86 333.896   9
  -2  18   6 2061.82 299.707  11
  -2 -18   6 1739.65 354.142  13
  -2 -18   6 2516.32 335.447  18
   2 -18  -6 2274.39 408.444  20
  -2  18   5 4717.41 716.699  35
   2 -18  -5 5263.81 509.508   6
   2 -18  -5 5109.70 511.066   8
   2 -18  -5 4689.17 445.629   9
  -2 -18   5 5070.05 481.163  13
   2 -18  -5 5786.37 568.644  20
  -2 -18   5 4850.85 484.562  18
   2 -18  -4 574.167 265.614   6
   2 -18  -4 955.007 340.085   8
  -2  18   4 270.239 445.581  35
  -2 -18   4 578.592 275.932  13
   2 -18  -4 395.510 224.722  20
  -2 -18   4 1254.61 265.909  18
   2 -18  -3 3464.94 429.034   6
  -2  18   3 3853.47 541.632  35
   2 -18  -3 2493.83 403.983   8
  -2 -18   3 3577.49 425.006  13
  -2 -18   3 3730.27 413.973  18
   2 -18  -3 3818.21 468.127  20
  -2 -18   2 350.717 148.214  18
   2 -18  -2-336.824 225.416  20
  -2 -18   2-53.9379 256.002  19
   2 -18  -2 320.848 233.654   8
   2 -18  -2 55.1652 408.292  31
  -2 -18   2-336.884 230.309   1
  -2  18   2 186.415 352.440  35
  -2 -18   2-212.993 226.657  13
   2 -18  -2-54.9698 236.322   6
   2 -18  -1 2244.62 488.071  31
   2 -18  -1 1675.25 367.200   8
  -2 -18   1 1581.20 357.472   1
  -2 -18   1 2084.45 321.821  13
  -2 -18   1 2038.15 305.001  18
  -2 -18   1 2310.07 355.462  19
   2 -18   0 4609.80 662.925  31
   2  18   0 3444.52 580.635   4
   2 -18   0 4896.39 501.538   8
  -2 -18   0 5032.59 446.449  13
  -2 -18   0 4660.01 436.176  19
   2 -18   1 2026.42 305.803  24
   2  18   1 2750.85 507.358   4
   2 -18   1 2034.96 445.891   8
   2 -18   1 1724.29 298.448  21
  -2 -18  -1 2028.46 366.429  19
   2 -18   1 1828.65 478.559  31
   2 -18   2 492.743 227.977  31
   2 -18   2 301.889 183.117  24
   2  18   2 399.746 392.192   4
   2 -18   2 976.123 302.235   8
   2  18   2 482.194 396.992  34
   2 -18   2 524.034 234.861  21
  -2 -18  -2 673.772 264.034  19
   2 -18   3 1600.92 331.352  24
  -2 -18  -3 1718.14 313.490  19
   2 -18   3 2039.56 336.619  21
   2 -18   3 2036.64 371.545   8
   2  18   3 2198.68 277.223  14
   2 -18   3 1616.53 318.048  36
   2 -18   4 31934.4 1144.52  25
   2 -18   4 31151.9 1017.40  21
   2 -18   4 30366.2 1124.81  36
   2  18   4 31754.5 990.112  14
  -2 -18  -4 30865.3 990.948  37
   2 -18   5 8984.73 630.716  25
   2 -18   5 9181.32 646.489  36
   2  18   5 9378.30 563.829  14
  -2 -18  -5 9381.51 590.650  37
   2 -18   6 67357.4 1621.51  25
  -2 -18  -6 69745.3 1533.71  37
   2 -18   6 71450.1 1671.84  36
  -2 -18  -6 76191.8 1726.52  27
   2  18   6 73149.5 1521.45  14
   2 -18   7 1515.21 342.741  36
  -2 -18  -7 1774.74 319.291  37
  -2 -18  -7 1693.71 332.118  27
   2 -18   7 1622.28 335.028  25
   2  18   7 1577.97 273.109  14
  -2 -18  -8 184.857 181.262  37
   2 -18   8 233.874 247.181  36
   2  18   8 291.626 212.573  14
  -2 -18  -8 466.079 164.012   6
   2  18   8 101.824 56.4046  23
  -2 -18  -8 144.974 228.723  27
  -2 -18  -9 1576.22 233.085  27
   2  18   9 1898.26 224.003  23
  -2 -18  -9 1949.79 310.012  37
   2 -18   9 1749.72 302.627  36
   2  18   9 1613.37 238.770  14
  -2 -18  -9 2009.85 217.721   6
   2  18  10 467.580 93.3977  23
   2 -18  10 521.658 225.404  36
  -2 -18 -10 442.811 199.998  37
   2  18  10 308.753 106.984  14
   2  18  10 512.055 167.322  11
   2  18  11 2314.80 173.218  14
   2 -19 -11-11.9653 98.0130  15
  -2 -19  10 601.511 162.109  18
   2 -19 -10 706.867 197.558  15
   2 -19 -10 508.883 161.032   6
  -2  19  10 456.577 129.086  11
  -2 -19   9 6567.08 409.586  18
   2 -19  -9 5947.20 349.369   9
  -2  19   9 6191.85 368.777  11
   2 -19  -9 6573.64 462.729  15
   2 -19  -9 6232.73 422.512   6
  -2 -19   8 1973.75 303.453  18
   2 -19  -8 1798.79 315.924  20
   2 -19  -8 2072.21 262.365   9
  -2  19   8 1528.76 226.096  11
  -2 -19   8 1794.14 247.793  13
   2 -19  -8 1618.60 282.583   6
  -2  19   7-93.3823 337.688  35
   2 -19  -7 85.6384 240.622  20
  -2 -19   7 208.795 201.505  18
  -2 -19   7 394.611 217.864  19
   2 -19  -7-271.572 204.832   9
  -2  19   7 73.1696 163.985  11
  -2 -19   7 92.3358 194.397  13
   2 -19  -7 155.146 248.538   6
  -2  19   6 9715.26 915.534  35
  -2 -19   6 9455.59 591.618  18
  -2 -19   6 9007.72 566.578  19
   2 -19  -6 9284.72 676.036  20
   2 -19  -6 10017.5 600.943   8
   2 -19  -6 8763.12 522.344   9
  -2  19   6 9091.41 538.472  11
  -2 -19   6 9569.13 614.698  13
   2 -19  -6 9794.35 657.501   6
   2 -19  -5 413.158 254.220   6
   2 -19  -5 440.722 336.187   8
   2 -19  -5 225.150 277.927  20
  -2 -19   5 381.668 227.278  18
  -2  19   5 645.624 274.023  35
  -2 -19   5 318.345 232.515  13
   2 -19  -4 3683.35 436.231   6
   2 -19  -4 4194.32 474.710   8
  -2 -19   4 3755.87 423.039  18
   2 -19  -4 3516.32 437.339  20
  -2 -19   4 4034.03 431.462  19
  -2  19   4 3313.38 554.411  35
  -2 -19   4 3368.21 410.467  13
   2 -19  -3 3348.65 413.870   6
   2 -19  -3 3500.55 486.125   8
  -2 -19   3 3733.57 392.669  18
   2 -19  -3 3787.95 460.598  20
  -2 -19   3 4052.71 443.847  19
  -2  19   3 4347.97 581.796  35
  -2 -19   3 3331.28 416.793  13
   2 -19  -2 7771.23 569.035   6
  -2 -19   2 7222.54 519.053  18
   2 -19  -2 8008.81 585.441  20
  -2 -19   2 8273.82 603.042  19
   2 -19  -2 7463.97 619.312   8
  -2  19   2 7215.05 800.210  35
  -2 -19   2 7575.52 549.555  13
   2 -19  -1 7827.89 625.814   8
  -2 -19   1 7607.76 555.155  13
  -2 -19   1 7217.89 484.102  18
  -2 -19   1 7423.02 560.321  19
   2 -19   0 25212.9 1028.64   8
  -2 -19   0 25328.5 989.605  19
  -2 -19   0 25373.5 928.407  13
   2 -19   0 25713.0 995.102  24
   2 -19   0 24851.5 877.185  21
   2 -19   1 68853.4 1636.49   8
  -2 -19  -1 74267.8 1678.64  19
   2 -19   1 74905.5 1647.21  24
   2 -19   1 73510.4 1504.96  21
   2 -19   2 10640.2 665.486   8
  -2 -19  -2 10682.8 667.266  19
   2 -19   2 10130.2 586.127  21
   2 -19   2 10207.9 641.787  24
   2 -19   3 8320.26 588.401   8
   2  19   3 8877.19 517.170  14
   2 -19   3 8168.16 548.346  21
   2 -19   3 8513.42 602.083  24
  -2 -19  -3 8143.06 580.324  19
   2 -19   4 208.163 270.648  36
  -2 -19  -4 221.313 202.641  37
   2  19   4 200.054 188.231  14
   2 -19   4 154.793 225.479  21
   2 -19   4 221.557 282.103  25
   2 -19   5 2657.36 408.929  25
   2 -19   5 2622.20 423.015  36
  -2 -19  -5 2866.54 354.826   8
   2  19   5 2840.48 346.251  14
  -2 -19  -5 2587.39 353.428  37
  -2 -19  -6 11463.7 699.686  27
   2 -19   6 11725.1 711.233  25
   2 -19   6 10817.1 673.399  36
  -2 -19  -6 12550.4 638.921   8
   2  19   6 11455.8 608.391  14
  -2 -19  -6 11446.3 632.322  37
   2  19   7 126.039 199.870  14
   2 -19   7 46.5902 238.596  36
  -2 -19  -7 3.48683 193.205  37
  -2 -19  -7 4.05777 219.118  27
   2 -19   7 384.755 268.804  25
   2  19   8 404.060 122.673  23
  -2 -19  -8 376.017 105.750   6
   2  19   8 422.404 169.078  14
   2 -19   8 123.437 246.909  36
  -2 -19  -8 155.167 207.864  37
  -2 -19  -8 470.950 176.338  27
  -2 -19  -9 2867.96 306.036  27
   2  19   9 2649.70 234.066  23
  -2 -19  -9 2402.08 288.633  37
  -2 -19  -9 3020.12 229.629   6
   2  19   9 2720.38 263.414  14
   2 -19   9 2563.78 322.237  36
   2  19  10 12.5286 125.789  11
   2  19  10-108.860 99.7081  14
   2  19  10-144.905 104.066  23
  -2  20  10 5168.81 256.470  11
   2 -20 -10 5252.49 323.482  15
   2 -20 -10 5554.91 296.458   6
  -2 -20  10 5296.60 280.001  18
  -2  20   9 2571.52 216.146  11
   2 -20  -9 3274.07 306.433  15
   2 -20  -9 2772.87 299.324   6
  -2 -20   9 2700.85 273.914  18
  -2  20   8 450.721 83.5107  11
  -2 -20   8 173.234 202.059  13
   2 -20  -8 237.803 183.063   6
  -2 -20   8 94.2740 188.725  18
  -2  20   7 599.520 361.567  35
   2 -20  -7-3.28819 215.001  20
  -2 -20   7 148.707 195.136  18
  -2 -20   7-361.854 176.530  19
  -2  20   7-206.896 74.9743  11
  -2 -20   7-6.53143 188.653  13
   2 -20  -7 225.560 267.296   6
  -2  20   6 14837.7 1114.10  35
  -2 -20   6 13482.0 675.374  18
   2 -20  -6 15120.0 807.559  20
  -2 -20   6 13727.2 645.803  19
   2 -20  -6 13842.5 691.156   8
  -2  20   6 13909.6 623.353  11
  -2 -20   6 14159.9 713.129  13
   2 -20  -6 14797.2 769.486   6
   2 -20  -5 9162.80 635.093   6
   2 -20  -5 10330.3 659.571   8
  -2 -20   5 8851.99 584.968  18
   2 -20  -5 9560.66 669.145  20
  -2 -20   5 9794.86 596.941  19
  -2 -20   5 9699.74 606.877  13
  -2  20   5 10990.9 923.115  35
   2 -20  -4 9920.98 646.111   6
   2 -20  -4 11979.3 717.783   8
  -2 -20   4 9856.34 603.357  18
   2 -20  -4 10838.6 726.640  20
  -2 -20   4 11591.5 651.478  19
  -2 -20   4 10015.5 640.771  13
  -2  20   4 11667.1 978.752  35
   2 -20  -3 10370.0 648.226   6
   2 -20  -3 9796.85 683.612   8
  -2 -20   3 9839.89 595.144  18
   2 -20  -3 10197.2 693.172  20
  -2 -20   3 9681.78 630.073  19
  -2 -20   3 10058.1 643.483  13
  -2  20   3 9773.66 907.000  35
  -2 -20   2 2922.04 361.596  18
   2 -20  -2 2876.39 454.235  20
   2 -20  -2 2813.79 316.402  21
  -2 -20   2 2259.28 413.310  19
   2 -20  -2 2540.48 461.104   8
   2 -20  -2 2227.63 355.336   6
  -2 -20   2 2555.64 364.309  13
   2 -20  -1 2590.99 439.099   8
  -2 -20   1 2637.01 336.821  18
  -2 -20   1 3018.48 413.346  19
  -2 -20   1 2882.24 408.015  13
   2 -20  -1 3081.73 338.488  21
   2 -20   0 39365.5 1288.71   8
  -2 -20   0 43227.0 1286.54  19
  -2 -20   0 40791.8 1182.29  13
   2 -20   0 42362.9 1270.73  24
   2 -20   0 42645.9 1126.18  21
   2 -20   1 15862.3 811.796   8
  -2 -20  -1 16118.2 811.045  19
   2 -20   1 16011.0 721.999  21
   2 -20   1 16357.8 819.511  24
   2 -20   2 584.887 288.117   8
   2 -20   2 277.251 213.284  21
  -2 -20  -2 484.025 218.001  19
   2 -20   2 219.794 199.505  24
   2 -20   3 3780.23 386.701  21
   2 -20   3 3404.13 455.351  25
   2 -20   3 3909.85 441.028  24
   2 -20   3 3976.73 423.341   8
  -2 -20  -4 5154.99 505.732   8
   2  20   4 4541.58 352.628  14
   2 -20   4 5326.55 515.443  25
   2 -20   4 5136.41 452.484  21
  -2 -20  -4 5399.53 420.695  37
  -2 -20  -5 21314.5 917.862  27
   2 -20   5 20255.9 896.586  25
   2 -20   5 19226.0 900.120  36
   2  20   5 19649.6 749.737  14
  -2 -20  -5 19222.1 768.441  37
  -2 -20  -6-401.738 236.717   8
   2 -20   6 232.911 249.343  36
  -2 -20  -6 286.389 200.201  37
   2  20   6 192.790 166.315  14
  -2 -20  -6 90.1393 215.369  27
   2 -20   6 242.446 267.052  25
   2 -20   7-111.079 227.323  36
  -2 -20  -7-4.72029 197.391  37
   2  20   7-26.6780 124.027  14
  -2 -20  -7 162.747 184.906  27
  -2 -20  -8 7269.83 434.085   6
  -2 -20  -8 7095.43 444.985  37
   2  20   8 7268.63 402.219  14
  -2 -20  -8 6860.17 462.435  27
   2 -20   8 5915.38 471.063  36
   2  20   9 5164.78 313.962  14
  -2 -20  -9 5220.91 294.428   6
  -2 -20  -9 5068.87 353.112  37
  -2 -20  -9 4522.87 335.216  27
   2  20  10-86.8764 38.3297  14
   2  20  10 81.3600 98.7563  11
  -2 -21  10 4354.29 222.567  18
  -2 -21   9 7416.57 366.728  18
   2 -21  -9 7065.99 387.223   6
   2 -21  -9 8003.95 422.949  15
  -2  21   9 7994.39 335.104  11
  -2 -21   8 517.953 172.372  18
   2 -21  -8 643.597 170.414   6
   2 -21  -8 887.423 205.369  15
  -2  21   8 637.553 119.686  11
  -2 -21   7 5243.38 385.424  18
   2 -21  -7 5100.08 481.122  20
  -2  21   7 4277.17 295.378  11
  -2 -21   7 4534.58 369.129  13
   2 -21  -7 4463.47 424.490   6
   2 -21  -6 1438.82 312.648   6
   2 -21  -6 1299.33 295.088   8
  -2 -21   6 1378.53 272.752  18
   2 -21  -6 1038.09 316.887  20
  -2 -21   6 1535.25 274.634  19
  -2  21   6 1571.74 349.975  35
  -2 -21   6 1371.61 265.277  13
   2 -21  -5 7869.76 566.979   6
   2 -21  -5 8118.54 557.439   8
  -2 -21   5 8332.81 549.969  18
   2 -21  -5 7877.90 602.010  20
  -2 -21   5 8546.67 552.243  19
  -2  21   5 7302.81 817.743  35
  -2 -21   5 7844.23 546.745  13
   2 -21  -4 366.441 254.280   6
   2 -21  -4 551.176 279.967   8
  -2 -21   4 579.916 241.997  18
   2 -21  -4 911.064 258.600  20
  -2 -21   4 297.386 225.752  19
  -2  21   4 869.014 271.585  35
  -2 -21   4 245.628 234.732  13
  -2 -21   3 3623.32 386.802  18
   2 -21  -3 3478.14 465.296  20
  -2 -21   3 3391.52 419.345  19
  -2 -21   3 3851.96 470.735   8
   2 -21  -3 3626.25 425.114   8
  -2 -21   3 3303.36 409.658  13
   2 -21  -3 3696.72 420.213   6
   2 -21  -2 38961.6 1009.31  21
  -2 -21   2 39880.9 1112.20  18
   2 -21  -2 43017.6 1278.18  20
  -2 -21   2 41969.7 1242.52  19
   2 -21  -2 38902.4 1278.05   8
  -2 -21   2 38747.7 1182.00  13
   2 -21  -2 38209.7 1130.59   6
   2 -21  -1 19006.9 918.933   8
  -2 -21   1 18633.8 742.392  18
  -2 -21   1 19143.4 869.917  19
  -2 -21   1 18848.0 832.339  13
   2 -21  -1 18964.6 862.806  24
   2 -21  -1 19167.8 738.117  21
   2 -21   0 1261.88 303.988   8
   2 -21   0 967.449 258.296  21
  -2 -21   0 1041.87 326.422  19
  -2 -21   0 1249.44 303.083  13
   2 -21   0 1050.47 291.570  24
   2 -21   1 2791.46 401.402   8
  -2 -21  -1 2710.12 373.899  19
   2 -21   1 2368.61 381.561  24
   2 -21   1 3115.05 343.513  21
   2 -21   2 2548.39 375.447   8
  -2 -21  -2 2520.61 379.672  19
   2 -21   2 2211.73 344.739  24
   2 -21   2 2372.64 332.472  21
  -2 -21  -3 207.464 267.828   8
   2 -21   3 357.000 236.547  21
   2 -21   3 188.544 252.208  25
  -2 -21  -4 3256.92 399.438   8
   2 -21   4 2678.28 393.802  25
  -2 -21  -5 23.0899 163.093   8
  -2 -21  -5 326.921 289.211  27
   2 -21   5 231.725 273.104  25
   2  21   5-52.5815 150.836  14
  -2 -21  -5-23.8482 159.001  37
  -2 -21  -6 2494.21 367.255  27
   2 -21   6 2232.19 371.379  25
   2  21   6 2093.96 242.826  14
  -2 -21  -6 2511.99 270.239   8
  -2 -21  -6 2202.35 316.169  37
  -2 -21  -7 5074.73 362.617  20
   2  21   7 4859.80 328.602  14
  -2 -21  -7 4430.11 411.175  27
  -2 -21  -7 4736.92 395.457  37
  -2 -21  -8 830.642 214.457  27
  -2 -21  -8 935.198 214.598  37
  -2 -21  -8 1190.36 189.398   6
   2  21   8 878.456 134.845  14
  -2 -21  -9 2187.86 173.666   6
   2  21   9 2141.29 191.658  14
  -2 -22   9 166.471 114.117  18
   2 -22  -9 419.310 130.884  24
   2 -22  -9 237.593 101.019   6
   2 -22  -9 160.588 78.6950  15
  -2 -22   8 550.813 152.526  18
   2 -22  -8 533.582 174.480   6
   2 -22  -8 623.124 169.388  15
  -2  22   8 430.677 83.3171  11
  -2 -22   7 54.4229 125.854  18
   2 -22  -7 69.9537 220.718  20
  -2 -22   7 69.1394 161.175  13
   2 -22  -7 314.807 138.091  15
   2 -22  -7 274.713 196.369   6
   2 -22  -6 4738.49 383.509   8
  -2 -22   6 3844.62 346.112  18
   2 -22  -6 4230.50 435.345  20
  -2 -22   6 4283.55 345.937  19
  -2 -22   6 3793.49 374.978  13
   2 -22  -6 4047.08 410.866   6
   2 -22  -5 6012.83 486.164   6
   2 -22  -5 6657.62 508.946   8
  -2 -22   5 6786.45 472.114  18
   2 -22  -5 7121.88 534.292  20
  -2 -22   5 6111.85 441.881  19
  -2 -22   5 6707.69 481.391  13
  -2  22   5 6963.82 695.790  35
   2 -22  -4 216.633 237.736   6
   2 -22  -4 301.520 255.787   8
  -2 -22   4 1.72393 170.981  18
   2 -22  -4 382.383 253.797  20
  -2 -22   4 88.1003 188.666  19
  -2 -22   4-47.4733 218.710  13
  -2  22   4 561.457 261.978  35
  -2 -22   3 12125.6 635.056  18
   2 -22  -3 12860.9 705.735  20
  -2 -22   3 12608.3 682.472  19
  -2 -22   3 13060.6 669.766   8
   2 -22  -3 12062.0 709.661   8
   2 -22  -3 12987.3 672.475   6
  -2 -22   3 11198.3 643.102  13
   2 -22  -2 1497.84 290.296  24
   2 -22  -2 667.117 178.001  20
  -2 -22   2 929.637 284.378  18
  -2 -22   2 1129.45 313.140  19
   2 -22  -2 1060.73 348.267   8
  -2 -22   2 1116.26 315.678   8
   2 -22  -2 1418.42 238.303   6
  -2 -22   2 1187.88 320.026  13
   2 -22  -1 9082.43 645.030   8
  -2 -22   1 8935.52 619.640  19
  -2 -22   1 8804.28 535.773  18
  -2 -22   1 9573.28 603.176  13
   2 -22  -1 9094.12 512.045  21
   2 -22  -1 9304.70 627.049  24
  -2 -22   0 470.551 355.683   8
   2 -22   0 795.645 299.037   8
   2 -22   0 1182.07 263.665  21
  -2 -22   0 1067.19 313.191  19
  -2 -22   0 1100.71 274.794  13
   2 -22   0 999.279 281.599  24
  -2 -22  -1 493.945 247.000  19
   2 -22   1 247.224 213.623  21
   2 -22   1 428.718 226.007  24
  -2 -22  -1 356.245 283.347   8
   2 -22   1 296.500 292.019   8
   2 -22   2 1025.16 322.986  24
   2 -22   2 836.008 234.379  21
  -2 -22  -2 619.896 337.971   8
   2 -22   2 759.352 251.089   8
   2 -22   3 197.106 220.455  21
   2 -22   3 7.23431 248.492  25
  -2 -22  -3 48.0323 260.376   8
   2 -22   3-293.383 238.117   8
   2 -22   4 6171.33 497.681  25
  -2 -22  -4 6126.08 508.769  27
  -2 -22  -4 5612.62 486.050   8
  -2 -22  -5 2374.86 306.114  37
   2 -22   5 1748.71 354.881  25
  -2 -22  -5 2372.75 359.590  27
  -2 -22  -5 1721.65 303.962   8
  -2 -22  -6 3967.30 412.870  27
   2 -22   6 3625.26 402.167  25
  -2 -22  -6 3273.25 320.536  37
  -2 -22  -6 4561.31 310.917   8
   2  22   6 4008.42 276.637  14
  -2 -22  -7 20608.7 713.437   6
  -2 -22  -7 18329.4 623.125  37
   2  22   7 19577.3 583.130  14
  -2 -22  -7 20690.5 678.949  20
  -2 -22  -7 20866.2 763.989  27
   2  22   8 1180.68 141.110  14
  -2 -22  -8 1561.67 216.364  27
  -2 -22  -8 1401.89 183.978   6
   2  22   9 1454.74 172.329  11
   2 -23  -9 617.917 108.547   6
   2 -23  -8 8284.57 372.578  24
  -2 -23   8 7930.82 358.255  18
   2 -23  -8 7832.80 398.414   6
   2 -23  -8 6799.94 327.755  15
  -2 -23   7 476.200 152.260  18
   2 -23  -7 560.619 143.771  15
   2 -23  -7 660.019 213.695   6
  -2 -23   6 2572.40 278.527  18
  -2 -23   6 2627.99 244.571  19
   2 -23  -6 2514.56 346.827  20
   2 -23  -6 2285.03 266.174   8
  -2 -23   6 2330.34 303.479  13
   2 -23  -6 2514.86 315.300   6
  -2 -23   5 435.121 179.847  18
   2 -23  -5 152.129 227.074  20
  -2 -23   5-45.0351 182.677  19
   2 -23  -5-288.329 223.552   8
  -2 -23   5-161.626 199.227  13
   2 -23  -5 46.6069 195.148   6
   2 -23  -4 25.0922 190.881  20
  -2 -23   4 79.6699 178.557  18
  -2 -23   4 36.1832 209.263  19
   2 -23  -4-514.816 292.367   8
  -2 -23   4 35.7768 234.941  13
   2 -23  -4 91.8573 207.634   6
   2 -23  -3 808.804 268.125  24
   2 -23  -3 389.702 206.245  20
  -2 -23   3 178.640 206.755  18
  -2 -23   3 253.685 231.185  19
   2 -23  -3 425.669 300.220   8
  -2 -23   3 386.763 254.069   8
  -2 -23   3 198.865 213.500  13
   2 -23  -3 578.295 236.879   6
  -2 -23   2 4246.96 434.260   8
   2 -23  -2 4376.84 492.476   8
  -2 -23   2 4464.26 372.573  18
   2 -23  -2 3806.06 403.389  20
  -2 -23   2 4816.41 458.596  19
  -2 -23   2 4691.00 460.335  13
   2 -23  -2 4557.06 458.451  24
  -2 -23   1 6012.65 521.785   8
   2 -23  -1 5424.24 509.486   8
  -2 -23   1 5630.91 484.142  19
  -2 -23   1 5419.48 446.651  13
   2 -23  -1 6136.48 516.412  24
   2 -23  -1 5113.43 388.203  21
  -2 -23   0 3675.84 436.599   8
   2 -23   0 3922.24 455.499   8
  -2 -23   0 3212.40 412.160  19
  -2 -23   0 3201.89 339.881  13
   2 -23   0 3170.98 400.765  24
   2 -23   0 3231.51 314.189  21
   2 -23   1 1587.86 355.070   8
  -2 -23  -1 1314.65 361.731   8
  -2 -23  -1 1191.14 305.115  19
   2 -23   1 1376.50 256.940  21
   2 -23   1 1328.04 315.524  24
   2 -23   2 134.689 202.590  24
   2 -23   2-78.8377 166.599  21
   2 -23   2-147.229 282.703  25
  -2 -23  -2-7.95180 233.848   8
   2 -23   2-617.290 295.715   8
  -2 -23  -3 10170.4 620.735   8
   2 -23   3 9290.18 577.597   8
   2 -23   3 10611.2 635.856  25
  -2 -23  -3 11117.4 621.300  27
  -2 -23  -4 5234.60 458.812   8
   2 -23   4 4935.17 455.262  25
  -2 -23  -4 4751.57 438.703  27
  -2 -23  -5 3611.62 330.344   8
   2 -23   5 3542.50 392.858  25
  -2 -23  -5 3772.06 381.739  27
  -2 -23  -6 6070.61 348.767   8
  -2 -23  -6 6317.98 455.400  27
   2 -23   6 6359.74 436.744  25
  -2 -23  -7 7292.35 438.132  27
  -2 -23  -7 7079.53 397.493   6
  -2 -23  -7 7732.55 383.508  20
  -2 -23  -8 2966.15 224.763   6
   2 -24  -8 1498.68 180.625   6
   2 -24  -8 1720.73 171.803  24
  -2 -24   7-73.1821 101.579  18
   2 -24  -7 159.328 153.501  24
   2 -24  -7-14.7062 128.612   6
   2 -24  -6 3425.82 279.195   8
  -2 -24   6 3200.28 270.985  18
   2 -24  -6 3744.57 336.515  20
   2 -24  -6 3340.77 320.449  24
   2 -24  -6 3548.68 330.512   6
   2 -24  -5-268.310 191.966   8
  -2 -24   5-186.341 134.693  19
  -2 -24   5 255.022 131.521  18
   2 -24  -5 243.377 196.231  20
   2 -24  -5-10.0810 190.483  24
   2 -24  -5 100.736 185.448   6
   2 -24  -4 1420.55 297.770  24
  -2 -24   4 1560.47 221.796  18
   2 -24  -4 1451.72 280.992  20
  -2 -24   4 996.041 217.698  19
   2 -24  -4 1344.89 299.039   8
  -2 -24   4 1193.78 214.819  13
   2 -24  -4 1301.01 258.503   6
   2 -24  -3 2581.97 326.960  24
   2 -24  -3 3609.53 370.274  20
  -2 -24   3 3146.49 332.106  19
  -2 -24   3 2928.62 322.780   8
   2 -24  -3 2823.98 361.089   8
  -2 -24   3 2768.74 309.893  13
   2 -24  -3 3098.89 326.168   6
  -2 -24   2 1839.75 340.445   8
   2 -24  -2 2095.23 363.741   8
  -2 -24   2 1953.16 303.498  19
  -2 -24   2 1596.26 304.622  13
   2 -24  -2 1988.90 273.347  24
   2 -24  -1 260.631 237.036  24
  -2 -24   1 104.087 209.872  19
  -2 -24   1 86.1349 281.232   8
   2 -24  -1 287.984 261.464   8
   2 -24   0 486.863 251.012  24
   2 -24   0 608.388 218.692  21
  -2 -24   0 267.927 267.017  19
  -2 -24   0 361.486 282.421   8
   2 -24   0 542.971 291.224   8
  -2 -24  -1 274.629 221.498   8
   2 -24   1-17.6852 224.600   8
   2 -24   1-9.17710 214.791  24
   2 -24   1 155.626 174.056  21
   2 -24   1 551.074 230.182  25
   2 -24   2 20104.2 785.504   8
  -2 -24  -2 22666.6 883.975   8
  -2 -24  -2 22683.4 801.661  27
   2 -24   2 21050.4 838.478  25
  -2 -24  -3 1942.63 294.591   8
   2 -24   3 1916.09 256.591   8
  -2 -24  -3 1671.53 294.635  27
   2 -24   3 1959.21 323.573  25
  -2 -24  -4 22519.2 790.570   8
  -2 -24  -4 22404.5 786.054  27
   2 -24   4 20871.0 780.828  25
  -2 -24  -5 0.62157 142.822   8
  -2 -24  -5 189.066 169.682  27
   2 -24   5 83.0184 222.533  25
  -2 -24  -6 5824.80 293.448   8
  -2 -24  -6 6147.28 393.435   6
  -2 -24  -6 5806.81 395.997  27
  -2 -24  -6 6210.31 359.156  20
  -2 -24  -7 1712.23 191.589   6
  -2 -24  -7 1316.16 212.161  27
  -2 -24  -7 1312.52 160.288  20
   2  24   8 761.661 88.5204  11
   2 -25  -7 2746.22 223.555  24
   2 -25  -7 2698.79 221.334   6
   2 -25  -6 906.136 196.851   6
   2 -25  -6 1130.04 146.063   8
   2 -25  -6 1208.77 217.090  24
   2 -25  -5 372.768 136.074   8
   2 -25  -5 396.195 163.987   6
   2 -25  -5 133.427 157.269  20
   2 -25  -5 357.447 170.416  24
   2 -25  -4 3961.80 366.169   8
   2 -25  -4 4267.15 346.207   6
  -2 -25   4 4189.38 318.808  19
   2 -25  -4 3533.70 347.890  20
   2 -25  -4 4940.56 396.195  24
   2 -25  -3 4506.71 376.798   8
  -2 -25   3 4314.03 359.478   8
   2 -25  -3 4439.22 325.827   6
  -2 -25   3 4147.01 328.659  19
   2 -25  -3 4167.92 356.282  20
   2 -25  -3 4318.70 394.836  24
  -2 -25   2 1997.71 285.266   8
   2 -25  -2 1770.90 305.556   8
  -2 -25   2 1339.69 260.955  19
   2 -25  -2 1596.52 295.313  24
  -2 -25   1 10818.7 580.443   8
   2 -25  -1 9544.83 593.218   8
  -2 -25   1 9255.56 547.721  19
   2 -25  -1 9588.76 559.096  24
   2 -25   0 32798.7 981.637  24
  -2 -25   0 33188.0 991.055   8
   2 -25   0 32365.1 983.846   8
   2 -25   1 111.428 154.726  24
   2 -25   1 110.844 225.086  25
  -2 -25  -1-88.3035 201.672   8
   2 -25   1 7.79826 209.886   8
  -2 -25  -2 5433.76 388.646  27
   2 -25   2 5566.10 445.654  25
  -2 -25  -2 5958.24 441.628   8
   2 -25   2 5552.07 415.856   8
  -2 -25  -3 2644.75 302.451  27
  -2 -25  -3 2412.20 332.160   8
   2 -25   3 2642.73 327.266  25
  -2 -25  -4 1405.72 254.662   8
  -2 -25  -4 1155.05 227.146  27
   2 -25   4 1279.72 261.518  25
   2 -25   5 122.564 185.465  25
  -2 -25  -5 216.949 193.523   6
  -2 -25  -5 244.327 181.680  27
  -2 -25  -5 332.377 165.320   8
  -2 -25  -6 36946.6 806.609  27
  -2 -25  -6 37262.4 805.317   6
  -2 -25  -6 38371.0 806.979  20
  -2 -25  -7 373.883 91.8324   6
   2 -26  -6 10134.0 380.635  24
   2 -26  -6 9030.92 354.015   6
   2 -26  -5 2556.50 231.792   6
   2 -26  -5 2365.44 229.041   8
   2 -26  -5 2559.14 240.973  24
   2 -26  -4-76.0188 135.890   8
   2 -26  -4 303.128 147.884   6
   2 -26  -4-30.2829 135.586  20
   2 -26  -4 34.5385 155.065  24
   2 -26  -3 7230.85 438.848  24
   2 -26  -3 6403.95 402.036   8
  -2 -26   3 6707.25 358.670   8
   2 -26  -2 1510.32 249.506  24
  -2 -26   2 1434.46 256.221   8
   2 -26  -2 1726.59 296.907   8
   2 -26  -1 305.141 159.347  24
   2 -26  -1 168.017 208.459   8
  -2 -26   1 109.650 174.475   8
   2 -26   0 1872.47 272.529  24
   2 -26   0 2096.71 292.694  25
   2 -26   0 2118.02 315.906   8
  -2 -26   0 2222.93 313.594   8
   2 -26   1 447.325 193.349  25
  -2 -26  -1-68.2867 206.613   8
   2 -26   1 170.069 217.484   8
   2 -26   2 1534.29 267.245  25
  -2 -26  -2 1455.99 255.914   8
   2 -26   2 1209.66 232.331   8
  -2 -26  -3 1701.93 209.213  27
  -2 -26  -3 1615.71 241.380   8
   2 -26   3 1754.89 265.060  25
   2 -26   4 5699.79 361.023  25
  -2 -26  -4 5581.34 331.097  27
  -2 -26  -4 5456.36 346.785   8
  -2 -26  -4 5342.78 362.447   6
  -2 -26  -5 4133.90 275.992  27
  -2 -26  -5 4589.15 242.751   8
  -2 -26  -5 4491.69 308.618   6
  -2 -26  -6 4233.47 256.420   6
   2 -27  -5 737.277 115.768   8
   2 -27  -5 616.871 124.000  24
   2 -27  -4 110.180 127.081   8
   2 -27  -4 157.161 134.975  24
   2 -27  -3 1910.35 229.546   8
   2 -27  -3 2289.11 242.651  24
   2 -27  -2-82.1547 183.809   8
  -2 -27   2 80.0789 127.792   8
   2 -27  -2 218.516 148.171  24
   2 -27  -2 45.6197 146.711  25
   2 -27  -1 8300.54 454.242   8
  -2 -27   1 7927.90 432.219   8
   2 -27  -1 8844.39 448.866  25
   2 -27  -1 8560.96 441.671  24
  -2 -27   0 8.70433 163.481   8
   2 -27   0-162.913 185.741   8
   2 -27   0 77.8939 193.416  25
  -2 -27  -1 1745.53 216.057   6
  -2 -27  -1 1801.51 282.094   8
   2 -27   1 1436.11 260.032   8
   2 -27   1 1661.62 231.144  25
  -2 -27  -2 86.5369 155.167   6
   2 -27   2 162.517 130.532   8
  -2 -27  -2-151.803 145.270   8
   2 -27   2-273.472 157.783  25
  -2 -27  -3-0.92410 138.409   6
  -2 -27  -3-86.6642 143.326   8
   2 -27   3-30.3482 142.044  25
  -2 -27  -4 4452.88 259.848   8
  -2 -27  -4 4981.38 296.071   6
  -2 -27  -5 38.0678 109.435   6
  -2 -27  -5 132.223 82.0010  20
   2 -28  -4 82.3102 51.2649   8
   2 -28  -4 162.079 120.353  24
   2 -28  -3 232.326 128.831   8
   2 -28  -3 72.8549 113.986  24
  -2 -28   2-69.8115 83.3859   8
   2 -28  -2 12.4820 95.0098  25
   2 -28  -1 1275.92 204.470   8
  -2 -28   1 1141.99 181.811   8
   2 -28  -1 1361.41 165.071  25
   2 -28   0 389.657 147.298   8
  -2 -28   0 278.787 156.080   8
   2 -28   0 262.174 130.658  25
   2 -28   1 1530.17 187.805   8
  -2 -28  -1 1570.23 211.079   8
   2 -28   1 1143.17 181.055  25
  -2 -28  -2 1098.02 148.115   8
   2 -28   2 1109.55 168.543  25
  -2 -28  -3-46.9988 85.6996   6
  -2 -28  -3 354.610 113.966   8
   2 -28   3 158.006 123.870  25
  -2 -28  -4 133.549 55.6804  20
   2 -29  -2 11305.7 360.349   8
   2 -29  -1 7882.80 317.116   8
  -2 -29   0 120.474 74.4541   8
  -2 -29  -1 209.874 131.474   8
  -2 -29  -2 1357.62 140.427   8
   3   0 -13 52.0489 125.135  30
  -3   0  13 281.324 122.420  26
   3   0 -13 283.663 132.985  39
  -3   0  13-64.5968 156.075  36
   3   0 -13 17.4722 171.424   7
   3   0 -12 637.268 222.012  30
  -3   0  12 437.547 181.255  26
   3   0 -12 720.055 185.967  45
   3   0 -12 785.315 141.739   9
   3   0 -12 810.785 231.336  39
  -3   0  12 611.477 223.177  36
   3   0 -11-254.809 179.323   9
   3   0 -11 64.2196 173.563  38
  -3   0  11-414.426 215.898  26
  -3   0  11 146.213 218.336  36
  -3   0  10 35340.0 1159.07  26
  -3   0  10 33513.2 1087.24  36
   3   0 -10 33981.3 1067.88   9
   3   0 -10 34183.9 1029.50  38
  -3   0   9 107.235 222.542  26
   3   0  -9-337.197 204.717  38
   3   0  -9-151.293 168.099  15
  -3   0   9 14.3709 179.220  11
   3   0  -8 446.395 153.465  15
  -3   0   8 204.033 234.787  11
  -3   0   8 361.277 212.233  26
  -3   0   8 322.517 271.158  35
   3   0  -8 293.611 153.158  38
   3   0  -8 60.0146 247.010   2
   3   0  -8-297.732 303.912   9
  -3   0   7-100.745 255.585  35
  -3   0   7 513.461 170.247  26
   3   0  -7 54.0084 129.623  38
  -3   0   7 2.93430 229.729  11
   3   0  -7 547.553 198.050  15
   3   0  -7-387.843 339.472   2
  -3   0   6-101.188 263.802  35
   3   0  -6 136.491 215.236   2
  -3   0   5-275.987 243.365  35
   3   0  -5 284.580 255.290   2
  -3   0   4 15886.5 925.240  35
   3   0  -4 18421.7 967.828   2
  -3   0   3-71.6435 216.156  35
   3   0  -3-359.831 279.647   4
   3   0  -3 280.985 228.931   2
  -3   0   2 16.0031 174.246  35
   3   0  -2 420.504 277.337   4
   3   0  -1 159.991 125.354  40
   3   0  -1-13.3355 218.821   4
  -3   0   1 3.46739 207.706  35
  -3   0   1 26.5517 222.124  41
   3   0   0 49653.4 1352.99   4
  -3   0   0 51421.5 1383.87  41
   3   0   1-237.913 209.951   4
  -3   0  -1-24.5340 226.251  35
  -3   0  -1-276.934 212.266  41
  -3   0  -2 104803. 1966.91  35
   3   0   2 104942. 1913.87   4
  -3   0  -3-117.564 192.930  35
   3   0   3 371.752 206.329   4
  -3   0  -4 58675.8 1745.45  32
   3   0   4 59207.2 1437.48   4
   3   0   4 59238.0 1537.76   3
  -3   0  -4 59990.8 1499.30  35
   3   0   5-254.690 235.000   3
  -3   0  -5 41.8423 183.882  32
  -3   0  -5 112.281 251.900  44
   3   0   5-57.4402 293.122  42
  -3   0  -6 35156.2 1448.03  44
   3   0   6 36806.1 1527.50  42
  -3   0  -6 36736.8 1546.62  32
   3   0   6 33040.6 1457.04   3
  -3   0  -7 783.818 363.076  32
   3   0   7-195.809 182.712  42
  -3   0  -7 1150.53 350.322  44
   3   0   7 2.10350 341.468   3
   3   0   7 24.2770 229.972  16
   3   0   7-346.349 277.060  12
   3   0   8 49037.8 1392.31  12
  -3   0  -8 54975.8 2023.34  44
   3   0   9 99.3994 253.708  17
   3   0   9 7.84946 255.818  12
  -3   0 -10 11753.0 654.699  38
   3   0  10 11732.1 684.675  17
   3   0  10 11463.8 681.675  12
   3   0  11 136.830 174.438  17
  -3   0 -11-83.7599 221.967  38
   3   0  11-160.606 191.943   5
   3   0  11 180.519 194.695  12
   3   0  12 10277.5 494.337  12
   3   0  12 10053.6 507.200  29
   3   0  12 9636.34 505.553   5
  -3   0 -12 9508.45 474.287  38
   3   0  12 10183.9 474.946  17
   3   0  13 200.335 125.983  29
  -3   0 -13-226.797 109.905  38
   3   0  13 21.2067 108.477   5
   3  -1 -13 437.661 152.364  30
  -3   1  13 139.669 122.707  26
  -3  -1  13-10.2995 154.318  36
  -3   1  13 115.153 151.455  36
   3  -1 -13-0.83242 111.410  39
   3   1 -13 51.3867 96.8266  45
   3  -1 -13-80.2602 120.191  45
   3  -1 -13-169.664 137.698   7
   3   1 -13-130.708 154.496   7
   3  -1 -12 13104.1 527.590   9
   3   1 -12 13388.3 570.165  30
   3  -1 -12 13764.4 603.122  30
  -3   1  12 13885.8 610.456  26
  -3  -1  12 13842.2 578.990  26
  -3  -1  12 13764.6 591.315  36
  -3   1  12 13765.8 603.303  36
   3  -1 -12 13351.8 583.673  39
   3   1 -12 13478.7 559.657  39
   3  -1 -12 13028.1 510.690  38
   3   1 -12 13464.1 513.011  45
   3  -1 -12 14098.0 544.148  45
  -3   1  11-175.681 216.544  36
  -3  -1  11-169.147 210.171  36
  -3  -1  11-193.072 197.173  26
  -3   1  11-96.8657 180.888  26
   3  -1 -11 12.4137 196.446  38
  -3   1  10 863.056 270.419  11
  -3   1  10 1107.47 300.174  26
  -3  -1  10 864.574 293.057  26
  -3   1  10 1384.26 315.155  36
  -3  -1  10 708.103 287.447  36
   3  -1 -10 1158.48 194.407  38
   3   1 -10 1021.77 241.987  38
   3  -1 -10 977.145 291.349  15
   3  -1 -10 732.789 292.792   9
   3   1 -10 818.820 248.690   9
  -3   1   9 945.347 293.324  26
  -3  -1   9 949.774 298.643  26
   3   1  -9 829.530 314.647   9
   3  -1  -9 1303.35 292.518   9
   3   1  -9 702.340 219.781  38
   3  -1  -9 1148.32 281.582  38
   3  -1  -9 764.724 273.096  15
  -3  -1   9 849.442 279.952  11
  -3   1   9 756.114 263.421  11
   3  -1  -8 89.7871 240.530  15
   3   1  -8-432.309 265.489  15
  -3  -1   8 140.804 197.790  11
  -3   1   8 312.177 253.645  11
  -3   1   8 546.016 246.846  26
  -3  -1   8 170.936 217.400  26
  -3  -1   8 435.626 352.459  35
  -3   1   8-98.5246 299.618  35
   3   1  -8-567.109 171.142  38
   3  -1  -8-225.916 184.084  38
   3   1  -8 592.907 237.576   2
   3  -1  -8 137.121 235.708   2
   3  -1  -8 257.869 244.205   9
  -3   1   7 3258.25 527.814  35
  -3  -1   7 2212.94 406.759  35
  -3  -1   7 3149.47 366.850  26
  -3   1   7 2645.03 370.691  26
   3  -1  -7 2291.39 379.088  15
   3   1  -7 2835.37 384.977  15
   3  -1  -7 3077.01 539.954   2
   3   1  -7 3690.78 550.367   2
  -3  -1   7 2853.13 360.907  11
  -3   1   7 3127.78 380.479  11
   3  -1  -7 2805.76 329.093  38
  -3   1   6-17.0588 234.074  35
  -3  -1   6 1.61593 266.581  35
   3   1  -6 648.354 305.266   2
   3  -1  -6-39.0855 350.218   2
  -3  -1   5 13155.3 852.406  35
  -3   1   5 14200.8 888.205  35
   3   1  -5 13552.2 934.631   2
   3  -1  -5 15828.1 932.802   2
  -3  -1   4 119373. 2408.91  35
  -3   1   4 117426. 2430.97  35
   3   1  -4 123798. 2399.11   2
   3  -1  -4 115722. 2237.64   2
  -3  -1   3 3091.34 423.101  35
  -3   1   3 3328.33 464.694  35
   3  -1  -3 3345.15 408.500   2
   3   1  -3 3344.59 441.246   4
   3   1  -2 838.991 220.360  40
  -3   1   2 753.915 305.630  35
  -3  -1   2 705.955 243.517  35
  -3  -1   2 680.792 231.918  41
   3   1  -2 452.828 228.035   4
   3  -1  -2 533.060 255.571   4
  -3  -1   1 40346.5 1275.19  35
  -3   1   1 39698.9 1272.56  35
   3  -1  -1 40723.1 933.757  40
   3   1  -1 42212.9 1075.19  40
  -3  -1   1 40133.7 1178.55  41
  -3   1   1 41415.5 1281.88  41
   3   1  -1 43344.4 1305.40   4
   3  -1  -1 40849.9 1268.72   4
  -3   1   0 12520.2 708.921  35
  -3  -1   0 10016.0 651.356  35
  -3  -1   0 10830.8 644.893  41
  -3   1   0 11498.1 695.049  41
   3   1   0 11098.0 670.810   4
   3  -1   0 12206.5 678.616   4
  -3  -1  -1 19526.1 873.058  35
  -3   1  -1 18638.5 856.659  35
  -3   1  -1 20876.2 937.200  41
  -3  -1  -1 19702.3 875.554  41
   3   1   1 18868.2 853.971   4
   3  -1   1 18218.0 803.997   4
  -3   1  -2 3855.21 422.018  35
  -3  -1  -2 4259.58 436.364  35
  -3   1  -2 3718.94 468.980  41
   3   1   2 4030.70 419.166   4
   3  -1   2 3707.74 385.688   4
  -3  -1  -3 6856.98 557.537  35
  -3   1  -3 7519.02 550.523  35
   3   1   3 7290.44 538.963   4
   3  -1   3 6551.01 484.749   4
   3  -1   4 30862.6 1240.41  42
  -3   1  -4 32316.0 1305.64  32
  -3  -1  -4 30020.7 1247.54  32
  -3  -1  -4 31292.7 1121.26  35
   3   1   4 31397.6 1073.44   4
   3   1   4 30331.8 1108.22   3
   3  -1   4 29649.5 1121.07   3
  -3   1  -5 21224.9 1132.00  32
  -3  -1  -5 20822.1 1097.42  32
   3   1   5 20115.4 1020.62   3
   3  -1   5 19201.4 1024.42   3
   3  -1   5 19993.0 1066.20  42
   3   1   5 20138.8 1081.71  42
  -3  -1  -5 19898.5 1041.35  44
  -3   1  -5 19673.7 1039.67  44
   3   1   6 29705.3 1349.22   3
   3  -1   6 29134.5 1360.56   3
  -3   1  -6 28778.1 1372.41  32
  -3  -1  -6 30747.0 1393.78  32
   3   1   6 30077.4 1382.07  42
  -3  -1  -6 30209.8 1345.66  44
  -3   1  -6 30907.4 1375.86  44
   3  -1   6 30041.7 1381.71  42
  -3  -1  -7 8262.10 815.799  32
  -3   1  -7 8073.62 780.435  32
   3   1   7 8564.15 819.659   3
   3  -1   7 8680.14 823.929   3
   3   1   7 8371.93 618.306  16
   3  -1   7 7968.28 585.947  16
   3   1   7 8947.53 612.149  12
   3  -1   7 7754.74 581.004  12
  -3  -1  -7 8383.61 511.102  37
  -3  -1  -7 8617.16 786.853  44
  -3   1  -7 8160.76 810.431  44
   3  -1   7 6828.46 763.437  42
   3   1   7 7248.99 762.506  42
   3  -1   8 6848.82 575.842  17
  -3  -1  -8 5954.75 732.184  44
  -3   1  -8 6431.47 733.747  44
   3  -1   8 6160.63 542.367  12
   3   1   8 6908.28 586.650  12
   3  -1   9 337.631 233.141  12
   3   1   9 390.798 260.561  12
   3  -1   9 498.713 199.881  17
   3   1   9 455.075 212.237  17
   3  -1  10-34.5219 210.826  12
   3   1  10 49.3729 245.948  12
  -3  -1 -10 0.95818 213.054  38
  -3   1 -10 130.550 219.260  38
   3  -1  10-193.452 230.562  17
   3   1  10 239.055 202.414  17
   3  -1  10-283.395 256.565   5
   3  -1  11 737.305 244.117  12
   3   1  11 944.728 254.559  12
  -3  -1 -11 614.126 259.634  38
  -3   1 -11 677.580 242.271  38
   3  -1  11 316.873 216.922  17
   3   1  11 558.688 196.340  17
   3  -1  11 785.483 272.881   5
   3   1  11 853.822 251.886   5
   3  -1  12 3496.90 310.777  17
   3   1  12 3867.54 306.171  17
   3  -1  12 3498.93 306.158  12
   3   1  12 3837.08 294.570  12
  -3   1 -12 3946.61 329.867  38
  -3  -1 -12 3881.52 335.388  38
   3   1  12 3552.59 336.455   5
   3  -1  12 3991.19 338.173   5
   3  -1  12 3601.97 337.125  29
   3   1  12 3808.72 335.017  29
   3  -1  13 118.315 137.978   5
   3   1  13-3.39119 117.930   5
   3  -1  13 82.8284 124.654  29
   3   1  13 352.622 143.998  29
   3  -1  13 128.694 42.2915  17
  -3  -1 -13-237.080 113.981  38
   3  -2 -13 675.624 146.867   7
   3  -2 -13 530.495 170.495  30
  -3   2  13 504.548 129.754  26
   3  -2 -13 815.957 149.895  45
   3  -2 -13 689.776 128.761   9
   3  -2 -13 627.230 174.019  39
  -3  -2  13 628.136 159.341  36
  -3   2  13 567.428 165.933  36
   3   2 -12 1024.41 212.443  30
  -3  -2  12 1204.86 202.560  26
  -3   2  12 1090.07 242.646  26
   3   2 -12 1041.31 195.180  45
   3  -2 -12 1008.48 201.848  45
   3  -2 -12 1003.91 206.870   9
   3   2 -12 811.893 189.747  39
   3  -2 -12 838.031 231.532  38
  -3   2  12 1139.47 261.498  36
  -3  -2  12 779.160 235.637  36
   3   2 -11 705.804 211.688  30
  -3  -2  11 479.851 216.334  26
  -3   2  11 492.165 279.780  26
   3   2 -11 344.235 168.000  45
   3  -2 -11 430.165 233.323   9
  -3   2  11 478.695 248.643  36
  -3  -2  11 304.164 240.154  36
   3  -2 -11 526.816 215.584  38
   3   2 -11 354.241 201.079  39
  -3   2  10 1644.21 326.149  11
  -3  -2  10 1600.74 260.329  26
  -3   2  10 2065.63 384.552  26
  -3  -2  10 1916.79 342.147  36
   3  -2 -10 1506.24 355.071   9
   3  -2 -10 1631.34 285.799  38
   3  -2 -10 1060.78 328.060  15
   3  -2  -9 4294.90 456.433   9
  -3   2   9 4144.57 437.588  11
  -3   2   9 3870.31 466.764  26
  -3  -2   9 3610.46 424.291  26
  -3   2   9 3781.86 600.885  35
   3  -2  -9 4333.58 433.168  38
   3  -2  -9 4109.69 492.938  15
  -3  -2   9 4198.65 430.230  36
  -3   2   8 14599.7 1005.38  35
  -3  -2   8 13912.4 743.867  26
   3  -2  -8 13335.5 740.623   9
  -3  -2   8 14681.8 745.735  11
  -3   2   8 13829.8 733.939  11
   3  -2  -8 12696.7 788.650  15
   3   2  -8 16721.2 1123.17   2
   3  -2  -8 14483.0 962.614   2
   3  -2  -8 13197.1 715.475  38
  -3  -2   7 29412.7 1280.06  35
  -3   2   7 33138.5 1470.03  35
  -3  -2   7 32139.3 1087.62  26
   3  -2  -7 32659.7 1188.08  15
   3   2  -7 30378.4 1180.69  15
   3   2  -7 31774.4 1468.69   2
   3  -2  -7 27676.3 1336.54   2
  -3   2   7 34235.7 1099.85  11
   3  -2  -7 33649.5 1081.46   9
  -3  -2   7 33488.8 1060.69  11
   3  -2  -7 31273.4 1057.96  38
   3   2  -6 5886.32 671.569   2
   3  -2  -6 5287.28 597.369   2
  -3  -2   6 5394.32 593.804  35
  -3   2   6 5490.86 602.106  35
   3   2  -5 2947.35 457.376   2
   3  -2  -5 2607.39 410.332   2
  -3  -2   5 1999.11 368.989  35
  -3   2   5 1974.78 423.032  35
   3   2  -4 762.792 315.809   2
   3  -2  -4 819.629 289.238   2
  -3  -2   4 544.132 286.360  35
  -3   2   4 607.137 272.820  35
  -3  -2   3 826.029 199.738  41
  -3   2   3 794.488 256.742  35
  -3  -2   3 905.175 267.135  35
   3   2  -3 734.995 305.082   4
   3  -2  -3 961.635 258.391   2
   3   2  -2 4407.27 429.913  40
  -3  -2   2 4390.24 418.772  41
  -3  -2   2 3847.69 442.859  35
  -3   2   2 4941.03 526.753  35
   3   2  -2 4148.64 498.116   4
   3   2  -1 1040.46 255.371  40
  -3  -2   1 1623.16 324.112  35
  -3   2   1 1744.43 333.517  35
  -3  -2   1 1154.23 243.666  41
   3   2  -1 1116.90 297.317   4
   3  -2  -1 1366.36 283.817   4
  -3   2   0 31360.8 1111.72  35
  -3  -2   0 29932.3 1092.74  35
  -3  -2   0 28604.6 991.983  41
  -3   2   0 29374.8 1115.72  41
   3   2   0 28188.9 1050.48   4
   3  -2   0 28126.5 1014.85   4
  -3  -2  -1 84129.8 1795.10  35
  -3   2  -1 86021.6 1782.20  35
  -3   2  -1 87689.1 1932.53  41
   3   2   1 86193.1 1803.04   4
   3  -2   1 89929.6 1726.26   4
  -3  -2  -2 11088.4 680.442  35
  -3   2  -2 10214.9 623.133  35
  -3   2  -2 9667.04 694.970  41
   3   2   2 9402.46 619.273   4
   3  -2   2 9448.80 575.955   4
  -3   2  -3 906.818 217.452  35
  -3  -2  -3 823.744 248.017  35
   3  -2   3 592.490 213.131   3
   3   2   3 1208.53 293.845   4
   3  -2   3 766.797 222.377   4
   3  -2   4 29343.4 1175.24  42
  -3   2  -4 27755.4 1220.24  32
  -3  -2  -4 31356.7 1163.32  35
   3   2   4 27939.3 1056.89   4
   3  -2   4 27954.3 1111.19   3
  -3  -2  -5 23788.7 1121.53  44
  -3   2  -5 23810.6 1148.43  44
   3  -2   5 23837.6 1146.31  42
  -3  -2  -5 23332.3 1152.13  32
  -3   2  -5 23002.7 1206.05  32
   3   2   5 23346.3 1103.35   3
   3  -2   5 21889.9 1088.18   3
   3  -2   6 1090.95 385.541   3
   3   2   6 351.103 372.000   3
   3  -2   6 1074.13 376.592  42
  -3  -2  -6 1500.76 368.254  44
  -3   2  -6 1317.78 375.001  44
   3   2   6 1320.48 390.982  42
  -3  -2  -6 636.899 279.521  32
  -3   2  -6 502.633 284.156  32
  -3  -2  -7 5403.81 658.097  32
  -3   2  -7 3738.43 608.175  32
   3   2   7 4445.49 638.093   3
   3  -2   7 3130.21 564.721   3
   3  -2   7 4381.14 408.588  16
   3   2   7 5007.93 506.172  16
   3  -2   7 4834.77 491.121  12
  -3  -2  -7 4544.51 370.962  37
  -3   2  -7 4743.13 600.394  44
   3  -2   7 4605.69 634.099  42
  -3  -2  -7 4164.63 548.495  44
   3   2   7 4606.00 596.197  42
   3  -2   8 39767.7 1246.34  17
   3  -2   8 41472.6 1286.95  12
   3   2   8 39076.5 1242.31  12
  -3  -2  -8 39434.3 1103.54  37
  -3  -2  -8 36311.7 1640.42  44
   3  -2   9 284.981 292.097  12
   3   2   9 801.807 329.399  12
   3  -2   9 697.239 272.926  17
   3  -2  10 1649.91 355.089  12
   3   2  10 1805.58 362.819  12
  -3   2 -10 2587.50 342.062  38
  -3  -2 -10 2150.19 334.642  38
   3  -2  10 1812.95 306.451  17
   3   2  10 1717.06 302.557  17
   3  -2  10 2170.14 367.507   5
   3   2  11 2768.91 317.539  17
   3  -2  11 3100.36 339.129  17
   3  -2  11 2453.02 317.735  29
   3  -2  11 2753.41 335.747  12
   3   2  11 2515.02 310.677  12
  -3   2 -11 2647.06 332.633  38
  -3  -2 -11 2638.43 334.387  38
   3   2  11 2716.89 357.006   5
   3  -2  11 2405.30 316.774   5
   3  -2  12 29.3607 120.072  17
   3   2  12 105.466 140.132  17
   3   2  12 482.277 154.825  23
   3  -2  12-357.738 184.795  12
   3   2  12 66.3289 111.093  12
   3   2  12 150.372 179.124   5
   3  -2  12-27.0944 190.115   5
  -3   2 -12 61.0149 145.083  38
  -3  -2 -12 37.1766 176.843  38
   3   2  12-275.124 196.275  29
   3  -2  12-9.77950 174.242  29
   3  -2  13 109.769 116.884   5
   3   2  13 229.072 138.406   5
   3  -2  13 197.820 124.907  29
  -3  -2 -13-97.7655 126.508  38
   3  -2  13 272.709 80.6901  17
   3  -3 -13-77.8829 82.5855   7
   3   3 -13-200.355 139.565   7
   3  -3 -13-84.8000 141.662  30
  -3   3  13 91.8699 119.771  26
   3  -3 -13 307.375 135.634  38
   3  -3 -13 5.84328 125.774  39
   3  -3 -13 361.567 102.719   9
  -3  -3  13-12.2462 124.236  36
  -3   3  13 104.145 140.385  36
   3  -3 -13 251.000 123.741  45
   3   3 -12 4371.28 324.070  30
  -3   3  12 4432.01 396.793  26
   3  -3 -12 4307.83 321.147   9
   3   3 -12 4146.32 305.668  39
   3  -3 -12 4326.21 337.965  38
  -3  -3  12 4490.69 365.050  36
  -3   3  12 4743.23 398.776  36
   3   3 -12 4255.90 289.998  45
  -3   3  11 17116.0 739.307  36
  -3  -3  11 16636.1 716.323  36
   3   3 -11 16743.6 694.511  30
  -3  -3  11 17020.0 702.381  26
  -3   3  11 18737.1 829.379  26
  -3   3  11 18490.4 758.162  11
   3  -3 -11 18281.7 778.381   9
   3  -3 -11 16581.1 818.888  15
   3  -3 -11 17101.8 705.520  38
   3   3 -11 17432.8 694.548  39
   3   3 -11 16747.5 621.537  45
   3   3 -10 7115.36 449.230  45
  -3  -3  10 6538.60 528.032  26
  -3   3  10 7043.92 580.103  26
  -3  -3  10 6730.27 514.466  36
   3  -3 -10 5932.93 513.704  38
   3  -3 -10 6261.08 572.050  15
   3  -3 -10 6990.51 561.496   9
  -3   3  10 6740.93 532.028  11
  -3  -3   9 562.496 264.225  36
  -3   3   9 609.919 384.548  35
  -3   3   9 977.638 283.167  11
  -3   3   9 840.919 265.306  26
  -3  -3   9 963.226 257.506  26
   3  -3  -9 635.602 255.935  38
   3  -3  -9 843.956 321.453   9
   3  -3  -9-119.828 162.406  15
  -3  -3   8 12056.5 656.050  36
  -3   3   8 10944.2 924.743  35
   3  -3  -8 12255.0 717.594   9
  -3   3   8 11875.7 687.692  11
  -3  -3   8 12212.3 697.351  26
   3  -3  -8 12198.0 788.753  15
   3  -3  -8 9384.70 843.567   2
   3  -3  -8 11219.9 662.070  38
   3  -3  -7 1038.08 266.761  38
   3  -3  -7 1108.53 291.810  15
  -3  -3   7 1236.50 321.656  35
  -3   3   7 1325.58 394.469  35
  -3  -3   7 1341.46 323.008  26
   3  -3  -7 1671.58 389.361   2
   3   3  -7 1289.99 446.694   2
   3  -3  -7 1575.27 355.337   9
  -3   3   7 848.818 251.151  11
   3  -3  -7 1158.21 264.603   6
  -3  -3   6 928.479 240.695  35
  -3   3   6 765.598 384.054  35
   3  -3  -6 692.677 289.577   2
   3   3  -6 1133.69 321.632   2
  -3  -3   5 10449.8 741.261  35
  -3   3   5 9747.08 778.165  35
   3   3  -5 8408.42 730.207   2
  -3   3   4 5891.58 580.993  35
  -3  -3   4 5918.50 545.801  35
   3   3  -4 4654.63 549.217   4
  -3  -3   3 67078.2 1735.57  35
  -3   3   3 71271.1 1875.03  35
   3   3  -3 70215.8 1768.36   4
  -3  -3   2 18445.5 738.325  41
   3   3  -2 19586.4 863.354  40
  -3   3   2 16403.4 883.814  35
  -3  -3   2 17279.4 869.826  35
   3  -3  -2 16591.5 719.958   2
   3   3  -2 18619.6 917.346   4
   3   3  -1 67873.5 1500.54  40
  -3  -3   1 74855.3 1502.62  41
   3   3  -1 73909.2 1733.02   4
  -3  -3   1 67452.5 1659.08  35
  -3   3   1 69208.3 1707.76  35
   3  -3  -1 71896.6 1312.33  31
  -3  -3   0 25629.5 1015.32  35
  -3   3   0 24648.0 997.926  35
  -3   3   0 24342.9 1047.59  41
   3   3   0 23277.3 857.622  40
   3   3   0 25030.9 1005.30   4
   3  -3   0 22724.6 940.693   4
  -3  -3  -1 6931.34 568.024  35
  -3   3  -1 7249.20 550.877  35
  -3   3  -1 6849.91 593.164  41
   3   3   1 7124.25 558.335   4
   3  -3   1 7373.37 536.664   4
  -3  -3  -2 1937.12 336.162  35
  -3   3  -2 2571.49 342.902  35
  -3   3  -2 2127.90 378.905  41
   3  -3   2 2931.16 332.780   4
   3   3   2 1840.10 329.056   4
  -3   3  -3 772.180 195.983  35
  -3  -3  -3 1112.41 314.192  35
   3  -3   3 1211.19 287.092  42
   3   3   3 855.573 269.150   4
   3  -3   3 1066.16 209.873   4
   3  -3   4 27166.9 1135.01  42
  -3   3  -4 25979.0 1201.01  32
  -3  -3  -4 28032.2 1128.86  35
   3   3   4 26926.9 1084.81   4
   3  -3   4 27951.0 1102.16   3
  -3  -3  -5 16788.8 949.012  44
   3  -3   5 18145.1 1007.60  42
   3   3   5 15957.1 883.778   4
   3  -3   5 16898.9 967.793   3
  -3  -3  -5 16574.3 986.608  32
  -3   3  -5 18792.5 1093.87  32
   3  -3   6 1082.14 341.151  42
  -3  -3  -6 998.172 365.791  44
  -3   3  -6 1300.49 365.812  44
   3   3   6 1372.22 429.242  42
  -3   3  -6 675.609 337.206  32
  -3  -3  -6 1196.50 297.254  32
   3  -3   6 1539.38 414.345   3
   3   3   6 1096.01 325.188   3
   3  -3   7 3505.21 401.461  12
  -3   3  -7 2974.68 512.592  32
  -3  -3  -7 3653.24 494.830  32
   3  -3   7 3328.85 592.907  42
  -3  -3  -7 3451.46 507.384  44
  -3   3  -7 3065.80 519.998  44
   3   3   7 2467.32 515.984  42
   3  -3   7 3789.79 445.451  17
   3   3   7 3313.13 447.023  16
   3  -3   7 3639.46 409.382  16
   3   3   7 2819.24 259.646  14
  -3  -3  -7 3301.56 317.408  37
   3  -3   7 2653.30 468.369   3
   3   3   7 3830.74 602.137   3
   3   3   8 17028.0 727.485  14
   3  -3   8 16520.2 832.574  17
   3  -3   8 16835.1 853.667  12
   3   3   8 16008.8 821.248  12
  -3   3  -8 16624.1 1120.12  44
  -3  -3  -8 17509.0 759.431  37
  -3  -3  -9 205.825 203.442  37
   3  -3   9 396.687 261.240  17
   3  -3   9 17.8081 230.327   5
   3  -3   9 225.992 264.159  12
   3   3   9 62.0752 268.871  12
   3  -3  10 4837.08 450.204  17
   3   3  10 4762.11 458.161  17
  -3   3 -10 5145.09 448.943  38
  -3  -3 -10 4369.92 444.877  38
   3  -3  10 4988.02 471.145   5
   3   3  10 4701.57 487.610  12
   3  -3  10 4485.77 477.239  12
   3  -3  11 1243.38 279.754  12
   3   3  11 1815.46 261.098  12
   3  -3  11 1303.87 277.936  29
   3   3  11 1677.59 246.144  17
   3  -3  11 1174.79 257.444  17
  -3   3 -11 1473.68 282.854  38
  -3  -3 -11 1417.95 286.577  38
   3  -3  11 1428.26 280.593   5
   3  -3  12-136.563 123.992  12
   3   3  12 151.852 110.318  12
   3   3  12 137.969 160.372  29
   3  -3  12 133.558 187.610  29
   3  -3  12 183.395 130.509  17
   3   3  12 310.697 104.157  17
   3   3  12-42.0611 138.940  23
   3   3  12 107.730 186.025   5
   3  -3  12 57.4811 160.344   5
  -3   3 -12 209.977 150.235  38
  -3  -3 -12-55.1045 179.204  38
   3  -3  13 2639.51 224.165  29
   3   3  13 2845.02 218.848  29
   3  -3  13 2002.84 156.049  17
  -3  -3 -13 2243.17 195.115  38
   3  -3  13 2129.08 189.852   5
   3   3  13 2228.65 203.249   5
  -3  -4  13 2402.74 224.999  36
  -3   4  13 2566.29 242.993  36
   3  -4 -13 2492.53 239.554  30
  -3   4  13 2552.14 246.826  26
   3  -4 -13 2101.33 199.004   7
   3   4 -13 2416.13 219.712   7
   3  -4 -13 2262.95 199.390  45
   3  -4 -13 2269.65 229.109  39
   3  -4 -13 2612.60 218.802  38
   3  -4 -13 2490.68 183.024   9
   3  -4 -12 7679.32 445.956   9
   3  -4 -12 7787.90 458.391  38
  -3   4  12 7892.35 493.749  26
  -3  -4  12 7674.69 444.690  36
  -3   4  12 7749.47 469.852  36
  -3  -4  11 348.788 207.974  36
  -3   4  11 217.228 235.997  36
  -3   4  11 240.740 220.005  11
   3   4 -11 896.258 231.589  30
  -3   4  11 262.139 269.316  26
   3  -4 -11 140.439 231.525  38
   3   4 -11 406.739 184.013  39
   3  -4 -11 309.845 227.325   9
   3  -4 -11 290.302 202.991  15
   3   4 -11 533.872 183.902  45
   3  -4 -10 33871.8 1120.95   9
  -3   4  10 32102.9 1072.07  11
   3   4 -10 30345.5 992.491  30
  -3  -4  10 32991.9 956.543  28
  -3  -4  10 32464.6 1008.61  26
  -3   4  10 31992.4 1156.92  26
   3   4 -10 31729.2 998.385  39
   3  -4 -10 32873.4 1089.57  38
  -3  -4  10 33383.4 1057.18  36
   3  -4 -10 31326.0 1177.02  15
   3   4 -10 30498.0 886.605  45
   3  -4  -9 5385.58 503.296  38
  -3  -4   9 5418.19 478.896  36
  -3   4   9 5825.21 723.725  35
   3  -4  -9 6040.67 548.865   9
  -3   4   9 5735.15 507.370  11
  -3  -4   9 5598.29 421.346  26
   3   4  -9 5968.18 444.882  45
   3  -4  -9 5743.56 563.200  15
   3  -4  -8 2772.43 394.818  38
  -3  -4   8 2794.80 347.823  36
  -3   4   8 2933.42 563.531  35
  -3   4   8 2976.71 374.295  11
  -3  -4   8 2669.75 356.165  26
   3  -4  -8 2632.23 379.393   9
   3  -4  -8 3157.59 509.486   2
   3  -4  -8 2340.92 352.998   6
   3  -4  -8 2761.29 434.545  15
  -3  -4   7 15161.4 691.218  36
  -3   4   7 15532.4 1080.78  35
   3  -4  -7 13120.1 729.686   9
  -3   4   7 12989.3 702.226  11
  -3  -4   7 13632.7 708.079  26
   3  -4  -7 14763.6 832.733  15
   3  -4  -7 16258.4 1001.82   2
   3  -4  -7 14361.0 740.120  38
   3  -4  -7 13500.1 746.364   6
  -3  -4   6 419.745 169.797  35
  -3   4   6 625.080 204.794  35
   3  -4  -6 484.054 253.146   2
   3   4  -6 668.014 384.222   2
  -3  -4   5 5052.14 562.602  35
  -3   4   5 5201.65 605.517  35
   3   4  -5 5884.62 649.781   2
   3  -4  -5 6212.75 557.935   2
  -3  -4   4 40669.0 1397.66  35
  -3   4   4 41580.0 1518.24  35
   3   4  -4 41342.3 1438.59   4
  -3  -4   3 41818.1 1375.84  35
  -3   4   3 44625.1 1514.16  35
   3   4  -3 44357.9 1423.67   4
   3  -4  -2 4794.16 425.356   2
   3   4  -2 4165.72 472.338   4
   3  -4  -2 4884.21 444.738  31
  -3  -4   2 4628.07 488.709  35
  -3   4   2 4517.03 506.477  35
   3   4  -2 5094.28 484.303  40
   3   4  -1 6421.30 520.964  40
   3   4  -1 5645.20 542.569   4
  -3  -4   1 6855.56 549.658  35
  -3   4   1 6271.25 564.460  35
   3  -4  -1 7326.80 465.629  31
  -3   4   0 66299.2 1633.70  35
  -3  -4   0 63536.9 1616.79  35
   3   4   0 65135.6 1500.10  40
  -3   4   0 64536.2 1746.69  41
   3   4   0 61801.0 1590.34   4
  -3  -4  -1 10548.1 678.834  35
  -3   4  -1 10543.6 636.397  35
  -3   4  -1 10188.1 725.878  41
   3   4   1 10661.1 697.684   4
   3  -4   1 10272.7 622.105   4
  -3   4  -2 4955.59 434.263  35
  -3  -4  -2 4896.15 483.964  35
   3  -4   2 4596.66 432.240  42
  -3   4  -2 4571.76 528.111  41
   3   4   2 4586.46 479.348   4
   3  -4   2 3854.78 397.601   4
  -3  -4  -3 48594.9 1470.21  35
   3  -4   3 44610.8 1339.60  42
  -3   4  -3 44354.0 1521.88  41
   3   4   3 45660.0 1410.10   4
  -3  -4  -4 12218.1 750.325  44
   3  -4   4 12437.0 766.665  42
   3   4   4 11275.1 743.857   4
  -3  -4  -4 11878.4 777.783  35
  -3   4  -4 11613.9 822.372  32
  -3   4  -5 4716.26 605.373  32
   3   4   5 4805.70 488.356   4
   3  -4   5 4852.84 575.427   3
  -3  -4  -5 3925.71 489.140  44
   3  -4   5 4239.59 529.256  42
   3  -4   6 23181.9 1250.13   3
   3   4   6 22133.1 1230.71  42
  -3  -4  -6 23896.9 1173.44  44
  -3   4  -6 24921.2 1257.99  44
   3  -4   6 22363.2 1193.82  42
  -3  -4  -6 21558.8 1147.18  32
  -3   4  -6 22580.0 1256.74  32
   3  -4   7 1052.20 260.180  12
  -3   4  -7 705.450 377.766  32
  -3  -4  -7 1210.67 372.365  32
   3  -4   7 783.132 418.810  42
  -3  -4  -7 1458.30 417.963  44
  -3   4  -7 1032.24 373.461  44
   3   4   7 1231.15 426.374  42
   3   4   7 731.600 301.988  16
   3  -4   7 1039.25 253.830  17
   3  -4   7 1432.05 259.759  16
   3   4   7 1112.54 219.506  14
   3  -4   7 1165.85 348.723   3
  -3  -4  -7 932.946 205.905  37
   3  -4   8 2605.17 387.596   5
  -3  -4  -8 3242.07 344.528  37
   3   4   8 3351.14 362.723  14
   3  -4   8 2664.72 402.783  17
   3  -4   8 2863.49 420.504  12
   3   4   8 2788.42 384.688  12
  -3   4  -8 2564.83 471.596  44
   3   4   9 5500.91 442.184  14
   3  -4   9 5675.66 535.341  12
   3   4   9 5644.75 531.674  12
  -3  -4  -9 5411.74 433.189  37
   3  -4   9 4963.77 488.176  17
   3  -4   9 5583.13 515.370   5
   3   4  10 791.231 228.572  17
   3  -4  10 645.839 291.214  17
   3  -4  10 978.761 268.071  29
  -3  -4 -10 626.054 195.079  37
   3   4  10 1030.00 236.993  14
   3   4  10 561.309 274.063  12
   3  -4  10 786.337 312.223  12
  -3   4 -10 907.435 239.562  38
  -3  -4 -10 889.654 248.948  38
   3  -4  10 833.986 298.335   5
   3   4  11 70.9566 142.647  17
   3  -4  11 275.186 172.228  17
   3  -4  11 106.472 235.249  29
   3  -4  11 205.324 179.847  12
   3   4  11 43.4140 137.071  12
  -3  -4 -11 296.462 227.161  38
  -3   4 -11 55.5662 188.926  38
   3  -4  11-159.559 201.693   5
   3  -4  12 125.474 115.405  17
   3   4  12 315.030 87.8855  17
   3   4  12 369.134 105.706  12
   3  -4  12 188.577 146.064  12
   3  -4  12 421.922 190.720  29
   3   4  12 206.286 191.869   5
   3  -4  12 287.544 170.906   5
  -3  -4 -12 324.849 178.403  38
   3   4  12 399.159 158.194  23
   3  -4  13 335.080 137.888  29
  -3  -4 -13 258.599 127.569  38
   3   4  13 228.512 129.988   5
   3   5 -13 490.222 132.341   7
   3  -5 -13 301.635 149.758  30
  -3   5  13 629.468 141.240  26
   3  -5 -13 337.364 129.550  45
   3  -5 -13 365.990 111.494   9
  -3   5  13 546.542 164.432  36
  -3  -5  13 463.006 146.815  36
   3  -5 -13 408.280 129.760  38
   3  -5 -13 567.035 157.631  39
  -3   5  12 2724.55 331.908  26
   3  -5 -12 2363.55 252.409   7
   3  -5 -12 2991.66 319.625  38
  -3  -5  12 3193.34 300.920  36
  -3   5  12 2514.96 283.808  36
   3  -5 -12 2550.59 268.062   9
  -3   5  11 15198.4 682.030  11
   3  -5 -11 14137.5 671.212   9
   3  -5 -11 15522.1 711.868  38
  -3   5  11 15553.1 756.950  26
   3  -5 -11 13584.7 732.234  15
  -3   5  11 15865.6 698.801  36
  -3  -5  11 15828.1 685.966  36
  -3  -5  10 1706.95 318.455  36
  -3   5  10 1762.61 333.436  11
  -3  -5  10 1536.98 240.802  28
   3   5 -10 1837.74 274.618  30
  -3   5  10 1887.22 348.294  26
   3  -5 -10 1654.77 354.174   9
   3   5 -10 1704.99 257.036  45
   3  -5 -10 1694.69 343.960  15
   3   5 -10 1143.96 251.480  39
   3  -5 -10 1503.25 320.244  38
  -3   5   9 22834.0 1331.37  35
   3   5  -9 21933.6 885.016  30
   3   5  -9 21501.9 861.986  39
   3  -5  -9 21995.7 936.765  38
   3   5  -9 22386.0 792.947  45
  -3  -5   9 21051.5 847.686  36
   3  -5  -9 22949.6 1055.15  15
   3  -5  -9 22460.0 973.686   9
  -3   5   9 21494.6 911.195  11
   3  -5  -8 5119.85 492.901   6
   3   5  -8 4812.96 390.745  45
   3   5  -8 5313.37 464.645  39
   3  -5  -8 5471.97 509.110  38
  -3  -5   8 6334.74 487.400  36
  -3   5   8 6535.05 791.500  35
   3   5  -8 6165.16 500.947  30
   3  -5  -8 6321.54 557.534   9
  -3   5   8 5557.25 493.481  11
   3  -5  -8 5506.45 543.826  15
   3  -5  -7 1866.97 344.211   6
   3  -5  -7 3125.45 509.970   2
   3   5  -7 4038.81 653.806   2
   3   5  -7 2784.85 316.583  39
   3  -5  -7 2382.04 392.988  38
  -3  -5   7 2533.26 324.181  36
  -3   5   7 2662.00 553.633  35
   3   5  -7 2496.87 298.894  30
  -3   5   7 2405.50 332.966  11
   3  -5  -7 2334.54 409.892   9
   3  -5  -7 2608.57 411.373  15
   3   5  -7 2073.10 243.705  45
  -3  -5   7 2735.29 353.952  26
  -3  -5   6 684.595 183.769  35
  -3   5   6 284.069 304.622  35
   3  -5  -6-348.208 273.659   2
   3   5  -6-532.036 248.040   2
  -3  -5   5 90.8184 136.091  35
  -3   5   5 275.389 261.370  35
   3  -5  -5 940.722 243.068   2
   3   5  -5 405.012 360.653   2
  -3  -5   4 1688.59 309.486  35
  -3   5   4 1785.11 396.741  35
   3  -5  -4 2322.36 361.194   2
   3   5  -4 1785.93 381.838   4
  -3  -5   3 5061.25 531.699  35
  -3   5   3 4562.49 546.895  35
   3   5  -3 4713.87 529.820   4
   3  -5  -2 57.4583 174.852  31
   3   5  -2-482.598 306.748   4
  -3  -5   2-18.9031 202.253  35
  -3   5   2-165.809 270.984  35
   3   5  -2 9.67981 204.994  40
   3   5  -1 4449.26 462.896  40
  -3  -5   1 4200.72 475.104  35
  -3   5   1 4038.61 484.490  35
   3  -5  -1 4503.56 408.200  31
   3   5  -1 3853.19 453.782   4
   3  -5   0 350.744 191.436  31
   3   5   0 528.155 302.109   4
  -3  -5   0 410.953 236.383  35
  -3   5   0 266.521 241.913  35
   3   5   0 344.867 248.119  40
  -3  -5  -1 63068.5 1635.24  35
  -3   5  -1 65759.3 1594.33  35
   3   5   1 60870.4 1623.13   4
   3  -5   1 68056.6 1362.64  42
  -3   5  -1 67713.7 1845.19  41
  -3   5  -2 195.717 184.340  35
  -3  -5  -2 75.0294 210.476  35
   3   5   2-218.635 210.708   4
  -3   5  -2 105.329 241.797  41
   3  -5   2 57.0852 201.779  42
  -3  -5  -3 48705.2 1506.73  35
   3  -5   3 51148.8 1416.16  42
  -3   5  -3 52416.9 1689.07  41
   3   5   3 54386.4 1572.48   4
  -3  -5  -4 5118.32 510.867  44
   3  -5   4 5262.18 544.380  42
  -3   5  -4 5217.52 579.874  32
   3   5   4 5560.84 554.171   4
  -3  -5  -5 4473.27 519.173  44
   3  -5   5 3496.75 479.776  42
   3   5   5 3890.31 481.172   4
  -3   5  -5 4311.47 602.425  32
   3  -5   6 2395.87 467.627  42
  -3  -5  -6 2606.26 480.606  44
  -3   5  -6 2949.54 483.797  44
   3  -5   6 2077.08 321.308  17
   3   5   6 2360.41 351.952  16
  -3   5  -6 1779.15 432.772  32
  -3  -5  -6 2357.47 445.125  32
   3  -5   6 1824.55 350.232  12
  -3   5  -7 37129.1 1683.74  32
  -3  -5  -7 37990.2 1582.25  32
   3   5   7 38222.9 1072.78  14
  -3  -5  -7 39447.8 1131.25  37
   3  -5   7 39993.2 1182.37  16
   3  -5   7 39549.0 1215.75  17
   3  -5   7 38644.7 1204.99  12
   3   5   7 37887.4 1693.58  42
  -3  -5  -7 39534.1 1611.54  44
  -3   5  -7 38947.5 1671.13  44
   3  -5   7 38694.9 1674.81  42
   3  -5   8 47363.9 1279.65   5
  -3  -5  -8 49378.0 1284.60  37
   3  -5   8 49179.3 1379.50  17
   3  -5   8 50271.7 1408.24  12
   3   5   8 51375.1 1404.06  12
  -3   5  -8 47945.1 1914.19  44
   3   5   8 47800.0 1221.82  14
   3  -5   9 7021.31 572.968  12
   3   5   9 6314.01 533.291  12
  -3  -5  -9 7218.73 554.136  38
  -3  -5  -9 7228.73 513.706  37
   3  -5   9 6756.11 558.114  17
   3  -5   9 6665.07 535.740   5
   3   5   9 6696.42 485.523  14
   3   5  10 11795.0 560.011  14
   3   5  10 13121.4 684.583  12
   3  -5  10 13588.3 736.171  12
  -3  -5 -10 12479.1 609.974  37
  -3  -5 -10 12655.3 674.254  38
  -3   5 -10 13251.0 616.569  38
   3  -5  10 12604.8 687.353  29
   3  -5  10 12914.6 671.146   5
   3   5  10 13300.0 695.787  17
   3  -5  10 12695.2 690.786  17
   3   5  11 1320.11 206.361  14
   3  -5  11 1159.61 240.154  12
   3   5  11 986.454 237.924  12
   3  -5  11 1212.33 283.745  29
   3   5  11 1106.77 213.810  17
   3  -5  11 1047.60 226.689  17
  -3  -5 -11 1102.57 274.804  38
  -3   5 -11 796.229 201.461  38
   3  -5  11 839.480 244.752   5
   3   5  12 7855.08 360.273  12
   3  -5  12 8223.51 445.074  29
   3   5  12 7822.43 412.106  23
   3   5  12 7603.92 450.375   5
   3  -5  12 7733.64 410.906   5
  -3  -5 -12 7647.01 425.535  38
   3   5  12 7645.15 385.507  17
   3  -5  12 7717.38 414.623  17
  -3  -5 -13 781.111 141.888  38
   3   5  13 854.074 135.845   5
   3   6 -13 18.4772 65.1863   7
   3  -6 -13 90.9327 136.808  30
  -3   6  13-15.7266 94.7159  26
   3  -6 -13 60.8357 103.172  45
   3  -6 -13 223.143 137.318  39
   3  -6 -13 48.1060 127.268  38
  -3  -6  13 91.5819 122.016  36
  -3   6  13-32.0599 129.947  36
  -3   6  12 863.585 242.132  26
   3  -6 -12 297.284 119.421   7
   3  -6 -12 857.767 203.917   9
  -3  -6  12 953.679 216.659  36
  -3   6  12 802.369 224.845  36
   3  -6 -12 1066.08 243.966  38
   3  -6 -11 1712.95 315.915  38
  -3   6  11 1777.02 340.706  26
  -3   6  11 1498.98 265.809  11
   3  -6 -11 1966.57 337.180   9
   3  -6 -11 1886.11 310.315  15
  -3  -6  11 1848.85 277.294  36
   3  -6 -10 9245.28 628.693   9
  -3   6  10 9454.52 602.744  11
  -3   6  10 9612.97 651.913  26
  -3  -6  10 8261.32 536.271  36
   3  -6 -10 8478.41 640.117  15
   3  -6 -10 9162.26 604.906  38
   3  -6  -9 11665.6 695.747   6
  -3   6   9 12774.6 1029.55  35
   3   6  -9 12594.3 646.145  30
  -3  -6   9 12442.0 642.700  28
   3  -6  -9 13036.7 736.468  38
   3   6  -9 12514.9 638.683  39
   3   6  -9 13012.1 599.660  45
  -3  -6   9 12958.2 683.043  36
   3  -6  -9 12612.8 807.775  15
   3  -6  -9 13751.8 769.567   9
  -3   6   9 13028.1 739.450  11
   3  -6  -8 26876.5 1037.71   6
  -3  -6   8 26578.9 936.501  36
  -3   6   8 28920.4 1508.10  35
   3   6  -8 28915.9 1011.17  30
   3  -6  -8 29053.6 1175.22  15
   3   6  -8 29070.2 911.184  45
   3  -6  -8 26777.4 1058.51   9
  -3   6   8 28420.0 1045.16  11
   3   6  -8 29989.5 1008.22  39
   3  -6  -8 29094.9 1084.36  38
   3   6  -7 5539.32 431.111  39
   3  -6  -7 5522.27 479.813  38
  -3   6   7 6017.77 737.809  35
   3   6  -7 5511.54 451.273  30
   3  -6  -7 5457.43 547.758   2
   3   6  -7 5089.63 671.825   2
   3  -6  -7 4799.26 505.037  15
   3   6  -7 5334.63 380.547  45
   3  -6  -7 4195.65 461.926   6
   3  -6  -7 4948.48 466.674   9
  -3   6   7 5004.97 461.292  11
   3  -6  -6 9910.38 605.166  38
   3  -6  -6 10809.3 691.420  15
  -3  -6   6 10963.5 761.149  35
  -3   6   6 9352.04 847.023  35
   3   6  -6 11594.5 970.315   2
   3  -6  -6 11159.9 758.942   2
  -3  -6   5 13958.4 836.483  35
  -3   6   5 15259.9 1005.46  35
   3   6  -5 16361.2 1024.38   2
  -3  -6   4 247.945 172.959  35
  -3   6   4 949.355 333.472  35
   3   6  -4 400.150 238.508   4
  -3  -6   3 25519.6 1091.40  35
  -3   6   3 24246.8 1167.57  35
   3   6  -3 22866.9 1070.12  40
   3   6  -3 24271.9 1100.66   4
   3  -6  -2 5063.13 466.438  31
   3   6  -2 5616.33 559.398   4
  -3  -6   2 5965.55 557.684  35
  -3   6   2 7028.58 635.840  35
   3   6  -2 5033.45 515.189  40
   3   6  -1 41132.6 1361.99   4
   3  -6  -1 43040.6 1216.36  31
  -3  -6   1 40849.0 1336.35  35
  -3   6   1 45444.7 1463.32  35
   3   6  -1 41046.7 1323.19  40
   3   6   0 80900.6 1906.91   4
   3  -6   0 77306.7 1580.03  31
  -3   6   0 75605.5 1816.71  35
  -3  -6   0 83952.7 1917.90  35
   3   6   0 80171.2 1812.95  40
  -3  -6  -1 139.142 233.280  35
  -3   6  -1 345.853 197.608  35
   3   6   1 241.752 235.412   4
[truncated: 294,260 more chars]
