# Supplementary material for: Crystal structure, Hirshfeld surface analysis, calculations of inter­molecular inter­action energies and energy frameworks and the DFT-optimized mol­ecular structure of 1-[(1-butyl-1H-1,2,3-triazol-4-yl)meth­yl]-3-(prop-1-en-2-yl)-1H-benzimidazol-2-one
Source: Acta Crystallogr E Crystallogr Commun. 2024 May 14;80(Pt 6):601–6. doi: 10.1107/S2056989024004043 (PMC11151319; doi:10.1107/S2056989024004043)
Supplement: Supplementary file 2 [file e-80-00601-Isup2.hkl]

data_I                                                                          
_shelx_title ' nks2310_a.res in P2(1)/c'                                        
_shelx_refln_list_code          4                                               
_shelx_F_calc_maximum      149.53                                               
_exptl_crystal_F_000       664.00                                               
_reflns_d_resolution_high  0.7920                                               
                                                                                
loop_                                                                           
 _space_group_symop_operation_xyz                                               
 'x, y, z'                                                                      
 '-x, y+1/2, -z+1/2'                                                            
 '-x, -y, -z'                                                                   
 'x, -y-1/2, z-1/2'                                                             
                                                                                
_cell_length_a     5.7032                                                       
_cell_length_b    24.2184                                                       
_cell_length_c    11.8683                                                       
_cell_angle_alpha  90.000                                                       
_cell_angle_beta   91.312                                                       
_cell_angle_gamma  90.000                                                       
                                                                                
_shelx_F_squared_multiplier     1.000                                           
                                                                                
loop_                                                                           
 _refln_index_h                                                                 
 _refln_index_k                                                                 
 _refln_index_l                                                                 
 _refln_F_squared_calc                                                          
 _refln_F_squared_meas                                                          
 _refln_F_squared_sigma                                                         
 _refln_observed_status                                                         
   1   0   0        319.56        342.85         4.37 o                         
   2   0   0        435.84        435.82         9.73 o                         
   3   0   0        970.58        977.51        18.71 o                         
   4   0   0        616.99        593.48        17.94 o                         
   5   0   0         57.31         53.20         4.81 o                         
   6   0   0          7.75         10.51         2.39 o                         
   7   0   0        163.66        168.63         3.95 o                         
   1   1   0       5783.47       5386.94        87.32 o                         
   2   1   0         16.65         18.45         1.06 o                         
   3   1   0        229.52        219.39         6.15 o                         
   4   1   0         35.67         38.86         3.41 o                         
   5   1   0        306.70        297.29         7.98 o                         
   6   1   0        634.44        630.46         9.16 o                         
   7   1   0         73.95         81.18         2.02 o                         
   0   2   0      10351.75      10862.86        45.10 o                         
   1   2   0       2223.80       1994.04        20.98 o                         
   2   2   0       2615.92       2580.65        38.50 o                         
   3   2   0        527.47        564.35         8.35 o                         
   4   2   0          1.00          1.69         1.95 o                         
   5   2   0          5.74          6.88         2.13 o                         
   6   2   0          1.48          0.35         1.56 o                         
   7   2   0         33.72         31.94         1.49 o                         
   1   3   0        477.47        416.11         6.69 o                         
   2   3   0        253.67        261.73         4.45 o                         
   3   3   0        444.54        467.45         7.65 o                         
   4   3   0          3.07          2.50         2.36 o                         
   5   3   0        121.45        123.78         3.99 o                         
   6   3   0        102.70        110.91         3.28 o                         
   7   3   0         93.44        106.83         2.40 o                         
   0   4   0       2161.41       2055.85        15.24 o                         
   1   4   0        230.31        268.56         4.86 o                         
   2   4   0       1356.30       1312.22        12.25 o                         
   3   4   0       1332.28       1245.38        13.96 o                         
   4   4   0          0.22         -0.21         2.08 o                         
   5   4   0          6.91          5.14         1.71 o                         
   6   4   0        141.47        152.30         3.59 o                         
   7   4   0          7.71          7.87         1.04 o                         
   1   5   0       4029.46       3838.01        34.21 o                         
   2   5   0         83.15         93.32         2.26 o                         
   3   5   0          8.64          7.19         2.04 o                         
   4   5   0        199.22        167.12         9.17 o                         
   5   5   0        235.96        209.47         4.70 o                         
   6   5   0        147.43        144.00         3.44 o                         
   7   5   0        137.20        140.14         2.79 o                         
   0   6   0       3800.77       3579.93        59.58 o                         
   1   6   0      15981.05      16236.11        36.16 o                         
   2   6   0        363.23        345.17         5.18 o                         
   3   6   0       1423.67       1538.90        24.56 o                         
   4   6   0        157.93        131.87         6.75 o                         
   5   6   0        306.01        288.31         5.41 o                         
   6   6   0         39.52         43.30         2.16 o                         
   7   6   0          2.25          1.00         1.75 o                         
   1   7   0       1241.09       1237.47         8.21 o                         
   2   7   0        335.91        360.45         6.45 o                         
   3   7   0        113.89        101.55         5.04 o                         
   4   7   0        335.47        353.82        10.79 o                         
   5   7   0        639.69        601.45         7.51 o                         
   6   7   0         42.26         41.88         2.38 o                         
   0   8   0        211.30        197.11         5.15 o                         
   1   8   0         63.24         53.66         2.00 o                         
   2   8   0          0.26          0.17         1.81 o                         
   3   8   0        321.96        381.12         9.29 o                         
   4   8   0        279.52        278.55         6.21 o                         
   5   8   0          2.93         -0.12         1.46 o                         
   6   8   0        226.91        236.61         4.69 o                         
   1   9   0        899.66        858.96         8.64 o                         
   2   9   0         82.31         73.72         3.57 o                         
   3   9   0          4.48          5.52         2.31 o                         
   4   9   0         67.72         66.16         3.41 o                         
   5   9   0         59.32         62.31         2.77 o                         
   6   9   0        116.79        122.37         3.84 o                         
   0  10   0         12.43         24.73         3.35 o                         
   1  10   0        852.40        843.68         9.81 o                         
   2  10   0        938.72       1048.46        12.68 o                         
   3  10   0          1.24          0.83         2.04 o                         
   4  10   0       1543.70       1517.93        21.75 o                         
   5  10   0         44.53         35.59         2.53 o                         
   6  10   0         21.84         16.75         1.71 o                         
   1  11   0         27.47         26.15         2.00 o                         
   2  11   0         10.31         10.49         2.16 o                         
   3  11   0        280.27        299.23        12.39 o                         
   4  11   0         19.68         22.73         3.06 o                         
   5  11   0        217.45        235.67         8.88 o                         
   6  11   0         47.56         48.00         2.56 o                         
   0  12   0         82.40         79.00         5.62 o                         
   1  12   0         22.03         18.72         1.99 o                         
   2  12   0         33.90         41.47         4.18 o                         
   3  12   0          0.63          1.66         2.27 o                         
   4  12   0          0.00          1.69         4.39 o                         
   5  12   0         15.54         24.03         3.42 o                         
   6  12   0          0.30         -0.65         1.40 o                         
   1  13   0         43.58         47.55         2.83 o                         
   2  13   0        135.21        151.41         6.13 o                         
   3  13   0         74.48         77.60         7.84 o                         
   4  13   0        206.34        202.50        13.90 o                         
   5  13   0         33.99         35.08         7.77 o                         
   6  13   0          0.67         -1.86         1.86 o                         
   0  14   0       2880.95       2880.04        27.50 o                         
   1  14   0         88.47        100.02         4.03 o                         
   2  14   0         59.77         56.96         4.69 o                         
   3  14   0         75.65         75.61         4.15 o                         
   4  14   0         11.30         16.11         7.17 o                         
   5  14   0         33.42         25.21         3.10 o                         
   6  14   0         23.45         27.13         3.47 o                         
   1  15   0          3.34          5.07         2.45 o                         
   2  15   0        134.00        120.62         7.16 o                         
   3  15   0         70.37         65.10         5.71 o                         
   4  15   0        237.18        236.15         7.65 o                         
   5  15   0        403.28        438.09        12.30 o                         
   6  15   0          3.95          7.78         1.03 o                         
   0  16   0       1511.21       1640.98        22.85 o                         
   1  16   0       1230.87       1239.67        16.75 o                         
   2  16   0        345.78        334.04        11.53 o                         
   3  16   0        143.59        131.08         4.81 o                         
   4  16   0         40.50         46.49         3.70 o                         
   5  16   0         73.58         93.60         3.52 o                         
   6  16   0          4.72          8.84         2.02 o                         
   1  17   0        661.54        697.50        11.28 o                         
   2  17   0        111.92        109.90         4.64 o                         
   3  17   0          8.68          3.37         2.93 o                         
   4  17   0        537.73        506.61        10.45 o                         
   5  17   0        100.49        115.07         3.74 o                         
   0  18   0        522.17        459.01        13.44 o                         
   1  18   0        222.21        237.59         5.62 o                         
   2  18   0         91.45         90.02         4.36 o                         
   3  18   0        242.30        252.40         6.01 o                         
   4  18   0        132.74        120.65         4.07 o                         
   5  18   0          7.74          6.28         1.09 o                         
   1  19   0        261.51        262.86         4.87 o                         
   2  19   0        481.58        487.70         8.27 o                         
   3  19   0         33.39         33.39         2.59 o                         
   4  19   0          4.48          4.75         2.49 o                         
   5  19   0          3.80          3.00         1.04 o                         
   0  20   0        161.31        174.23         7.90 o                         
   1  20   0        140.23        135.99         3.69 o                         
   2  20   0        845.31        806.46        12.22 o                         
   3  20   0        236.67        222.39         5.63 o                         
   4  20   0         27.29         22.07         2.07 o                         
   5  20   0        136.42        157.22         3.31 o                         
   1  21   0        583.05        587.34        18.72 o                         
   2  21   0         22.03         21.53         2.53 o                         
   3  21   0         72.00         67.71         3.37 o                         
   4  21   0         10.26         10.99         2.28 o                         
   5  21   0          0.78          3.64         1.65 o                         
   0  22   0       1609.39       1608.01        61.24 o                         
   1  22   0        231.11        228.47         9.19 o                         
   2  22   0         17.47         18.94         2.31 o                         
   3  22   0          4.28          3.50         1.69 o                         
   4  22   0         58.85         63.43         2.93 o                         
   5  22   0         20.30         18.84         2.74 o                         
   1  23   0         26.67         20.22         3.07 o                         
   2  23   0         62.66         64.96         3.01 o                         
   3  23   0        219.31        208.43         4.63 o                         
   4  23   0         11.74         15.08         1.80 o                         
   0  24   0        205.11        210.60         8.92 o                         
   1  24   0         19.53         16.31         3.22 o                         
   2  24   0         11.79          8.86         2.22 o                         
   3  24   0         62.03         66.99         2.85 o                         
   4  24   0          1.41          2.71         1.59 o                         
   1  25   0        467.50        480.46        10.29 o                         
   2  25   0        629.60        632.95        10.98 o                         
   3  25   0          9.28         11.48         1.97 o                         
   4  25   0         64.69         62.20         9.87 o                         
   0  26   0       1002.87       1007.87        24.10 o                         
   1  26   0          2.64          1.45         2.49 o                         
   2  26   0         45.56         39.91         2.86 o                         
   3  26   0         15.94         13.66         2.17 o                         
   1  27   0         10.80          6.17         2.96 o                         
   2  27   0          0.10         -0.49         2.00 o                         
   3  27   0         11.91         12.36         2.35 o                         
   0  28   0         90.88         85.96         6.93 o                         
   1  28   0        158.00        171.20         6.16 o                         
   2  28   0          2.72          5.95         1.60 o                         
   1  29   0         18.61         19.00         2.41 o                         
   2  29   0          2.83          2.32         1.43 o                         
   0  30   0          5.30          2.62         2.28 o                         
  -7   1   1          0.00          0.04         0.64 o                         
  -6   1   1         28.42         26.06         1.95 o                         
  -5   1   1          1.73          1.46         2.55 o                         
  -4   1   1         89.01         71.00         3.91 o                         
  -3   1   1        800.25        794.49         8.04 o                         
  -2   1   1         47.61         38.79         2.67 o                         
  -1   1   1        937.56        867.46        10.08 o                         
   0   1   1        628.57        599.45         5.37 o                         
   1   1   1       6586.46       6486.89        31.46 o                         
   2   1   1        907.03        852.09         5.81 o                         
   3   1   1        339.87        371.70         6.81 o                         
   4   1   1         11.98         14.45         2.64 o                         
   5   1   1        191.32        193.88         4.52 o                         
   6   1   1          9.04          6.18         1.66 o                         
   7   1   1          0.00         -0.77         0.77 o                         
  -7   2   1          7.01          3.76         1.06 o                         
  -6   2   1         11.48          8.51         1.74 o                         
  -5   2   1         85.39         79.51         4.15 o                         
  -4   2   1        367.16        409.06         9.59 o                         
  -3   2   1         23.79         25.81         2.23 o                         
  -2   2   1       1859.29       1699.00        23.18 o                         
  -1   2   1       5285.22       5574.86       476.20 o                         
   0   2   1          2.19          3.32         0.44 o                         
   1   2   1       1195.39       1088.56        10.19 o                         
   2   2   1        372.58        382.19         5.10 o                         
   3   2   1       1764.42       1685.76        15.79 o                         
   4   2   1          3.89          4.56         2.12 o                         
   5   2   1          1.16         -0.32         1.69 o                         
   6   2   1        725.52        784.89         7.80 o                         
   7   2   1         18.27         12.78         1.03 o                         
  -7   3   1        138.96        145.26         2.71 o                         
  -6   3   1        211.13        214.18         5.78 o                         
  -5   3   1        292.64        282.59         5.89 o                         
  -4   3   1        192.68        197.42         7.82 o                         
  -3   3   1       1349.06       1376.88        23.29 o                         
  -2   3   1       1030.83        989.17        11.96 o                         
  -1   3   1      12933.00      13065.63       424.34 o                         
   0   3   1       3514.12       3374.77        16.76 o                         
   1   3   1        176.21        146.78         2.05 o                         
   2   3   1       2102.92       2027.38        17.63 o                         
   3   3   1        143.92        137.29         4.83 o                         
   4   3   1         31.88         39.00         3.98 o                         
   5   3   1       1113.47       1110.88        17.49 o                         
   6   3   1         61.58         63.12         2.56 o                         
   7   3   1          3.76          4.89         1.08 o                         
  -7   4   1         72.73         69.49         1.89 o                         
  -6   4   1        195.75        182.99         3.98 o                         
  -5   4   1         12.24          9.73         1.97 o                         
  -4   4   1       1065.69       1103.67        18.21 o                         
  -3   4   1        130.30        127.42         4.73 o                         
  -2   4   1        106.52        135.84         3.28 o                         
  -1   4   1      10916.27      11115.67       315.99 o                         
   0   4   1         72.64         72.93         1.49 o                         
   1   4   1        515.75        451.46         6.60 o                         
   2   4   1        635.55        734.77        10.61 o                         
   3   4   1        196.74        201.38         5.77 o                         
   4   4   1        824.28        798.40        15.23 o                         
   5   4   1         16.38         14.67         2.04 o                         
   6   4   1        594.29        593.62         6.66 o                         
   7   4   1         22.02         19.73         1.20 o                         
  -7   5   1         37.60         32.51         1.77 o                         
  -6   5   1         31.76         28.10         1.83 o                         
  -5   5   1        755.26        761.53         8.49 o                         
  -4   5   1         84.48         99.49         6.00 o                         
  -3   5   1         88.56         81.71         3.92 o                         
  -2   5   1        467.63        493.53         6.74 o                         
  -1   5   1       9100.83       9400.55        31.56 o                         
   0   5   1      10188.07      10259.64        39.71 o                         
   1   5   1        577.57        563.75         3.63 o                         
   2   5   1          5.71          2.70         1.53 o                         
   3   5   1       1243.36       1265.11        23.71 o                         
   4   5   1        773.08        786.74        15.35 o                         
   5   5   1        218.61        199.30         5.67 o                         
   6   5   1         41.09         47.41         2.41 o                         
   7   5   1          0.02          1.22         1.99 o                         
  -7   6   1         67.33         78.40         5.21 o                         
  -6   6   1         35.56         30.82         2.13 o                         
  -5   6   1         57.10         52.70         2.67 o                         
  -4   6   1         90.88         91.57         5.87 o                         
  -3   6   1        774.87        817.31        14.99 o                         
  -2   6   1        284.82        313.87         4.85 o                         
  -1   6   1       3763.17       3737.18        53.52 o                         
   0   6   1       6198.97       6135.53        31.47 o                         
   1   6   1       1328.46       1254.71        18.26 o                         
   2   6   1        431.70        434.74         8.33 o                         
   3   6   1          1.06          5.54         2.24 o                         
   4   6   1        205.03        219.77         8.34 o                         
   5   6   1        101.76        112.65         3.69 o                         
   6   6   1         13.01         13.68         1.59 o                         
   7   6   1         36.67         40.40         3.43 o                         
  -6   7   1         37.63         36.31         2.13 o                         
  -5   7   1        249.19        234.22         4.80 o                         
  -4   7   1        336.62        300.43        10.16 o                         
  -3   7   1       1075.20       1075.00        13.63 o                         
  -2   7   1          8.06         12.43         1.94 o                         
  -1   7   1      11306.41      11411.67       103.96 o                         
   0   7   1         40.46         29.37         1.50 o                         
   1   7   1        311.27        290.52         3.12 o                         
   2   7   1        136.87        156.03         4.67 o                         
   3   7   1        499.63        519.01         9.51 o                         
   4   7   1        823.00        897.11        23.74 o                         
   5   7   1          0.03         -0.65         1.59 o                         
   6   7   1          1.28          1.24         1.18 o                         
  -6   8   1         55.64         61.03         2.92 o                         
  -5   8   1         19.88         22.44         2.04 o                         
  -4   8   1         42.68         43.34         3.35 o                         
  -3   8   1        388.18        419.52         8.93 o                         
  -2   8   1        837.01        860.42        10.70 o                         
  -1   8   1       2695.61       2527.50        23.05 o                         
   0   8   1        367.82        354.08         4.79 o                         
   1   8   1        181.82        197.41         3.16 o                         
   2   8   1        382.58        387.98         6.60 o                         
   3   8   1          0.01         -1.47         1.76 o                         
   4   8   1         34.19         31.86         2.40 o                         
   5   8   1          5.12          2.01         1.51 o                         
   6   8   1         67.79         68.94         2.69 o                         
  -6   9   1        111.12        110.66         3.39 o                         
  -5   9   1         15.82         18.18         2.72 o                         
  -4   9   1        439.17        442.36         7.93 o                         
  -3   9   1       1006.45       1035.92        16.65 o                         
  -2   9   1        394.69        376.55         7.45 o                         
  -1   9   1       4555.76       4614.65        42.42 o                         
   0   9   1       1287.64       1339.61         7.83 o                         
   1   9   1          3.15          4.75         1.12 o                         
   2   9   1        433.13        478.81         7.51 o                         
   3   9   1        119.29        136.41         5.24 o                         
   4   9   1         90.26         92.30         3.98 o                         
   5   9   1          1.02          1.52         1.66 o                         
   6   9   1         24.08         33.26         1.77 o                         
  -6  10   1         25.88         31.26         1.99 o                         
  -5  10   1        121.27        116.41         3.68 o                         
  -4  10   1         66.62         70.02         3.67 o                         
  -3  10   1         25.42         21.08         2.66 o                         
  -2  10   1       1193.37       1220.29        14.33 o                         
  -1  10   1        115.07        105.31         3.24 o                         
   0  10   1          1.72          1.16         1.11 o                         
   1  10   1         31.29         25.25         1.69 o                         
   2  10   1         94.90        115.80         6.16 o                         
   3  10   1         44.21         28.99         3.54 o                         
   4  10   1        177.60        203.21         5.72 o                         
   5  10   1        293.55        277.13         6.63 o                         
   6  10   1         11.11         14.71         2.24 o                         
  -6  11   1          7.39          2.74         1.43 o                         
  -5  11   1          1.18          0.90         2.00 o                         
  -4  11   1        610.21        547.93         9.65 o                         
  -3  11   1        440.43        410.01         9.63 o                         
  -2  11   1       4913.14       5206.11        47.89 o                         
  -1  11   1       1452.72       1488.15        16.70 o                         
   0  11   1        361.19        344.79         6.07 o                         
   1  11   1        240.29        243.87         4.23 o                         
   2  11   1         46.89         40.41         4.88 o                         
   3  11   1         21.61         23.56         3.57 o                         
   4  11   1        123.72        115.06         5.16 o                         
   5  11   1        261.49        284.87        13.18 o                         
   6  11   1          0.22         -0.57         1.49 o                         
  -6  12   1          0.00         -1.03         1.03 o                         
  -5  12   1         53.61         57.94         8.85 o                         
  -4  12   1         12.54         15.02         2.54 o                         
  -3  12   1        125.23        117.28         6.19 o                         
  -2  12   1       2444.06       2549.87        21.95 o                         
  -1  12   1        771.30        733.42         8.79 o                         
   0  12   1        162.51        174.18         4.00 o                         
   1  12   1          2.14          0.95         1.22 o                         
   2  12   1          4.45          9.15         2.51 o                         
   3  12   1          0.10         10.59         3.00 o                         
   4  12   1        146.15        121.97         5.33 o                         
   5  12   1        482.00        504.81        12.53 o                         
   6  12   1        107.95        119.23         3.09 o                         
  -6  13   1         23.91         38.41         2.34 o                         
  -5  13   1         13.06          8.88         2.57 o                         
  -4  13   1         56.05         58.71         4.19 o                         
  -3  13   1        721.15        681.52        16.43 o                         
  -2  13   1         44.53         42.98         3.04 o                         
  -1  13   1          5.15          6.28         1.60 o                         
   0  13   1        197.10        171.37         4.59 o                         
   1  13   1        129.27        117.45         3.53 o                         
   2  13   1          0.07          0.80         2.48 o                         
   3  13   1        486.00        490.96        14.74 o                         
   4  13   1         18.84         15.35         3.01 o                         
   5  13   1         39.08         49.21         4.47 o                         
   6  13   1          7.98          9.56         1.98 o                         
  -6  14   1         38.60         33.47         2.06 o                         
  -5  14   1        140.15        122.64         5.30 o                         
  -4  14   1        431.08        423.83        19.45 o                         
  -3  14   1         46.79         46.09         3.46 o                         
  -2  14   1          6.74          4.46         2.02 o                         
  -1  14   1        698.42        679.03         9.29 o                         
   0  14   1        316.78        320.24         5.95 o                         
   1  14   1          7.62          9.39         1.81 o                         
   2  14   1         23.41         31.21         3.83 o                         
   3  14   1          0.62         -0.74         2.18 o                         
   4  14   1          1.70          0.02         2.70 o                         
   5  14   1         31.35         37.56         2.82 o                         
   6  14   1         46.09         44.81         2.83 o                         
  -6  15   1          4.45          4.67         1.06 o                         
  -5  15   1         68.16         75.70         4.81 o                         
  -4  15   1         88.21         84.18         6.13 o                         
  -3  15   1         32.50         29.73         2.67 o                         
  -2  15   1         62.40         67.87         4.35 o                         
  -1  15   1        337.08        359.59         7.73 o                         
   0  15   1         37.24         36.27         2.46 o                         
   1  15   1         25.24         33.84         2.83 o                         
   2  15   1        274.60        266.67        19.39 o                         
   3  15   1        429.51        414.97         8.67 o                         
   4  15   1          0.61          3.03         3.18 o                         
   5  15   1         10.08          6.71         2.16 o                         
   6  15   1         65.58         64.09         2.62 o                         
  -6  16   1         16.45         11.55         1.43 o                         
  -5  16   1        106.76         99.54         4.28 o                         
  -4  16   1         98.46        104.13         5.49 o                         
  -3  16   1        850.68        835.63        20.34 o                         
  -2  16   1         69.58         78.04         4.99 o                         
  -1  16   1         17.04         11.83         2.91 o                         
   0  16   1         78.45         80.57         3.57 o                         
   1  16   1         23.25         18.25         2.82 o                         
   2  16   1        291.72        292.93        11.35 o                         
   3  16   1        332.79        324.37         7.36 o                         
   4  16   1         39.02         41.65         3.75 o                         
   5  16   1         17.62         11.96         2.19 o                         
   6  16   1          0.62         -1.39         1.39 o                         
  -5  17   1          5.10          1.75         0.85 o                         
  -4  17   1          6.07          6.18         2.51 o                         
  -3  17   1        540.56        516.46        11.15 o                         
  -2  17   1          5.36          6.38         4.42 o                         
  -1  17   1        523.62        492.72        10.97 o                         
   0  17   1          0.67          0.88         2.71 o                         
   1  17   1        153.86        169.66         6.60 o                         
   2  17   1        154.40        163.97         4.92 o                         
   3  17   1        198.92        195.36         5.97 o                         
   4  17   1        142.09        154.90         5.26 o                         
   5  17   1          7.86         10.67         2.10 o                         
  -5  18   1          0.29          2.20         1.04 o                         
  -4  18   1          1.81          2.75         2.25 o                         
  -3  18   1         79.90         77.46         4.92 o                         
  -2  18   1         35.35         38.79         2.79 o                         
  -1  18   1        390.72        383.34         8.09 o                         
   0  18   1         29.45         24.35         2.70 o                         
   1  18   1         94.14        111.49         4.09 o                         
   2  18   1         38.08         39.14         2.95 o                         
   3  18   1        352.48        349.39         8.24 o                         
   4  18   1        457.06        501.46         8.66 o                         
   5  18   1          0.63         -1.65         1.65 o                         
  -5  19   1          0.59         -0.98         0.98 o                         
  -4  19   1          1.69         -1.27         1.27 o                         
  -3  19   1         20.62         21.18         3.75 o                         
  -2  19   1        138.43        144.28         5.29 o                         
  -1  19   1        500.14        480.72         6.24 o                         
   0  19   1          7.49          9.67         1.82 o                         
   1  19   1         29.49         24.01         1.78 o                         
   2  19   1       1428.40       1412.00        22.07 o                         
   3  19   1          0.01          1.38         1.28 o                         
   4  19   1          8.73          8.71         1.99 o                         
   5  19   1          3.38          0.20         1.10 o                         
  -5  20   1          0.02          0.71         1.04 o                         
  -4  20   1          5.64          1.38         0.90 o                         
  -3  20   1         18.48         19.67         2.45 o                         
  -2  20   1         52.75         55.17         3.28 o                         
  -1  20   1          3.26         -0.40         1.73 o                         
   0  20   1        345.68        348.01         6.88 o                         
   1  20   1        306.65        278.31         4.98 o                         
   2  20   1        325.65        310.13         7.60 o                         
   3  20   1          2.39          2.71         2.24 o                         
   4  20   1         11.15          8.36         1.49 o                         
   5  20   1          3.07          4.19         1.43 o                         
  -5  21   1         42.66         42.76         2.69 o                         
  -4  21   1          1.25          0.38         0.74 o                         
  -3  21   1          0.29          0.78         1.90 o                         
  -2  21   1        356.66        365.53         6.45 o                         
  -1  21   1        467.28        486.22         7.69 o                         
   0  21   1        542.90        567.60        10.21 o                         
   1  21   1         18.45         16.98         2.07 o                         
   2  21   1         47.87         53.80         3.60 o                         
   3  21   1        281.85        265.95         6.68 o                         
   4  21   1          0.03         -0.15         1.98 o                         
   5  21   1          0.01         -1.58         1.58 o                         
  -4  22   1          1.43         -1.19         1.19 o                         
  -3  22   1         38.95         36.33         2.73 o                         
  -2  22   1        169.94        175.85         4.59 o                         
  -1  22   1        566.81        562.24        11.38 o                         
   0  22   1         82.12         77.79         4.33 o                         
   1  22   1        226.40        213.16         5.49 o                         
   2  22   1          7.59          7.02         2.13 o                         
   3  22   1        377.05        372.04         7.41 o                         
   4  22   1         81.00         80.30         3.74 o                         
  -4  23   1          0.48         -1.19         1.19 o                         
  -3  23   1         35.32         30.77         2.53 o                         
  -2  23   1        105.63        107.54         3.70 o                         
  -1  23   1          0.15         -0.09         2.32 o                         
   0  23   1         74.36         70.94         4.81 o                         
   1  23   1        260.19        266.91         8.37 o                         
   2  23   1         29.30         26.25         2.68 o                         
   3  23   1          0.33          0.91         1.31 o                         
   4  23   1          2.37         -1.23         1.23 o                         
  -4  24   1          3.00          2.51         1.22 o                         
  -3  24   1          0.00         -0.82         1.45 o                         
  -2  24   1          5.55          3.54         2.34 o                         
  -1  24   1        434.09        449.69        15.43 o                         
   0  24   1         19.41         23.14         2.83 o                         
   1  24   1         84.65         82.78         4.41 o                         
   2  24   1          2.57          3.58         1.81 o                         
   3  24   1          1.58          2.20         2.01 o                         
   4  24   1         31.37         35.51         2.15 o                         
  -4  25   1         14.88         18.70         1.52 o                         
  -3  25   1         31.63         27.50         2.12 o                         
  -2  25   1        191.31        189.30         5.76 o                         
  -1  25   1        127.86        128.39         5.69 o                         
   0  25   1         22.78         20.40         3.23 o                         
   1  25   1          1.07          1.55         2.20 o                         
   2  25   1          3.01          0.76         1.85 o                         
   3  25   1         84.74         76.04         3.12 o                         
   4  25   1          7.45         12.33         1.61 o                         
  -3  26   1         30.71         36.70         3.55 o                         
  -2  26   1          4.07          3.84         1.97 o                         
  -1  26   1         64.54         64.77         3.56 o                         
   0  26   1        132.88        126.23         6.58 o                         
   1  26   1         59.68         53.38         3.31 o                         
   2  26   1          4.98          3.65         2.43 o                         
   3  26   1         60.11         61.05         3.14 o                         
  -3  27   1         51.18         56.46         3.15 o                         
  -2  27   1        160.67        162.20         4.28 o                         
  -1  27   1         11.49          5.62         1.64 o                         
   0  27   1         31.65         30.22         3.88 o                         
   1  27   1        304.24        330.39         7.02 o                         
   2  27   1         36.32         32.27         2.35 o                         
   3  27   1         12.92         11.94         2.13 o                         
  -2  28   1         23.18         24.52         2.02 o                         
  -1  28   1        131.14        130.40         9.27 o                         
   0  28   1         34.46         36.20         3.76 o                         
   1  28   1         97.66        102.61         4.86 o                         
   2  28   1         33.85         27.43         2.42 o                         
  -2  29   1        148.57        151.99         6.11 o                         
  -1  29   1        145.89        148.00         4.90 o                         
   0  29   1        193.89        192.09         4.67 o                         
   1  29   1         51.98         52.78         3.23 o                         
   2  29   1          4.30          4.04         2.53 o                         
  -1  30   1        189.04        186.09         6.47 o                         
   0  30   1         39.87         39.77         3.62 o                         
   1  30   1         23.48         31.67         3.26 o                         
  -7   0   2         64.56         70.69         3.11 o                         
  -6   0   2          1.51         -2.71         2.71 o                         
  -5   0   2         65.47         52.87         6.24 o                         
  -4   0   2         79.39         80.95         6.12 o                         
  -3   0   2         11.11          3.31         3.90 o                         
  -2   0   2        793.28        734.68        13.82 o                         
  -1   0   2       6604.44       6323.28       214.07 o                         
   0   0   2       3471.02       3559.37        15.01 o                         
   1   0   2      22357.93      22560.56       111.88 o                         
   2   0   2          6.00         17.02         1.96 o                         
   3   0   2       2016.10       2037.09        26.64 o                         
   4   0   2          0.20          2.58         2.38 o                         
   5   0   2        369.84        344.04        13.72 o                         
   6   0   2          5.38          4.53         2.11 o                         
   7   0   2          6.57          5.02         1.87 o                         
  -7   1   2         81.50         85.15         1.90 o                         
  -6   1   2        334.82        348.24         5.43 o                         
  -5   1   2         92.03         89.25         5.53 o                         
  -4   1   2         70.86         73.77         6.41 o                         
  -3   1   2         14.80         12.87         1.91 o                         
  -2   1   2         10.32          7.27         1.88 o                         
  -1   1   2        428.84        405.56         4.80 o                         
   0   1   2       1895.69       1810.90        13.26 o                         
   1   1   2       5433.85       4973.19        26.34 o                         
   2   1   2         39.24         32.33         1.85 o                         
   3   1   2         84.65         75.54         3.65 o                         
   4   1   2         62.64         74.90         4.81 o                         
   5   1   2        134.24        138.29         3.87 o                         
   6   1   2        124.42        119.47         3.21 o                         
   7   1   2          7.21          5.23         0.99 o                         
  -7   2   2         23.17         24.54         1.21 o                         
  -6   2   2         26.60         27.21         2.12 o                         
  -5   2   2         24.56         19.14         2.96 o                         
  -4   2   2          0.57          3.43         2.40 o                         
  -3   2   2         87.43         83.76         3.95 o                         
  -2   2   2        383.56        370.13         8.25 o                         
  -1   2   2       4254.98       4104.53        26.70 o                         
   0   2   2        866.66        804.66         7.10 o                         
   1   2   2         17.17         13.05         1.20 o                         
   2   2   2        240.62        242.38         4.15 o                         
   3   2   2        174.03        191.94         5.47 o                         
   4   2   2          0.09          2.27         1.97 o                         
   5   2   2          9.98         11.81         1.82 o                         
   6   2   2         20.13         18.60         2.06 o                         
   7   2   2          0.64          2.14         0.76 o                         
  -7   3   2        178.50        197.22         3.01 o                         
  -6   3   2          9.23         12.27         1.77 o                         
  -5   3   2        121.62        105.01         4.85 o                         
  -4   3   2          2.22          1.64         3.25 o                         
  -3   3   2        373.22        344.26         9.17 o                         
  -2   3   2       1944.18       1901.36        15.24 o                         
  -1   3   2        219.79        197.21         3.78 o                         
   0   3   2       2888.55       2558.81         9.72 o                         
   1   3   2        122.33        101.62         2.01 o                         
   2   3   2        255.23        247.61         3.86 o                         
   3   3   2         40.29         45.51         3.78 o                         
   4   3   2         40.13         59.14         5.27 o                         
   5   3   2        146.97        142.09         3.88 o                         
   6   3   2         28.05         22.21         1.74 o                         
   7   3   2          1.26          1.58         1.50 o                         
  -7   4   2          3.94          4.46         0.98 o                         
  -6   4   2         65.90         62.24         2.92 o                         
  -5   4   2       1420.86       1392.48        13.15 o                         
  -4   4   2       1071.01       1092.85        18.47 o                         
  -3   4   2         88.82         90.72         3.68 o                         
  -2   4   2        301.71        279.28         5.03 o                         
  -1   4   2       5610.68       5503.09        21.10 o                         
   0   4   2       3691.10       3557.65        24.37 o                         
   1   4   2       3722.30       3668.65        26.43 o                         
   2   4   2        137.75        151.87         3.37 o                         
   3   4   2         90.94         88.14         3.57 o                         
   4   4   2          0.45         -2.09         2.62 o                         
   5   4   2         10.37         13.97         2.06 o                         
   6   4   2         42.32         36.89         2.03 o                         
   7   4   2          1.64         -0.24         2.24 o                         
  -7   5   2          4.24          4.16         1.04 o                         
  -6   5   2         92.88         96.66         3.44 o                         
  -5   5   2         63.57         70.80         3.01 o                         
  -4   5   2         50.15         43.56         3.91 o                         
  -3   5   2          0.02         -1.63         1.88 o                         
  -2   5   2        117.40        114.90         6.02 o                         
  -1   5   2        906.24        898.04        10.08 o                         
   0   5   2       1332.52       1320.68        12.30 o                         
   1   5   2       2474.83       2494.89        17.31 o                         
   2   5   2       1579.04       1578.44        25.66 o                         
   3   5   2          3.00          0.88         1.79 o                         
   4   5   2         80.36         72.81         5.12 o                         
   5   5   2       1300.65       1279.16        12.23 o                         
   6   5   2          9.08          8.31         1.46 o                         
   7   5   2          2.56         -1.81         1.81 o                         
  -7   6   2         11.72          9.44         1.17 o                         
  -6   6   2         29.84         30.66         2.19 o                         
  -5   6   2        556.17        545.47         7.26 o                         
  -4   6   2        139.61        123.38         6.52 o                         
  -3   6   2        115.67        109.69         5.73 o                         
  -2   6   2        675.53        608.56         8.70 o                         
  -1   6   2        629.68        593.55         8.11 o                         
   0   6   2       1035.42        959.91         5.17 o                         
   1   6   2        365.19        329.88         3.58 o                         
   2   6   2        186.20        177.38         4.33 o                         
   3   6   2          9.36          9.65         2.15 o                         
   4   6   2        783.71        818.41        15.42 o                         
   5   6   2         17.81         20.66         1.85 o                         
   6   6   2          0.18         -0.73         1.20 o                         
  -6   7   2         83.94         82.74         3.02 o                         
  -5   7   2         21.63         20.29         1.95 o                         
  -4   7   2         96.36         85.83         4.25 o                         
  -3   7   2         66.92         67.19         3.88 o                         
  -2   7   2       1326.33       1458.34        13.44 o                         
  -1   7   2       1370.08       1315.61        13.31 o                         
   0   7   2         72.51         55.47         1.27 o                         
   1   7   2       1307.80       1261.79         7.77 o                         
   2   7   2         55.83         41.94         2.14 o                         
   3   7   2        162.12        162.54         6.20 o                         
   4   7   2        178.95        187.33         4.82 o                         
   5   7   2        252.97        245.12         4.46 o                         
   6   7   2         13.17         12.57         1.52 o                         
  -6   8   2         24.99         20.90         1.72 o                         
  -5   8   2        491.78        488.63         6.70 o                         
  -4   8   2         52.64         58.55         2.92 o                         
  -3   8   2       1224.90       1293.54        15.74 o                         
  -2   8   2        224.97        212.91         5.59 o                         
  -1   8   2          3.69          4.77         1.65 o                         
   0   8   2        630.38        624.26         5.80 o                         
   1   8   2        405.15        382.94         3.85 o                         
   2   8   2        953.55        984.46         9.07 o                         
   3   8   2          9.39          8.20         2.99 o                         
   4   8   2        104.55        101.37         3.18 o                         
   5   8   2         58.82         50.18         2.51 o                         
   6   8   2         51.44         52.74         2.15 o                         
  -6   9   2          7.93          1.91         1.61 o                         
  -5   9   2          0.23         -2.23         2.23 o                         
  -4   9   2        491.23        484.20         7.28 o                         
  -3   9   2         18.32         23.24         2.83 o                         
  -2   9   2        308.03        290.94         6.80 o                         
  -1   9   2        378.14        343.65         6.37 o                         
   0   9   2        891.99        938.15         6.21 o                         
   1   9   2        296.29        293.56         3.33 o                         
   2   9   2        142.96        129.09         5.00 o                         
   3   9   2        441.31        499.05        13.71 o                         
   4   9   2         31.17         31.86         2.27 o                         
   5   9   2        552.61        552.82         6.88 o                         
   6   9   2         22.58         24.59         1.81 o                         
  -6  10   2          4.63         -0.28         6.36 o                         
  -5  10   2        590.22        601.90        10.59 o                         
  -4  10   2        404.29        391.84         7.33 o                         
  -3  10   2        771.38        750.86        12.69 o                         
  -2  10   2        264.28        241.19         5.91 o                         
  -1  10   2       6107.26       6434.07        28.65 o                         
   0  10   2         22.19         31.05         1.39 o                         
   1  10   2         18.83         23.59         1.44 o                         
   2  10   2       1957.97       2106.37        33.66 o                         
   3  10   2          0.00          4.65         2.20 o                         
   4  10   2        285.36        275.96         8.14 o                         
   5  10   2        336.53        317.27         6.11 o                         
   6  10   2         26.68         27.76         2.16 o                         
  -6  11   2         31.68         32.92         3.70 o                         
  -5  11   2         41.61         38.17         2.94 o                         
  -4  11   2         53.95         53.44         3.21 o                         
  -3  11   2          0.10          1.38         1.68 o                         
  -2  11   2       2979.72       3054.28        21.07 o                         
  -1  11   2         33.25         34.53         2.41 o                         
   0  11   2         74.78         83.40         2.55 o                         
   1  11   2       2227.87       2377.29        17.76 o                         
   2  11   2        103.87        118.02         7.26 o                         
   3  11   2        108.57        121.67         7.26 o                         
   4  11   2          4.31          1.17         2.99 o                         
   5  11   2        452.73        434.90         7.86 o                         
   6  11   2         38.94         41.11         2.77 o                         
  -6  12   2          0.01         -0.71         2.21 o                         
  -5  12   2          1.34         -2.88         4.72 o                         
  -4  12   2         57.66         52.64         3.37 o                         
  -3  12   2         20.00         20.53         3.03 o                         
  -2  12   2         71.85         55.18         3.05 o                         
  -1  12   2         85.67         85.57         3.64 o                         
   0  12   2        307.03        334.55         5.04 o                         
   1  12   2        233.21        244.07         4.52 o                         
   2  12   2        176.15        158.61         7.48 o                         
   3  12   2          5.55         -3.30         3.30 o                         
   4  12   2        358.57        369.90        12.45 o                         
   5  12   2         11.59         12.17         2.52 o                         
   6  12   2         36.29         41.12         2.49 o                         
  -6  13   2         83.00         95.83         4.25 o                         
  -5  13   2          8.55         12.02         5.85 o                         
  -4  13   2        906.16        899.76        11.56 o                         
  -3  13   2        138.32        133.11         4.20 o                         
  -2  13   2       1062.03       1008.76        13.19 o                         
  -1  13   2         64.56         66.56         3.12 o                         
   0  13   2        141.17        134.74         4.37 o                         
   1  13   2        512.29        529.68         7.59 o                         
   2  13   2         14.04         15.83         3.00 o                         
   3  13   2        132.46        118.43        10.68 o                         
   4  13   2         10.43         15.94         4.70 o                         
   5  13   2         12.31         15.08         2.29 o                         
   6  13   2          0.52          1.05         1.78 o                         
  -6  14   2         44.45         47.34         1.85 o                         
  -5  14   2        108.89        112.74         9.99 o                         
  -4  14   2          4.56          2.76         2.05 o                         
  -3  14   2        335.54        335.93         6.10 o                         
  -2  14   2        375.83        373.89         8.40 o                         
  -1  14   2        285.26        284.98         6.31 o                         
   0  14   2        264.61        259.80         6.88 o                         
   1  14   2        720.69        761.44        17.73 o                         
   2  14   2        292.28        302.20        11.03 o                         
   3  14   2         20.39         25.92         3.20 o                         
   4  14   2        170.25        160.10         7.67 o                         
   5  14   2          0.00          2.51         1.88 o                         
   6  14   2          2.45          4.55         2.29 o                         
  -6  15   2          0.29          0.07         1.60 o                         
  -5  15   2          2.81          1.67         2.30 o                         
  -4  15   2          1.20         -0.76         2.30 o                         
  -3  15   2        510.52        504.68         8.46 o                         
  -2  15   2       2358.88       2397.51        21.77 o                         
  -1  15   2         24.24         23.22         2.96 o                         
   0  15   2        271.39        308.89         6.93 o                         
   1  15   2        188.81        197.78         8.57 o                         
   2  15   2         57.55         43.04         4.97 o                         
   3  15   2        238.92        260.17         5.27 o                         
   4  15   2         53.81         47.28         2.91 o                         
   5  15   2          0.28         -0.26         1.27 o                         
   6  15   2         77.77         96.45         4.83 o                         
  -6  16   2         25.50         26.21         2.40 o                         
  -5  16   2         54.15         45.06         3.14 o                         
  -4  16   2        159.23        162.05         6.68 o                         
  -3  16   2        166.39        170.08         5.20 o                         
  -2  16   2        138.61        160.04         6.05 o                         
  -1  16   2        750.12        821.27        13.78 o                         
   0  16   2        406.96        409.87        10.85 o                         
   1  16   2        178.37        173.09         7.31 o                         
   2  16   2          0.00          1.26         2.23 o                         
   3  16   2          8.72          7.28         2.27 o                         
   4  16   2        126.77        109.85         3.62 o                         
   5  16   2          7.73         13.89         1.89 o                         
   6  16   2         30.53         35.43         2.81 o                         
  -5  17   2         30.03         26.52         1.93 o                         
  -4  17   2          9.13          8.27         3.06 o                         
  -3  17   2         42.49         34.00         3.04 o                         
  -2  17   2          6.26         10.91         2.70 o                         
  -1  17   2        497.55        519.12        14.92 o                         
   0  17   2         28.67         23.68         3.82 o                         
   1  17   2         37.32         48.51         4.97 o                         
   2  17   2        145.50        144.58         4.27 o                         
   3  17   2          0.09          2.25         1.79 o                         
   4  17   2         15.71         13.74         2.11 o                         
   5  17   2         61.22         59.41         3.27 o                         
  -5  18   2        332.17        382.32         5.39 o                         
  -4  18   2        118.98        109.39         4.46 o                         
  -3  18   2        629.19        631.29        10.58 o                         
  -2  18   2          0.52          0.03         1.48 o                         
  -1  18   2         62.62         59.71         2.76 o                         
   0  18   2         78.96         89.39         3.22 o                         
   1  18   2        310.61        290.66         5.55 o                         
   2  18   2          5.44         10.39         1.88 o                         
   3  18   2         63.44         63.36         3.18 o                         
   4  18   2         59.95         53.60         2.91 o                         
   5  18   2          0.00          0.12         2.49 o                         
  -5  19   2          9.40          3.70         1.24 o                         
  -4  19   2         33.07         39.04         2.41 o                         
  -3  19   2         28.67         32.81         3.22 o                         
  -2  19   2        154.45        147.89         4.32 o                         
  -1  19   2          0.35         -1.36         1.36 o                         
   0  19   2         28.62         20.53         2.37 o                         
   1  19   2         14.62         15.80         1.90 o                         
   2  19   2        202.99        200.43         6.14 o                         
   3  19   2          1.00          1.13         1.90 o                         
   4  19   2         35.14         29.29         2.21 o                         
   5  19   2          0.60          1.04         1.25 o                         
  -5  20   2         10.74          9.72         1.05 o                         
  -4  20   2         72.49         69.99         2.90 o                         
  -3  20   2        393.37        390.50         9.77 o                         
  -2  20   2         52.17         50.76         2.77 o                         
  -1  20   2          0.89          0.46         1.60 o                         
   0  20   2         63.39         63.75         3.02 o                         
   1  20   2        288.77        281.05         6.44 o                         
   2  20   2          9.06          7.22         2.15 o                         
   3  20   2          8.54          8.75         1.69 o                         
   4  20   2        149.33        144.06         4.35 o                         
   5  20   2         19.56         19.60         1.79 o                         
  -5  21   2         31.30         29.97         3.38 o                         
  -4  21   2          3.25          5.22         1.40 o                         
  -3  21   2        196.13        201.70         5.28 o                         
  -2  21   2        799.12        770.16        11.18 o                         
  -1  21   2        231.96        221.22         5.57 o                         
   0  21   2         97.01         87.36         3.56 o                         
   1  21   2         67.83         67.10         4.01 o                         
   2  21   2         42.29         46.42         3.43 o                         
   3  21   2         50.54         47.69         3.68 o                         
   4  21   2          8.37          6.19         1.54 o                         
   5  21   2          7.57         -0.52         1.41 o                         
  -4  22   2         31.94         27.17         1.72 o                         
  -3  22   2         10.54          9.76         2.04 o                         
  -2  22   2         25.12         22.03         1.82 o                         
  -1  22   2         25.27         25.78         2.15 o                         
   0  22   2         76.47         74.33         5.28 o                         
   1  22   2        407.06        430.19         8.00 o                         
   2  22   2         21.97         15.69         2.66 o                         
   3  22   2         39.24         43.23         3.69 o                         
   4  22   2          7.91          8.50         1.25 o                         
  -4  23   2         26.05         25.01         1.34 o                         
  -3  23   2          0.30         -0.45         1.39 o                         
  -2  23   2         89.93         85.22         3.17 o                         
  -1  23   2        106.85         97.96         4.06 o                         
   0  23   2         14.33         15.94         2.71 o                         
   1  23   2        170.40        167.05         5.79 o                         
   2  23   2          0.03         -1.90         1.90 o                         
   3  23   2         82.61         77.27         3.59 o                         
   4  23   2         55.17         59.04         3.62 o                         
  -4  24   2        133.01        146.36         3.71 o                         
  -3  24   2          9.74          8.70         1.37 o                         
  -2  24   2         38.04         36.68         2.69 o                         
  -1  24   2         45.51         53.22         3.23 o                         
   0  24   2         22.84         29.23         3.39 o                         
   1  24   2         80.56         84.45         6.06 o                         
   2  24   2        401.94        417.26        11.68 o                         
   3  24   2         12.42          8.39         1.95 o                         
   4  24   2         20.06         24.16         2.20 o                         
  -4  25   2         21.22         21.28         1.91 o                         
  -3  25   2         56.16         59.95         3.77 o                         
  -2  25   2         37.98         32.67         2.75 o                         
  -1  25   2          0.29          1.06         2.06 o                         
   0  25   2          5.13          5.09         2.63 o                         
   1  25   2        346.67        351.31         8.27 o                         
   2  25   2         98.52        108.29         4.06 o                         
   3  25   2          0.48         -1.58         1.58 o                         
   4  25   2         18.56         18.37         2.21 o                         
  -3  26   2         23.51         24.25         2.18 o                         
  -2  26   2         39.78         29.85         2.95 o                         
  -1  26   2         54.08         51.05         3.19 o                         
   0  26   2        295.40        303.88         6.35 o                         
   1  26   2        386.08        413.47         7.25 o                         
   2  26   2         25.47         26.93         2.79 o                         
   3  26   2          0.36         -1.41         1.41 o                         
  -3  27   2          6.24          9.59         1.78 o                         
  -2  27   2          0.90          1.41         1.42 o                         
  -1  27   2         91.97         92.90         3.15 o                         
   0  27   2         27.98         27.20         2.49 o                         
   1  27   2          0.40          3.22         1.64 o                         
   2  27   2          0.15         -0.69         1.87 o                         
   3  27   2          0.19          2.57         4.97 o                         
  -2  28   2          1.07         -0.60         1.21 o                         
  -1  28   2         19.51         15.36         2.08 o                         
   0  28   2         15.42         19.25         2.80 o                         
   1  28   2         30.99         33.09         2.26 o                         
   2  28   2         22.29         21.25         2.14 o                         
  -2  29   2        212.97        218.10         6.95 o                         
  -1  29   2          4.48          3.97         3.16 o                         
   0  29   2         14.54         15.22         1.74 o                         
   1  29   2         15.42         24.99         3.41 o                         
   2  29   2         33.39         26.16         2.71 o                         
   0  30   2        166.26        161.46         6.38 o                         
  -7   1   3          0.70         -1.20         1.20 o                         
  -6   1   3        311.81        311.18         4.67 o                         
  -5   1   3        399.63        370.64         9.53 o                         
  -4   1   3        262.95        276.32        12.69 o                         
  -3   1   3         56.80         63.17         4.17 o                         
  -2   1   3        523.58        535.71         8.73 o                         
  -1   1   3         58.23         55.31         2.53 o                         
   0   1   3       6550.42       6507.41        61.07 o                         
   1   1   3        343.39        350.41         3.34 o                         
   2   1   3         95.15         95.08         3.03 o                         
   3   1   3        139.24        135.78         5.11 o                         
   4   1   3        104.85        107.18         6.50 o                         
   5   1   3         51.78         47.79         2.70 o                         
   6   1   3         19.33         25.60         1.71 o                         
   7   1   3         22.23         16.99         2.03 o                         
  -7   2   3         13.25         10.40         1.03 o                         
  -6   2   3         42.21         40.50         2.39 o                         
  -5   2   3        486.58        485.19        10.85 o                         
  -4   2   3        142.76        145.69         7.32 o                         
  -3   2   3         10.04         16.38         2.15 o                         
  -2   2   3        348.24        346.56         7.17 o                         
  -1   2   3       2372.17       2284.15        17.49 o                         
   0   2   3       6367.25       6613.35        46.71 o                         
   1   2   3       4134.82       4080.32        29.86 o                         
   2   2   3        150.49        149.77         3.99 o                         
   3   2   3         14.41         16.59         2.02 o                         
   4   2   3          5.95          9.82         3.08 o                         
   5   2   3        161.01        170.79         4.16 o                         
   6   2   3         84.22         92.96         3.15 o                         
   7   2   3         68.33         69.81         4.18 o                         
  -7   3   3         52.69         44.92         1.90 o                         
  -6   3   3        102.71         97.64         3.19 o                         
  -5   3   3          2.84          5.89         2.37 o                         
  -4   3   3        107.81         86.15         5.94 o                         
  -3   3   3       1345.19       1345.33        22.54 o                         
  -2   3   3        550.50        497.16         9.98 o                         
  -1   3   3         20.35         31.07         1.84 o                         
   0   3   3        734.40        770.16         8.34 o                         
   1   3   3         66.04         59.48         1.78 o                         
   2   3   3        200.13        190.38         3.64 o                         
   3   3   3          9.97         19.19         2.09 o                         
   4   3   3          8.94         14.02         3.21 o                         
   5   3   3         21.86         18.23         1.93 o                         
   6   3   3         82.21         86.68         3.12 o                         
  -6   4   3        164.29        158.87         3.81 o                         
  -5   4   3          0.11         -1.13         1.93 o                         
  -4   4   3        287.56        272.69        11.10 o                         
  -3   4   3        862.34        841.84        16.44 o                         
  -2   4   3          4.00          3.36         1.68 o                         
  -1   4   3        861.60        860.98         8.83 o                         
   0   4   3       3288.88       3251.96        48.80 o                         
   1   4   3         23.88         31.35         1.90 o                         
   2   4   3        127.99        130.41         3.09 o                         
   3   4   3        850.71        885.66        15.69 o                         
   4   4   3        365.14        421.26         7.51 o                         
   5   4   3        195.74        188.38         4.86 o                         
   6   4   3        418.05        438.15         5.56 o                         
  -6   5   3         40.75         32.08         2.07 o                         
  -5   5   3          4.96          4.09         1.70 o                         
  -4   5   3        180.21        172.99         3.62 o                         
  -3   5   3         79.81         92.34         5.96 o                         
  -2   5   3        757.63        775.53        17.79 o                         
  -1   5   3       2675.65       2478.23        46.66 o                         
   0   5   3       6983.51       6878.19        49.57 o                         
   1   5   3        932.32        851.40         6.60 o                         
   2   5   3         82.28         79.51         2.72 o                         
   3   5   3        937.98        998.12        19.39 o                         
   4   5   3        700.63        684.58         7.89 o                         
   5   5   3         55.63         55.43         2.81 o                         
   6   5   3         50.97         57.87         2.28 o                         
  -6   6   3         94.02         90.87         2.81 o                         
  -5   6   3        131.03        138.47         3.63 o                         
  -4   6   3         72.32         65.21         2.15 o                         
  -3   6   3        509.00        468.02        10.67 o                         
  -2   6   3       7062.64       7359.27        32.58 o                         
  -1   6   3         93.08         92.42         3.43 o                         
   0   6   3          1.34          1.45         0.73 o                         
   1   6   3        213.58        198.93         3.18 o                         
   2   6   3        585.67        581.22         6.69 o                         
   3   6   3        504.57        540.13        11.22 o                         
   4   6   3        115.40        126.91         3.60 o                         
   5   6   3        375.71        381.23         6.45 o                         
   6   6   3         86.14         77.47         2.48 o                         
  -6   7   3         97.60         94.53         3.08 o                         
  -5   7   3        122.18        124.09         3.69 o                         
  -4   7   3        964.32        901.71         7.51 o                         
  -3   7   3        165.11        165.61         5.96 o                         
  -2   7   3          5.73          3.91         1.77 o                         
  -1   7   3        168.78        174.48         4.67 o                         
   0   7   3       2291.72       2225.32        17.93 o                         
   1   7   3        975.86        992.06         6.55 o                         
   2   7   3          0.34          0.00         1.42 o                         
   3   7   3        209.65        204.39         6.89 o                         
   4   7   3        161.82        160.53         5.25 o                         
   5   7   3          0.85         -1.05         1.65 o                         
   6   7   3         63.14         60.57         2.15 o                         
  -6   8   3         12.32          9.95         2.01 o                         
  -5   8   3         72.02         83.78         3.15 o                         
  -4   8   3          1.33          2.38         1.50 o                         
  -3   8   3        172.70        178.20         6.26 o                         
  -2   8   3       1478.42       1544.80        15.22 o                         
  -1   8   3        717.65        757.16         8.81 o                         
   0   8   3         54.97         49.66         1.61 o                         
   1   8   3        465.03        483.74         5.74 o                         
   2   8   3       1613.82       1676.48        24.54 o                         
   3   8   3          2.37         -1.75         1.75 o                         
   4   8   3         96.16         74.02         3.11 o                         
   5   8   3          1.75          1.59         1.60 o                         
   6   8   3        421.42        414.51         5.72 o                         
  -6   9   3         13.44          7.15         2.17 o                         
  -5   9   3         58.81         54.26         2.59 o                         
  -4   9   3        693.19        663.07         7.68 o                         
  -3   9   3          5.89         11.28         2.16 o                         
  -2   9   3       4851.86       4891.70        34.46 o                         
  -1   9   3         23.01         26.64         2.35 o                         
   0   9   3        814.27        812.10        11.31 o                         
   1   9   3         56.81         39.95         1.85 o                         
   2   9   3        476.05        554.67        10.96 o                         
   3   9   3         21.10         16.48         4.23 o                         
   4   9   3         76.93         77.16         4.60 o                         
   5   9   3          2.97         -0.09         1.51 o                         
   6   9   3         45.76         40.82         2.82 o                         
  -6  10   3          2.47          4.72         1.60 o                         
  -5  10   3          5.75          5.92         2.33 o                         
  -4  10   3        239.22        221.93         4.66 o                         
  -3  10   3         60.05         66.30         4.31 o                         
  -2  10   3        108.12         90.02         3.90 o                         
  -1  10   3        488.91        607.33         9.39 o                         
   0  10   3        222.30        222.03         7.59 o                         
   1  10   3         79.70         65.55         2.44 o                         
   2  10   3         30.83         27.49         2.64 o                         
   3  10   3         95.74         97.36         9.25 o                         
   4  10   3        353.41        343.56         6.66 o                         
   5  10   3        199.08        211.01         4.69 o                         
   6  10   3         43.45         39.25         2.71 o                         
  -6  11   3        115.38        111.65         6.24 o                         
  -5  11   3          2.35          4.37         2.64 o                         
  -4  11   3          2.39          1.38         2.02 o                         
  -3  11   3        294.80        289.54         8.40 o                         
  -2  11   3       2879.18       2956.47        48.32 o                         
  -1  11   3       4022.20       4335.34        26.64 o                         
   0  11   3          9.03          9.21         2.59 o                         
   1  11   3       1085.08       1113.64        10.62 o                         
   2  11   3        847.78        897.99        14.03 o                         
   3  11   3         47.18         43.85         5.71 o                         
   4  11   3        462.04        476.58        12.33 o                         
   5  11   3          0.84          4.38         2.01 o                         
   6  11   3         10.26         12.63         1.86 o                         
  -6  12   3          3.83         10.81         1.66 o                         
  -5  12   3         10.08          5.84         3.05 o                         
  -4  12   3          2.08          0.00         2.31 o                         
  -3  12   3         43.93         48.15         3.05 o                         
  -2  12   3         80.74         75.16         3.50 o                         
  -1  12   3        782.44        775.45        11.88 o                         
   0  12   3          0.07         -1.13         1.31 o                         
   1  12   3          0.11         -1.36         1.36 o                         
   2  12   3         87.69         82.47         4.67 o                         
   3  12   3          2.70          2.61         2.97 o                         
   4  12   3        811.31        753.42         9.92 o                         
   5  12   3        164.24        166.84         4.98 o                         
   6  12   3         61.75         60.26         2.69 o                         
  -6  13   3         30.95         30.10         3.25 o                         
  -5  13   3         68.09         62.86         6.25 o                         
  -4  13   3        171.85        164.65         5.34 o                         
  -3  13   3        186.79        159.35         3.83 o                         
  -2  13   3        997.60       1023.34        13.70 o                         
  -1  13   3        272.56        294.51         7.77 o                         
   0  13   3        657.79        657.73         9.63 o                         
   1  13   3         79.64         93.48         3.95 o                         
   2  13   3        311.61        299.40        10.84 o                         
   3  13   3          1.06         -2.42         3.06 o                         
   4  13   3        121.46        112.30         5.91 o                         
   5  13   3          8.39          8.11         1.91 o                         
   6  13   3         74.37         63.06         3.17 o                         
  -6  14   3         31.35         43.09         4.05 o                         
  -5  14   3         17.06         12.37         5.90 o                         
  -4  14   3        640.63        631.80        12.76 o                         
  -3  14   3        353.75        351.18         5.82 o                         
  -2  14   3        623.83        662.78        12.80 o                         
  -1  14   3         11.34         14.71         2.51 o                         
   0  14   3        339.99        329.51         7.25 o                         
   1  14   3        115.41        106.77         4.42 o                         
   2  14   3        695.80        687.02        16.57 o                         
   3  14   3        465.26        541.33         7.65 o                         
   4  14   3          1.83          1.11         1.67 o                         
   5  14   3         15.40         14.41         1.90 o                         
   6  14   3         51.52         43.90         3.44 o                         
  -6  15   3        131.54        138.50        11.60 o                         
  -5  15   3          8.57          9.02         3.58 o                         
  -4  15   3        292.17        275.31         8.01 o                         
  -3  15   3       2669.13       2610.56        21.04 o                         
  -2  15   3        289.47        329.82         9.43 o                         
  -1  15   3        409.35        428.27        11.39 o                         
   0  15   3         95.19        103.19         4.74 o                         
   1  15   3        749.10        814.32        12.97 o                         
   2  15   3          4.36          8.93         3.28 o                         
   3  15   3         11.98          7.57         2.51 o                         
   4  15   3        229.91        212.02         5.36 o                         
   5  15   3         26.24         15.64         2.13 o                         
   6  15   3          6.71          8.26         2.12 o                         
  -5  16   3          8.15          1.73         1.73 o                         
  -4  16   3        343.10        314.44         7.23 o                         
  -3  16   3         18.53         28.35         2.67 o                         
  -2  16   3         61.66         65.35         2.69 o                         
  -1  16   3        163.30        172.12         7.51 o                         
   0  16   3        311.67        332.72        10.16 o                         
   1  16   3          2.05          4.93         2.42 o                         
   2  16   3       1087.23       1141.51        11.26 o                         
   3  16   3       1678.76       1598.02        16.51 o                         
   4  16   3         44.28         44.88         2.85 o                         
   5  16   3          4.59          4.71         1.56 o                         
  -5  17   3         14.47         15.74         2.03 o                         
  -4  17   3         10.32          9.93         2.56 o                         
  -3  17   3        295.25        286.34         6.26 o                         
  -2  17   3        180.13        192.51         4.52 o                         
  -1  17   3        117.11        118.53         4.40 o                         
   0  17   3       1834.74       1926.15        28.30 o                         
   1  17   3        319.26        343.10         7.39 o                         
   2  17   3         15.52          8.82         2.13 o                         
   3  17   3        153.39        148.88         4.70 o                         
   4  17   3        232.90        220.66         5.19 o                         
   5  17   3          0.34          0.90         1.93 o                         
  -5  18   3         19.87         16.94         2.25 o                         
  -4  18   3          0.05         -0.56         2.10 o                         
  -3  18   3          0.00          2.78         1.96 o                         
  -2  18   3         66.49         67.56         3.47 o                         
  -1  18   3          1.50          3.65         2.55 o                         
   0  18   3         60.60         70.83         2.64 o                         
   1  18   3         80.25         77.67         3.21 o                         
   2  18   3         33.66         36.78         2.52 o                         
   3  18   3        488.80        461.27         7.34 o                         
   4  18   3        152.04        161.56         4.34 o                         
   5  18   3        246.30        258.13         6.47 o                         
  -5  19   3         35.30         42.43         2.09 o                         
  -4  19   3        217.35        224.73         6.79 o                         
  -3  19   3        331.12        335.81         6.24 o                         
  -2  19   3         74.70         71.45         3.25 o                         
  -1  19   3          4.22          3.50         1.45 o                         
   0  19   3        147.06        157.05         3.57 o                         
   1  19   3        131.79        130.48         3.78 o                         
   2  19   3        180.20        162.50         4.87 o                         
   3  19   3         44.57         37.17         2.76 o                         
   4  19   3        180.39        165.99         4.69 o                         
   5  19   3          4.58          3.95         1.58 o                         
  -5  20   3         32.11         25.85         2.43 o                         
  -4  20   3         84.22         75.44         3.39 o                         
  -3  20   3         63.93         59.94         3.32 o                         
  -2  20   3        177.16        192.19         4.88 o                         
  -1  20   3          0.27          0.61         2.10 o                         
   0  20   3          4.29          4.34         2.13 o                         
   1  20   3          5.15          7.47         2.05 o                         
   2  20   3         75.65         73.02         4.09 o                         
   3  20   3          1.81          1.92         1.90 o                         
   4  20   3          0.01          2.22         2.12 o                         
   5  20   3         14.41          7.04         3.24 o                         
  -5  21   3        120.28        129.00         5.54 o                         
  -4  21   3         97.58         97.82         3.13 o                         
  -3  21   3         20.56         14.36         1.97 o                         
  -2  21   3         70.95         68.76         3.10 o                         
  -1  21   3          2.29          2.30         2.00 o                         
   0  21   3        859.81        855.09        16.50 o                         
   1  21   3         33.43         27.58         3.12 o                         
   2  21   3          3.35          4.90         2.79 o                         
   3  21   3        102.95         96.35         4.29 o                         
   4  21   3         61.22         64.40         3.66 o                         
  -4  22   3         41.68         48.28         2.27 o                         
  -3  22   3        170.81        183.35         3.77 o                         
  -2  22   3        223.89        239.51         4.90 o                         
  -1  22   3        478.04        482.46        12.84 o                         
   0  22   3         43.02         42.26         2.70 o                         
   1  22   3         14.55          5.94         2.81 o                         
   2  22   3          0.56         -0.14         2.32 o                         
   3  22   3         35.21         25.85         2.87 o                         
   4  22   3          0.03         -0.74         1.13 o                         
  -4  23   3          1.73         -0.75         0.75 o                         
  -3  23   3         23.67         16.52         1.86 o                         
  -2  23   3          9.11          7.49         1.59 o                         
  -1  23   3         28.04         27.20         2.25 o                         
   0  23   3         78.91         81.87         4.44 o                         
   1  23   3         35.38         46.21         3.47 o                         
   2  23   3        194.73        198.57         6.31 o                         
   3  23   3         54.89         51.79         4.33 o                         
   4  23   3        140.56        138.83         6.00 o                         
  -4  24   3         11.81          9.78         1.90 o                         
  -3  24   3          4.81          3.36         1.24 o                         
  -2  24   3         61.62         57.85         2.43 o                         
  -1  24   3        119.73        120.56         4.19 o                         
   0  24   3        315.92        304.43         6.94 o                         
   1  24   3         55.16         53.74         3.54 o                         
   2  24   3         30.43         36.20         2.79 o                         
   3  24   3         24.94         30.56         2.70 o                         
   4  24   3          2.90          0.54         0.91 o                         
  -3  25   3         56.24         45.46         2.66 o                         
  -2  25   3         87.99         83.15         2.79 o                         
  -1  25   3         25.42         27.86         2.31 o                         
   0  25   3        106.44        105.23         4.14 o                         
   1  25   3         17.27         21.87         2.07 o                         
   2  25   3         43.10         49.64         3.56 o                         
   3  25   3         51.13         58.82         3.09 o                         
  -3  26   3          3.54          3.24         2.26 o                         
  -2  26   3        126.78        130.40         4.40 o                         
  -1  26   3          4.80          4.44         1.69 o                         
   0  26   3         74.30         73.33         3.38 o                         
   1  26   3         39.23         36.43         3.08 o                         
   2  26   3         35.98         32.56         2.62 o                         
   3  26   3         85.39         91.62         2.98 o                         
  -3  27   3         56.27         53.90         2.86 o                         
  -2  27   3         38.53         40.58         3.65 o                         
  -1  27   3          9.11         10.75         1.86 o                         
   0  27   3          0.78          0.53         1.76 o                         
   1  27   3         47.51         51.80         2.96 o                         
   2  27   3          0.33         -0.75         1.57 o                         
  -2  28   3          0.23          2.85         1.64 o                         
  -1  28   3         48.04         46.11         3.25 o                         
   0  28   3          8.78         10.06         1.77 o                         
   1  28   3         75.19         71.29         3.67 o                         
   2  28   3          6.82          2.64         1.92 o                         
  -1  29   3          7.22          4.54         2.53 o                         
   0  29   3         30.62         24.12         2.71 o                         
   1  29   3         62.11         60.36         3.14 o                         
  -6   0   4         67.21         63.46         3.64 o                         
  -5   0   4         32.82         30.61         3.44 o                         
  -4   0   4        266.82        326.95         7.45 o                         
  -3   0   4        288.27        331.51        24.44 o                         
  -2   0   4        150.77        155.84         7.51 o                         
  -1   0   4        218.54        193.94         5.50 o                         
   0   0   4         44.04         59.67         2.94 o                         
   1   0   4        503.15        562.62         6.41 o                         
   2   0   4       1841.90       1987.98        18.20 o                         
   3   0   4       1082.75       1147.40        14.92 o                         
   4   0   4          0.55          8.40         4.55 o                         
   5   0   4        332.79        333.12         9.02 o                         
   6   0   4        653.68        686.67         9.16 o                         
  -6   1   4         93.28        104.83         2.96 o                         
  -5   1   4        109.55        125.58         4.11 o                         
  -4   1   4        193.30        194.08         3.43 o                         
  -3   1   4       2159.50       2312.12        28.10 o                         
  -2   1   4         15.24         20.16         4.29 o                         
  -1   1   4        652.54        619.91         8.33 o                         
   0   1   4       3953.56       4027.97        13.17 o                         
   1   1   4         84.16         94.28         2.10 o                         
   2   1   4        338.54        385.19         5.62 o                         
   3   1   4        553.66        595.12         8.50 o                         
   4   1   4        314.13        335.71         5.54 o                         
   5   1   4        929.51        942.52        11.29 o                         
   6   1   4        169.59        183.38         3.52 o                         
  -6   2   4         37.02         35.01         2.12 o                         
  -5   2   4         58.48         54.14         3.04 o                         
  -4   2   4         42.09         34.88         1.61 o                         
  -3   2   4         14.74         13.10         2.79 o                         
  -2   2   4         14.86         12.28         2.34 o                         
  -1   2   4        987.78       1046.13         9.22 o                         
   0   2   4        807.59        787.88         6.03 o                         
   1   2   4       1172.69       1148.63        18.11 o                         
   2   2   4       1314.36       1374.78        17.64 o                         
   3   2   4        518.05        557.71        11.48 o                         
   4   2   4        169.25        176.57         3.88 o                         
   5   2   4         43.63         46.86         2.90 o                         
   6   2   4         64.94         70.07         2.35 o                         
  -6   3   4         91.35         90.89         2.95 o                         
  -5   3   4        323.58        315.40         5.71 o                         
  -4   3   4        353.98        332.75         4.45 o                         
  -3   3   4        112.82        106.76         7.34 o                         
  -2   3   4        356.71        323.90         7.59 o                         
  -1   3   4       1896.76       1795.49        11.49 o                         
   0   3   4       2706.17       2666.16        15.84 o                         
   1   3   4        623.25        572.27         6.02 o                         
   2   3   4          5.65          5.57         1.60 o                         
   3   3   4        563.06        526.25         9.74 o                         
   4   3   4        116.86        120.26         3.16 o                         
   5   3   4        128.45        130.88         3.54 o                         
   6   3   4         23.78         19.14         1.71 o                         
  -6   4   4         16.20          9.66         1.56 o                         
  -5   4   4        113.72        103.28         3.50 o                         
  -4   4   4         93.84         89.07         2.17 o                         
  -3   4   4        807.77        795.59        16.16 o                         
  -2   4   4        316.46        323.98         7.36 o                         
  -1   4   4       1409.25       1404.20        20.30 o                         
   0   4   4        952.14        974.29        11.89 o                         
   1   4   4       2835.25       2927.21        14.94 o                         
   2   4   4         54.57         64.71         2.96 o                         
   3   4   4        244.80        229.47         6.65 o                         
   4   4   4        142.92        146.51         3.57 o                         
   5   4   4        101.26         92.17         3.01 o                         
   6   4   4         36.41         32.10         2.10 o                         
  -6   5   4        116.24        108.57         3.67 o                         
  -5   5   4        509.95        507.70         6.16 o                         
  -4   5   4        190.32        182.28         3.48 o                         
  -3   5   4         34.24         36.96         3.44 o                         
  -2   5   4        278.64        282.74         6.83 o                         
  -1   5   4         74.67         95.78         2.43 o                         
   0   5   4       3174.78       3046.96        43.79 o                         
   1   5   4         49.17         48.84         2.14 o                         
   2   5   4       1378.02       1502.51        19.27 o                         
   3   5   4         93.17        101.91         5.26 o                         
   4   5   4         18.04         18.14         2.19 o                         
   5   5   4         89.20        102.33         3.30 o                         
   6   5   4         56.01         53.39         2.09 o                         
  -6   6   4          2.23          1.58         0.87 o                         
  -5   6   4         97.87         94.87         2.72 o                         
  -4   6   4         53.01         51.83         1.84 o                         
  -3   6   4         18.27          8.85         3.45 o                         
  -2   6   4        358.30        434.09        13.34 o                         
  -1   6   4        114.11        113.82         4.06 o                         
   0   6   4          5.53          6.69         1.21 o                         
   1   6   4        410.09        427.37         6.24 o                         
   2   6   4          3.65          4.32         1.56 o                         
   3   6   4         13.83         10.61         2.44 o                         
   4   6   4        120.48        129.44         3.82 o                         
   5   6   4         69.32         71.55         3.12 o                         
   6   6   4         31.32         32.08         1.86 o                         
  -6   7   4         24.99         22.83         1.78 o                         
  -5   7   4        639.47        625.66         6.36 o                         
  -4   7   4          6.86          1.76         1.18 o                         
  -3   7   4         90.94         91.01         6.18 o                         
  -2   7   4        649.28        764.07        17.60 o                         
  -1   7   4        573.32        578.19         7.84 o                         
   0   7   4          0.52          3.67         1.35 o                         
   1   7   4         40.39         35.28         1.94 o                         
   2   7   4       1248.11       1348.43        13.62 o                         
   3   7   4         44.27         33.75         5.44 o                         
   4   7   4        293.01        284.68         8.18 o                         
   5   7   4        529.38        573.55         7.10 o                         
   6   7   4        174.43        185.18         4.27 o                         
  -6   8   4         37.17         36.01         2.18 o                         
  -5   8   4         52.62         56.14         2.22 o                         
  -4   8   4        605.70        564.83         5.57 o                         
  -3   8   4         67.27         63.06         3.98 o                         
  -2   8   4         14.76         19.09         2.40 o                         
  -1   8   4        121.51        167.82         4.53 o                         
   0   8   4       1107.75       1184.87        11.05 o                         
   1   8   4         98.90        101.23         3.64 o                         
   2   8   4        101.77        109.93         4.17 o                         
   3   8   4         99.92         81.11         7.15 o                         
   4   8   4         40.15         40.43         2.65 o                         
   5   8   4         68.39         66.72         3.00 o                         
   6   8   4         64.22         63.64         3.23 o                         
  -6   9   4          9.09          5.13         1.49 o                         
  -5   9   4          8.98          5.74         1.53 o                         
  -4   9   4         42.72         44.05         1.91 o                         
  -3   9   4        631.30        611.72        13.99 o                         
  -2   9   4         42.14         45.31         3.15 o                         
  -1   9   4          0.33          3.88         1.84 o                         
   0   9   4        375.65        401.49         7.55 o                         
   1   9   4        119.22        128.07         4.42 o                         
   2   9   4         87.85        122.11         7.20 o                         
   3   9   4         66.91         80.29        11.60 o                         
   4   9   4          6.67          4.03         1.54 o                         
   5   9   4         17.35         13.18         1.86 o                         
   6   9   4        391.82        403.30         6.90 o                         
  -6  10   4         92.44        101.42         3.96 o                         
  -5  10   4          0.45          1.67         2.46 o                         
  -4  10   4        736.55        740.64         7.41 o                         
  -3  10   4          0.47          0.60         2.37 o                         
  -2  10   4        412.28        431.56        13.85 o                         
  -1  10   4         55.74         77.82         5.21 o                         
   0  10   4        927.89        970.10        11.25 o                         
   1  10   4        316.05        335.30         6.16 o                         
   2  10   4        182.87        162.00         7.09 o                         
   3  10   4        247.17        262.59        18.44 o                         
   4  10   4        226.26        231.76         5.57 o                         
   5  10   4        143.29        129.28         5.32 o                         
   6  10   4         12.71         11.42         1.86 o                         
  -6  11   4          9.45          5.10         2.92 o                         
  -5  11   4         64.59         64.34         3.32 o                         
  -4  11   4          4.03          2.56         1.58 o                         
  -3  11   4        218.57        215.38         4.80 o                         
  -2  11   4        465.55        473.33         9.87 o                         
  -1  11   4         22.89         19.40         3.16 o                         
   0  11   4        506.63        579.95         8.45 o                         
   1  11   4         11.20          8.62         1.53 o                         
   2  11   4          2.51          6.30         2.13 o                         
   3  11   4        449.43        456.38        10.31 o                         
   4  11   4        103.67         89.64         4.20 o                         
   5  11   4         30.78         31.93         3.03 o                         
   6  11   4          1.13          0.99         1.70 o                         
  -6  12   4          0.21         -1.23         1.35 o                         
  -5  12   4        210.92        206.09         7.02 o                         
  -4  12   4         47.88         47.17         3.06 o                         
  -3  12   4        163.85        169.36         4.04 o                         
  -2  12   4        279.08        281.78         8.30 o                         
  -1  12   4         74.25         78.83         4.88 o                         
   0  12   4        242.36        290.26         6.96 o                         
   1  12   4         71.08         77.43         4.02 o                         
   2  12   4         97.55        133.76         7.79 o                         
   3  12   4         89.77         96.58         3.15 o                         
   4  12   4        202.60        208.64         8.32 o                         
   5  12   4          0.48          0.07         1.19 o                         
   6  12   4         56.54         51.82         2.94 o                         
  -6  13   4         14.94         11.45         3.49 o                         
  -5  13   4          8.61          6.16         3.17 o                         
  -4  13   4         76.26         65.25         3.93 o                         
  -3  13   4       2145.85       2228.76        21.40 o                         
  -2  13   4        942.41        911.57        17.27 o                         
  -1  13   4         42.55         26.36         3.19 o                         
   0  13   4        568.28        552.55        10.09 o                         
   1  13   4        238.37        242.99         8.17 o                         
   2  13   4        129.84        126.84        13.44 o                         
   3  13   4        102.54        101.23         3.11 o                         
   4  13   4          0.02          0.67         1.85 o                         
   5  13   4         82.32         77.66         3.66 o                         
   6  13   4        153.91        168.62         4.37 o                         
  -6  14   4          9.96          8.42         4.02 o                         
  -5  14   4        245.71        262.75         8.75 o                         
  -4  14   4        111.99        105.07         4.74 o                         
  -3  14   4        389.80        386.70         6.15 o                         
  -2  14   4         46.67         45.29         4.04 o                         
  -1  14   4          3.31          3.65         2.09 o                         
   0  14   4        262.54        257.11         7.27 o                         
   1  14   4          7.24          6.71         2.76 o                         
   2  14   4        122.63        117.94         8.97 o                         
   3  14   4         44.06         49.08         2.60 o                         
   4  14   4         31.58         29.66         2.85 o                         
   5  14   4          2.39          1.54         1.49 o                         
   6  14   4        210.77        229.65         6.60 o                         
  -5  15   4         75.74         94.00         7.29 o                         
  -4  15   4        123.84        119.51         4.18 o                         
  -3  15   4       1283.61       1283.53        12.59 o                         
  -2  15   4         19.76         14.92         1.58 o                         
  -1  15   4         84.52         93.91         5.62 o                         
   0  15   4         10.91         10.52         4.03 o                         
   1  15   4         97.33         73.70         6.43 o                         
   2  15   4         62.29         62.02         2.49 o                         
   3  15   4          0.24         -0.01         1.95 o                         
   4  15   4        295.10        287.77         6.75 o                         
   5  15   4          0.26         -1.26         1.33 o                         
  -5  16   4         19.36         21.62         2.35 o                         
  -4  16   4         19.77         12.09         2.13 o                         
  -3  16   4          6.78          4.35         1.91 o                         
  -2  16   4         39.78         40.26         2.27 o                         
  -1  16   4        445.17        481.97        10.33 o                         
   0  16   4         71.20         74.22         6.00 o                         
   1  16   4        427.89        450.28         7.98 o                         
   2  16   4        117.35        104.61         3.47 o                         
   3  16   4        102.13         96.79         4.35 o                         
   4  16   4         24.18         25.51         2.58 o                         
   5  16   4          1.54         -0.37         1.62 o                         
  -5  17   4         21.09         22.01         2.06 o                         
  -4  17   4         97.04        120.79         4.57 o                         
  -3  17   4         51.56         57.63         3.01 o                         
  -2  17   4          0.73         -1.64         1.64 o                         
  -1  17   4         71.59         69.86         2.80 o                         
   0  17   4         25.22         15.31         1.66 o                         
   1  17   4         44.23         42.14         3.16 o                         
   2  17   4         12.39          7.10         2.01 o                         
   3  17   4         35.16         28.55         3.06 o                         
   4  17   4         31.33         29.23         2.52 o                         
   5  17   4          0.17         -0.30         2.09 o                         
  -5  18   4          0.57          0.50         1.43 o                         
  -4  18   4        227.55        249.78         6.38 o                         
  -3  18   4        684.14        713.55         8.82 o                         
  -2  18   4         25.66         14.15         2.67 o                         
  -1  18   4        195.55        205.97         4.29 o                         
   0  18   4          1.32          1.87         1.25 o                         
   1  18   4       1057.23       1067.60        15.05 o                         
   2  18   4        608.11        602.71         9.04 o                         
   3  18   4        230.75        208.78         5.95 o                         
   4  18   4          3.79          2.28         1.64 o                         
   5  18   4         26.35         26.10         3.23 o                         
  -5  19   4          6.75          5.45         1.39 o                         
  -4  19   4        387.28        379.91         9.42 o                         
  -3  19   4         58.35         38.80         2.47 o                         
  -2  19   4         75.09         71.75         3.25 o                         
  -1  19   4        233.06        207.07         5.18 o                         
   0  19   4        164.84        165.41         4.09 o                         
   1  19   4          6.73          8.19         1.78 o                         
   2  19   4          0.38          3.86         1.94 o                         
   3  19   4         40.78         38.52         3.00 o                         
   4  19   4        156.69        154.84         4.31 o                         
   5  19   4        103.19         96.67        16.10 o                         
  -5  20   4          3.79          1.34         0.64 o                         
  -4  20   4         23.45         28.06         2.25 o                         
  -3  20   4        466.54        467.94         6.28 o                         
  -2  20   4        206.99        207.55         6.20 o                         
  -1  20   4        744.24        730.19        14.71 o                         
   0  20   4        139.44        133.36         5.86 o                         
   1  20   4        234.57        237.27         5.97 o                         
   2  20   4         86.82         97.58         3.76 o                         
   3  20   4        119.32        113.25         4.32 o                         
   4  20   4         35.58         47.85         3.61 o                         
   5  20   4         17.82         23.32         2.57 o                         
  -4  21   4        290.24        271.84         4.66 o                         
  -3  21   4        203.66        196.31         4.89 o                         
  -2  21   4         15.60         10.52         1.82 o                         
  -1  21   4          6.62          4.36         2.00 o                         
   0  21   4        111.11        109.46         3.86 o                         
   1  21   4          5.23          4.55         2.35 o                         
   2  21   4         58.48         57.64         5.57 o                         
   3  21   4         29.88         28.79         2.74 o                         
   4  21   4          0.32         -1.26         2.21 o                         
  -4  22   4         72.47         73.05         2.36 o                         
  -3  22   4          6.50          5.02         1.27 o                         
  -2  22   4          2.43          3.66         1.59 o                         
  -1  22   4         35.49         32.42         2.74 o                         
   0  22   4        261.61        254.02         5.10 o                         
   1  22   4         19.31         14.42         3.19 o                         
   2  22   4        101.76        115.10         5.53 o                         
   3  22   4          4.11          3.80         1.52 o                         
   4  22   4         24.13         25.97         1.75 o                         
  -4  23   4         70.21         55.22         2.11 o                         
  -3  23   4        112.19        129.40         3.30 o                         
  -2  23   4          0.46         -0.28         1.66 o                         
  -1  23   4         25.67         29.06         2.27 o                         
   0  23   4        344.65        332.12         6.53 o                         
   1  23   4         13.03         17.56         3.29 o                         
   2  23   4         90.33         95.86         5.01 o                         
   3  23   4        187.01        189.50         5.73 o                         
   4  23   4        107.35        106.01         6.07 o                         
  -4  24   4        199.60        190.34         6.16 o                         
  -3  24   4         47.00         47.95         2.20 o                         
  -2  24   4         25.24         25.64         1.81 o                         
  -1  24   4          4.82          4.26         1.64 o                         
   0  24   4        103.94        108.33         4.34 o                         
   1  24   4        256.54        279.20         7.59 o                         
   2  24   4        415.30        423.46         9.56 o                         
   3  24   4         21.33         18.20         2.20 o                         
  -3  25   4          1.05          0.63         1.40 o                         
  -2  25   4         75.54         80.78         3.31 o                         
  -1  25   4          1.25          2.47         1.61 o                         
   0  25   4          0.99          0.36         2.07 o                         
   1  25   4         45.11         53.13         3.03 o                         
   2  25   4         24.55         24.63         2.74 o                         
   3  25   4         30.84         25.36         2.07 o                         
  -3  26   4          4.63          7.94         1.28 o                         
  -2  26   4          0.27          1.03         1.38 o                         
  -1  26   4          6.39          6.28         1.80 o                         
   0  26   4         73.48         75.21         5.82 o                         
   1  26   4        295.99        311.49         5.81 o                         
   2  26   4         96.94        106.47         3.37 o                         
   3  26   4        100.66        100.83         6.33 o                         
  -2  27   4          0.52          2.56         1.78 o                         
  -1  27   4         49.95         49.04         2.49 o                         
   0  27   4         11.23         13.12         1.93 o                         
   1  27   4         28.54         25.97         2.71 o                         
   2  27   4         83.74         90.52         5.09 o                         
  -2  28   4          0.00          2.04         0.91 o                         
  -1  28   4          0.07          0.28         4.36 o                         
   0  28   4          2.29          2.26         2.23 o                         
   1  28   4         40.18         43.77         2.45 o                         
   2  28   4          0.03          2.57         1.07 o                         
   0  29   4          0.00          0.45         0.97 o                         
   1  29   4         36.06         38.43         3.72 o                         
  -6   1   5         15.12         12.43         1.44 o                         
  -5   1   5         81.71         82.62         2.85 o                         
  -4   1   5        316.19        303.02         4.05 o                         
  -3   1   5        247.73        273.96         9.29 o                         
  -2   1   5         41.05         35.13         3.11 o                         
  -1   1   5         11.22         15.64         1.54 o                         
   0   1   5       2409.04       2569.54        19.86 o                         
   1   1   5         90.17        102.99         2.63 o                         
   2   1   5          5.89          5.88         1.43 o                         
   3   1   5        415.66        388.07         7.24 o                         
   4   1   5        435.49        442.04         6.16 o                         
   5   1   5          0.63         -0.50         1.35 o                         
   6   1   5         99.33        107.72         3.04 o                         
  -6   2   5        163.06        172.81         3.96 o                         
  -5   2   5         82.27         71.07         2.92 o                         
  -4   2   5        360.53        341.83         3.95 o                         
  -3   2   5         38.29         46.36         4.40 o                         
  -2   2   5        572.53        607.27        41.64 o                         
  -1   2   5        239.25        241.91         4.77 o                         
   0   2   5        221.60        216.64         3.66 o                         
   1   2   5       3113.40       3280.00        27.52 o                         
   2   2   5        102.56        115.06         3.70 o                         
   3   2   5        481.45        449.43         8.29 o                         
   4   2   5         36.56         42.16         2.28 o                         
   5   2   5          2.11          1.25         1.37 o                         
   6   2   5         71.29         70.34         2.57 o                         
  -6   3   5         90.59         98.29         3.52 o                         
  -5   3   5        264.97        276.04         5.36 o                         
  -4   3   5        129.85        123.65         2.59 o                         
  -3   3   5        181.73        184.94         9.97 o                         
  -2   3   5         38.27         43.79         3.38 o                         
  -1   3   5          0.11          0.47         1.25 o                         
   0   3   5        370.59        399.36         5.15 o                         
   1   3   5        283.89        307.75         7.42 o                         
   2   3   5        196.60        218.36         5.11 o                         
   3   3   5        350.88        330.44         7.68 o                         
   4   3   5       1307.40       1322.78         9.06 o                         
   5   3   5         51.93         49.49         2.48 o                         
   6   3   5          8.85          6.48         1.34 o                         
  -6   4   5        216.20        218.69         4.90 o                         
  -5   4   5         87.07         86.52         3.22 o                         
  -4   4   5        168.33        164.38         2.89 o                         
  -3   4   5         96.28        108.45         5.69 o                         
  -2   4   5        358.31        380.39        12.68 o                         
  -1   4   5       1063.24       1100.36        10.33 o                         
   0   4   5        169.07        160.08         3.46 o                         
   1   4   5         12.36         13.64         1.78 o                         
   2   4   5        488.64        534.82         7.06 o                         
   3   4   5         86.11         86.89         4.58 o                         
   4   4   5          4.74          9.16         1.39 o                         
   5   4   5        101.02         98.60         2.96 o                         
   6   4   5         40.11         39.83         2.28 o                         
  -6   5   5        131.95        141.39         3.83 o                         
  -5   5   5         46.76         41.55         2.48 o                         
  -4   5   5        369.50        360.25         4.07 o                         
  -3   5   5          6.27          7.84         2.73 o                         
  -2   5   5        372.51        368.04         8.56 o                         
  -1   5   5          4.43          6.38         1.54 o                         
   0   5   5          0.14          2.26         1.20 o                         
   1   5   5       3185.26       3263.91        24.18 o                         
   2   5   5          2.87          4.61         1.37 o                         
   3   5   5         89.64         77.73         4.95 o                         
   4   5   5        408.24        398.32         5.64 o                         
   5   5   5        383.37        387.60         6.19 o                         
   6   5   5         13.13         10.90         1.80 o                         
  -6   6   5          0.01         -1.64         1.64 o                         
  -5   6   5        288.23        282.16         4.91 o                         
  -4   6   5        135.12        140.89         2.63 o                         
  -3   6   5        289.18        290.90        11.71 o                         
  -2   6   5         30.24         12.18         2.65 o                         
  -1   6   5        210.24        219.98         4.74 o                         
   0   6   5          1.60          4.00         1.23 o                         
   1   6   5         28.09         27.23         2.13 o                         
   2   6   5        245.23        267.99         5.29 o                         
   3   6   5        134.40        138.10         6.38 o                         
   4   6   5          0.39          0.08         1.56 o                         
   5   6   5        360.68        363.22         5.70 o                         
   6   6   5         92.34         99.13         3.31 o                         
  -6   7   5          9.18          9.07         2.72 o                         
  -5   7   5        234.90        221.72         3.87 o                         
  -4   7   5        169.50        164.96         2.84 o                         
  -3   7   5        177.37        155.89         6.94 o                         
  -2   7   5         50.06         37.69         3.42 o                         
  -1   7   5        419.09        471.32         7.49 o                         
   0   7   5       1249.18       1264.71        18.13 o                         
   1   7   5        938.35        926.32        11.93 o                         
   2   7   5         21.14         23.12         1.95 o                         
   3   7   5        118.70        119.51         6.10 o                         
   4   7   5        165.06        163.47         3.81 o                         
   5   7   5          0.20          0.90         1.75 o                         
   6   7   5          0.45         -1.27         1.63 o                         
  -6   8   5          3.36          6.10         1.97 o                         
  -5   8   5          6.85          5.60         1.37 o                         
  -4   8   5         29.60         35.09         1.71 o                         
  -3   8   5        168.69        161.75         9.96 o                         
  -2   8   5        159.87        142.70         7.92 o                         
  -1   8   5         72.56         87.42         4.03 o                         
   0   8   5         25.37         29.18         1.76 o                         
   1   8   5        275.83        263.78         5.69 o                         
   2   8   5         72.17         79.66         3.73 o                         
   3   8   5         44.10         46.44         4.30 o                         
   4   8   5        173.45        188.88         3.78 o                         
   5   8   5       1063.62       1043.43        13.71 o                         
   6   8   5          5.59          2.83         1.16 o                         
  -6   9   5          9.12          9.69         1.33 o                         
  -5   9   5         75.84         68.77         2.64 o                         
  -4   9   5        117.73        124.46         2.82 o                         
  -3   9   5         24.29         17.80         2.58 o                         
  -2   9   5          0.38          1.43         3.09 o                         
  -1   9   5        133.51        151.21         5.28 o                         
   0   9   5       1314.94       1363.73        14.84 o                         
   1   9   5       1199.40       1219.04        21.48 o                         
   2   9   5        237.76        227.94         6.71 o                         
   3   9   5         59.90         60.17         2.82 o                         
   4   9   5         34.82         33.35         2.14 o                         
   5   9   5         38.52         34.63         3.54 o                         
   6   9   5        178.36        160.46         3.11 o                         
  -6  10   5         34.29         37.47         6.60 o                         
  -5  10   5         53.51         62.15         2.52 o                         
  -4  10   5         53.64         56.23         2.05 o                         
  -3  10   5         66.93         62.66         2.69 o                         
  -2  10   5         46.42         60.17         6.52 o                         
  -1  10   5        649.12        759.88        18.30 o                         
   0  10   5        110.77        105.41         4.37 o                         
   1  10   5        149.72        140.96         3.90 o                         
   2  10   5         11.48          7.95         2.08 o                         
   3  10   5        200.12        196.72         3.86 o                         
   4  10   5          5.93          6.61         2.36 o                         
   5  10   5         30.32         26.03         3.33 o                         
   6  10   5         29.88         27.52         1.74 o                         
  -6  11   5         67.87         74.68         3.43 o                         
  -5  11   5        144.07        156.54         4.66 o                         
  -4  11   5          4.44          1.62         1.11 o                         
  -3  11   5        728.55        724.00         7.16 o                         
  -2  11   5        134.36        109.44         8.49 o                         
  -1  11   5          3.71          3.83         2.28 o                         
   0  11   5          0.94          1.25         2.15 o                         
   1  11   5        473.72        482.35         7.51 o                         
   2  11   5        302.87        310.23         8.08 o                         
   3  11   5        251.64        254.24         4.51 o                         
   4  11   5        164.81        167.18         5.28 o                         
   5  11   5         83.54         88.32         5.29 o                         
   6  11   5          0.36          3.04         1.38 o                         
  -6  12   5         21.04         17.38         3.06 o                         
  -5  12   5        188.29        177.81         9.23 o                         
  -4  12   5         80.10         72.97         3.05 o                         
  -3  12   5        247.51        228.26         4.20 o                         
  -2  12   5         43.46         38.70         4.83 o                         
  -1  12   5        171.04        174.54         7.14 o                         
   0  12   5         33.87         31.25         2.88 o                         
   1  12   5        635.02        573.75        12.20 o                         
   2  12   5         24.51         30.37         3.60 o                         
   3  12   5        601.66        620.88         6.99 o                         
   4  12   5          1.30         -1.65         1.65 o                         
   5  12   5        393.92        401.10        18.32 o                         
   6  12   5        167.30        158.81         3.42 o                         
  -6  13   5          0.71          2.63         1.22 o                         
  -5  13   5         20.22         24.63         2.96 o                         
  -4  13   5        210.94        191.34         4.94 o                         
  -3  13   5         44.73         41.54         3.00 o                         
  -2  13   5         43.60         51.84         3.84 o                         
  -1  13   5        270.10        271.88         8.62 o                         
   0  13   5         73.51         67.52         4.69 o                         
   1  13   5        222.41        221.68         8.16 o                         
   2  13   5          5.70          6.62         1.23 o                         
   3  13   5         99.99         94.28         3.25 o                         
   4  13   5        125.92        121.99         4.08 o                         
   5  13   5         25.17         30.18         3.55 o                         
  -5  14   5          3.52         -1.98         2.36 o                         
  -4  14   5        150.98        154.70         4.43 o                         
  -3  14   5         25.84         18.03         1.94 o                         
  -2  14   5         24.23         26.30         1.73 o                         
  -1  14   5         15.82         16.63         3.09 o                         
   0  14   5         29.40         31.07         3.73 o                         
   1  14   5         64.14         80.92         6.25 o                         
   2  14   5          8.61          4.13         1.46 o                         
   3  14   5        370.76        359.89         6.07 o                         
   4  14   5         14.15         11.60         2.22 o                         
   5  14   5        115.91        128.28         5.51 o                         
  -5  15   5         46.99         51.15         3.78 o                         
  -4  15   5        164.22        155.12         4.60 o                         
  -3  15   5       1024.43        962.96        15.08 o                         
  -2  15   5          0.15          0.05         1.56 o                         
  -1  15   5        373.67        405.68         6.37 o                         
   0  15   5        143.34        169.55         7.61 o                         
   1  15   5        160.19        162.17         4.54 o                         
   2  15   5         80.70         75.80         3.04 o                         
   3  15   5        340.70        326.54         8.34 o                         
   4  15   5        216.03        201.10         5.59 o                         
   5  15   5         59.63         69.35         4.11 o                         
  -5  16   5          5.13          3.22         1.80 o                         
  -4  16   5        138.01        143.73         4.27 o                         
  -3  16   5         84.18         94.76         3.44 o                         
  -2  16   5        137.53        119.54         3.45 o                         
  -1  16   5        133.22        127.48         3.59 o                         
   0  16   5        127.91        137.55         3.38 o                         
   1  16   5         80.81         75.16         2.80 o                         
   2  16   5        312.79        303.71         6.63 o                         
   3  16   5        484.45        472.20         9.81 o                         
   4  16   5          7.23          5.00         2.29 o                         
   5  16   5          4.22          7.27         2.07 o                         
  -5  17   5         26.91         24.15         2.38 o                         
  -4  17   5          0.55          0.82         1.27 o                         
  -3  17   5         53.26         52.06         2.47 o                         
  -2  17   5          0.45         -1.04         1.75 o                         
  -1  17   5         69.64         68.94         3.05 o                         
   0  17   5         22.83         20.15         1.67 o                         
   1  17   5        130.94        111.10         3.38 o                         
   2  17   5         21.51         21.32         2.43 o                         
   3  17   5        409.13        404.27        10.95 o                         
   4  17   5         20.47         24.84         2.73 o                         
   5  17   5         26.04         22.20         2.17 o                         
  -5  18   5          0.52          1.11         1.08 o                         
  -4  18   5          7.08          7.35         1.69 o                         
  -3  18   5        148.88        144.33         4.18 o                         
  -2  18   5        100.00         97.80         3.75 o                         
  -1  18   5         28.65         25.09         2.18 o                         
   0  18   5         86.18         98.72         3.16 o                         
   1  18   5         43.76         43.16         2.43 o                         
   2  18   5        164.04        178.24         5.83 o                         
   3  18   5        126.53        135.52         4.88 o                         
   4  18   5         50.00         46.23         3.14 o                         
   5  18   5          2.35          1.35         1.06 o                         
  -5  19   5          2.80          5.04         1.06 o                         
  -4  19   5         75.38         58.77         2.56 o                         
  -3  19   5        114.02        121.69         4.11 o                         
  -2  19   5          9.17          7.71         2.05 o                         
  -1  19   5        319.32        317.12         7.02 o                         
   0  19   5          5.40         13.16         1.76 o                         
   1  19   5         11.55         11.53         1.80 o                         
   2  19   5         59.65         52.60         3.22 o                         
   3  19   5         43.56         45.95         3.70 o                         
   4  19   5         59.17         76.80         3.58 o                         
   5  19   5        116.83        116.19         4.69 o                         
  -4  20   5        155.99        169.00         6.05 o                         
  -3  20   5          9.71          9.44         1.81 o                         
  -2  20   5        192.67        186.62         4.73 o                         
  -1  20   5         47.28         57.18         3.75 o                         
   0  20   5          0.10          1.33         1.14 o                         
   1  20   5          0.01          0.44         1.93 o                         
   2  20   5        375.11        383.52         7.22 o                         
   3  20   5        165.24        154.39         4.81 o                         
   4  20   5          8.14          8.67         1.13 o                         
  -4  21   5        462.04        495.13         5.96 o                         
  -3  21   5         48.48         55.09         2.50 o                         
  -2  21   5        165.89        155.36         4.26 o                         
  -1  21   5         10.84         14.61         2.05 o                         
   0  21   5        237.42        237.61         5.41 o                         
   1  21   5        129.37        126.72         4.53 o                         
   2  21   5          0.24          1.19         1.59 o                         
   3  21   5          0.36         -1.56         1.56 o                         
   4  21   5          0.79          2.49         1.37 o                         
  -4  22   5        151.28        144.79         3.30 o                         
  -3  22   5         23.65         32.46         2.08 o                         
  -2  22   5        113.18        127.00         3.67 o                         
  -1  22   5        446.54        450.64         7.56 o                         
   0  22   5         37.21         39.00         2.35 o                         
   1  22   5         84.70         61.47         3.88 o                         
   2  22   5         37.65         40.47         3.55 o                         
   3  22   5        164.50        161.78         4.33 o                         
   4  22   5         32.72         30.41         2.59 o                         
  -4  23   5         26.54         29.12         3.43 o                         
  -3  23   5         29.81         29.42         1.72 o                         
  -2  23   5          2.69          0.63         1.62 o                         
  -1  23   5        120.62        119.21         6.28 o                         
   0  23   5         38.01         39.73         2.79 o                         
   1  23   5          0.63          1.74         2.32 o                         
   2  23   5         68.69         70.19         4.06 o                         
   3  23   5         47.44         44.79         2.79 o                         
   4  23   5         61.97         63.51         4.07 o                         
  -3  24   5          5.70          4.45         1.33 o                         
  -2  24   5          0.24          0.48         1.53 o                         
  -1  24   5         62.61         68.64         3.22 o                         
   0  24   5          0.80         -2.56         2.56 o                         
   1  24   5        186.68        197.84         5.32 o                         
   2  24   5          0.75          1.65         1.89 o                         
   3  24   5         32.17         31.87         2.18 o                         
  -3  25   5          0.51          2.29         1.23 o                         
  -2  25   5          3.79          6.08         1.49 o                         
  -1  25   5        115.30        105.23         3.90 o                         
   0  25   5        186.00        192.13         5.03 o                         
   1  25   5        110.61        116.94         3.98 o                         
   2  25   5          2.55          4.48         1.74 o                         
   3  25   5         27.62         31.92         2.47 o                         
  -2  26   5         49.07         48.06         2.60 o                         
  -1  26   5          3.95         -0.79         2.10 o                         
   0  26   5         63.98         63.33         3.54 o                         
   1  26   5          2.74         -2.01         2.01 o                         
   2  26   5         87.49         85.29         3.02 o                         
  -2  27   5         13.91         13.22         1.63 o                         
  -1  27   5         71.48         70.09         2.62 o                         
   0  27   5          0.29         -1.95         2.27 o                         
   1  27   5          2.73         10.73         2.29 o                         
   2  27   5          2.71          1.77         1.26 o                         
  -1  28   5         20.18         22.01         3.07 o                         
   0  28   5         10.50          4.65         1.04 o                         
   1  28   5          3.01          1.66         1.51 o                         
  -6   0   6        351.26        337.89         5.69 o                         
  -5   0   6        995.77        978.93        12.24 o                         
  -4   0   6        287.38        314.93         6.04 o                         
  -3   0   6          1.42          0.57         3.21 o                         
  -2   0   6        868.84        884.59        33.44 o                         
  -1   0   6        969.69       1011.18        17.47 o                         
   0   0   6         44.06         65.74         4.23 o                         
   1   0   6        845.90        887.33        14.64 o                         
   2   0   6        918.17       1005.21        15.36 o                         
   3   0   6        667.52        684.05        14.90 o                         
   4   0   6        660.77        666.32        12.87 o                         
   5   0   6        787.63        778.76        11.19 o                         
   6   0   6        253.83        251.11         6.63 o                         
  -6   1   6         14.06         10.93         1.34 o                         
  -5   1   6         94.00         87.88         2.91 o                         
  -4   1   6        187.64        183.63         3.30 o                         
  -3   1   6          1.38          2.65         2.72 o                         
  -2   1   6        816.14        802.58        13.17 o                         
  -1   1   6        105.37        116.33         2.99 o                         
   0   1   6        292.75        319.55         5.22 o                         
   1   1   6       1421.99       1527.41        18.59 o                         
   2   1   6          0.30          0.42         1.64 o                         
   3   1   6        565.33        578.24         9.35 o                         
   4   1   6        366.32        342.75         5.61 o                         
   5   1   6          9.25         17.16         1.82 o                         
   6   1   6         18.76         17.73         1.60 o                         
  -6   2   6        204.10        191.93         3.90 o                         
  -5   2   6         19.46         21.83         1.88 o                         
  -4   2   6          2.01          1.86         1.00 o                         
  -3   2   6         91.70        106.02         5.91 o                         
  -2   2   6        735.67        711.04        14.40 o                         
  -1   2   6        160.23        178.57         3.95 o                         
   0   2   6       2141.54       2300.18        22.34 o                         
   1   2   6       1136.22       1130.04        14.28 o                         
   2   2   6          6.42         -0.45         1.62 o                         
   3   2   6         21.62         18.80         2.60 o                         
   4   2   6         17.87         21.87         1.92 o                         
   5   2   6        317.90        312.29         5.45 o                         
   6   2   6         49.34         44.52         2.10 o                         
  -6   3   6         19.03         19.50         1.76 o                         
  -5   3   6         70.48         71.75         2.60 o                         
  -4   3   6         78.81         91.00         2.40 o                         
  -3   3   6         10.27         17.26         2.85 o                         
  -2   3   6         51.89         45.52         3.76 o                         
  -1   3   6         16.32         10.17         1.59 o                         
   0   3   6       1726.60       1829.39        11.20 o                         
   1   3   6       2255.30       2269.33        31.15 o                         
   2   3   6         69.32         77.62         3.21 o                         
   3   3   6         24.72         22.30         2.40 o                         
   4   3   6       1144.31       1148.45         9.36 o                         
   5   3   6        269.41        269.15         5.39 o                         
   6   3   6          7.34          5.63         1.82 o                         
  -6   4   6          4.41          3.38         1.42 o                         
  -5   4   6        437.36        426.93         6.41 o                         
  -4   4   6        146.76        148.64         2.95 o                         
  -3   4   6          3.43         10.21         2.14 o                         
  -2   4   6          0.58          3.17         2.47 o                         
  -1   4   6       1523.03       1577.11        16.07 o                         
   0   4   6        197.79        205.64         4.01 o                         
   1   4   6         49.58         53.24         2.64 o                         
   2   4   6       1384.30       1328.43        13.47 o                         
   3   4   6        473.77        443.09         8.85 o                         
   4   4   6          0.30          0.86         1.42 o                         
   5   4   6          8.40          6.89         1.45 o                         
   6   4   6         18.28         24.02         1.89 o                         
  -6   5   6         31.48         23.93         2.59 o                         
  -5   5   6        239.19        250.66         4.91 o                         
  -4   5   6         15.53         13.87         1.34 o                         
  -3   5   6          0.60          2.33         5.14 o                         
  -2   5   6        726.46        711.43        18.31 o                         
  -1   5   6         10.67          9.68         1.73 o                         
   0   5   6       1766.59       1783.87        21.84 o                         
   1   5   6        365.94        390.68         6.43 o                         
   2   5   6        420.63        427.92         7.16 o                         
   3   5   6         41.46         43.96         2.74 o                         
   4   5   6         31.47         35.35         2.29 o                         
   5   5   6        278.52        276.04         4.86 o                         
   6   5   6          0.03         -1.14         1.72 o                         
  -6   6   6         35.83         32.11         2.22 o                         
  -5   6   6        123.71        117.16         3.28 o                         
  -4   6   6          0.66          0.31         1.13 o                         
  -3   6   6        207.79        204.29         5.88 o                         
  -2   6   6         82.46         78.51         6.91 o                         
  -1   6   6        208.51        212.38         5.06 o                         
   0   6   6        530.96        551.30        11.05 o                         
   1   6   6         73.87         57.80         2.77 o                         
   2   6   6          9.68         11.50         1.86 o                         
   3   6   6         43.42         44.13         2.66 o                         
   4   6   6        211.37        192.23         4.57 o                         
   5   6   6        245.88        246.79         4.94 o                         
   6   6   6         32.73         34.38         2.33 o                         
  -6   7   6          6.22          6.46         2.42 o                         
  -5   7   6         17.72         18.28         1.78 o                         
  -4   7   6         66.50         69.18         2.14 o                         
  -3   7   6         90.77         82.22         3.44 o                         
  -2   7   6         77.44         84.39         8.05 o                         
  -1   7   6         20.11         13.33         1.94 o                         
   0   7   6       1016.55       1107.97        12.56 o                         
   1   7   6         53.11         67.73         3.04 o                         
   2   7   6         95.12        100.75         4.35 o                         
   3   7   6        300.36        281.10         6.63 o                         
   4   7   6        462.20        478.76         6.91 o                         
   5   7   6        136.43        132.90         3.96 o                         
   6   7   6          0.76          0.44         1.51 o                         
  -6   8   6          4.14          3.67         1.63 o                         
  -5   8   6         85.70         88.61         2.80 o                         
  -4   8   6        435.92        428.45         4.78 o                         
  -3   8   6         20.39         17.90         1.98 o                         
  -2   8   6        516.14        540.53        15.29 o                         
  -1   8   6         40.16         52.02         3.49 o                         
   0   8   6        228.66        224.53         5.23 o                         
   1   8   6        213.19        236.14         5.41 o                         
   2   8   6        391.13        426.35         8.38 o                         
   3   8   6        248.32        269.57         5.60 o                         
   4   8   6         84.26         72.79         3.30 o                         
   5   8   6          3.12          3.19         1.35 o                         
   6   8   6         35.57         39.49         2.88 o                         
  -6   9   6         31.58         28.15         4.76 o                         
  -5   9   6          3.80          2.37         1.51 o                         
  -4   9   6         83.76         84.49         2.51 o                         
  -3   9   6         51.66         45.06         2.32 o                         
  -2   9   6        234.55        248.90         8.36 o                         
  -1   9   6         62.20         71.24         4.10 o                         
   0   9   6        152.59        174.55         6.29 o                         
   1   9   6         73.98         82.37         3.75 o                         
   2   9   6       1193.14       1246.41        16.10 o                         
   3   9   6         51.03         49.37         2.09 o                         
   4   9   6          0.21          0.48         1.76 o                         
   5   9   6          7.38          4.68         1.94 o                         
   6   9   6        152.16        175.17         7.51 o                         
  -6  10   6         13.55         12.04         1.96 o                         
  -5  10   6         59.52         60.38         2.33 o                         
  -4  10   6        654.37        623.26         5.99 o                         
  -3  10   6        301.02        289.06         5.24 o                         
  -2  10   6          0.03          1.82         2.26 o                         
  -1  10   6        171.58        176.25         6.87 o                         
   0  10   6        761.78        751.20        18.86 o                         
   1  10   6        772.94        771.98        10.74 o                         
   2  10   6        351.96        353.16         8.90 o                         
   3  10   6         30.72         30.87         1.78 o                         
   4  10   6        325.34        351.70         6.81 o                         
   5  10   6         83.08         96.83         5.34 o                         
   6  10   6        257.65        257.62         5.53 o                         
  -6  11   6         75.09         81.92         4.66 o                         
  -5  11   6          4.98          2.69         1.39 o                         
  -4  11   6          0.41         -0.22         1.21 o                         
  -3  11   6        192.96        190.60         4.18 o                         
  -2  11   6        163.05        174.47         9.38 o                         
  -1  11   6         42.34         50.85         4.64 o                         
   0  11   6         77.16         74.88         5.52 o                         
   1  11   6        147.97        145.50         5.67 o                         
   2  11   6        374.27        391.44         5.41 o                         
   3  11   6         65.47         63.08         2.55 o                         
   4  11   6         77.16         81.79         3.48 o                         
   5  11   6         35.60         46.03         3.05 o                         
  -6  12   6          0.03          4.01         0.99 o                         
  -5  12   6          6.55          2.63         2.22 o                         
  -4  12   6        285.91        290.28         3.99 o                         
  -3  12   6          2.39          0.78         1.55 o                         
  -2  12   6         25.53         24.80         1.61 o                         
  -1  12   6         11.07          4.96         3.26 o                         
   0  12   6         21.04         18.15         3.61 o                         
   1  12   6          0.58          4.49         2.25 o                         
   2  12   6        103.69        103.34         2.73 o                         
   3  12   6         71.63         64.02         2.45 o                         
   4  12   6          6.21          4.72         1.73 o                         
   5  12   6          0.00          0.13         2.20 o                         
  -5  13   6          4.28          6.66         1.14 o                         
  -4  13   6          0.46         -0.67         1.45 o                         
  -3  13   6          3.24          5.85         1.48 o                         
  -2  13   6        216.48        243.17         4.26 o                         
  -1  13   6        334.23        349.53         9.45 o                         
   0  13   6          9.17          9.51         3.61 o                         
   1  13   6          3.71         -0.03         1.42 o                         
   2  13   6        117.99        115.72         3.83 o                         
   3  13   6        233.11        226.82         5.71 o                         
   4  13   6        129.76        123.00         4.07 o                         
   5  13   6        151.06        162.39         5.89 o                         
  -5  14   6          2.33         -0.74         2.63 o                         
  -4  14   6        223.74        249.85         4.93 o                         
  -3  14   6         18.73         12.28         1.67 o                         
  -2  14   6         52.41         41.67         2.55 o                         
  -1  14   6        276.46        264.14         4.30 o                         
   0  14   6        224.60        231.54         4.81 o                         
   1  14   6          8.54          8.10         1.56 o                         
   2  14   6        128.92        125.95         3.79 o                         
   3  14   6        215.60        204.13         4.65 o                         
   4  14   6         69.59         68.30         4.53 o                         
   5  14   6         45.94         45.79         3.38 o                         
  -5  15   6          1.38         -3.12         4.33 o                         
  -4  15   6         16.54         17.59         2.22 o                         
  -3  15   6          4.41          3.67         1.57 o                         
  -2  15   6        400.51        382.69         5.81 o                         
  -1  15   6         48.51         40.40         2.05 o                         
   0  15   6        186.41        188.55         3.54 o                         
   1  15   6         18.11         12.74         1.43 o                         
   2  15   6        205.12        201.55         5.14 o                         
   3  15   6         23.46         30.04         2.67 o                         
   4  15   6        195.82        189.32         6.04 o                         
   5  15   6         18.83         18.67         1.62 o                         
  -5  16   6         79.91         77.16         3.84 o                         
  -4  16   6        127.65        117.45         3.78 o                         
  -3  16   6        333.70        314.33         5.54 o                         
  -2  16   6          2.43          2.13         1.45 o                         
  -1  16   6        131.18        122.61         3.23 o                         
   0  16   6          6.30          6.59         1.32 o                         
   1  16   6          0.01         -2.79         2.79 o                         
   2  16   6         32.33         30.09         3.30 o                         
   3  16   6         22.20         19.37         2.86 o                         
   4  16   6          4.12          2.13         2.37 o                         
   5  16   6         25.05         23.36         1.77 o                         
  -5  17   6          6.75          7.60         1.86 o                         
  -4  17   6        185.92        198.92         4.68 o                         
  -3  17   6          2.25         -0.60         1.36 o                         
  -2  17   6         30.68         27.18         1.99 o                         
  -1  17   6         78.22         70.17         3.86 o                         
   0  17   6          4.82          5.98         1.12 o                         
   1  17   6         18.46         10.97         2.06 o                         
   2  17   6        173.90        183.51         6.02 o                         
   3  17   6         41.57         38.99         3.68 o                         
   4  17   6          0.16          0.45         2.07 o                         
   5  17   6         69.59         67.94         2.90 o                         
  -5  18   6         19.72         22.38         1.50 o                         
  -4  18   6         14.27         17.11         1.73 o                         
  -3  18   6          0.86          0.22         1.43 o                         
  -2  18   6         44.56         42.56         2.44 o                         
  -1  18   6        296.42        286.92         5.63 o                         
   0  18   6         56.03         50.85         2.38 o                         
   1  18   6         78.03         63.87         3.16 o                         
   2  18   6       1358.41       1385.13        23.95 o                         
   3  18   6         85.86         82.86         4.63 o                         
   4  18   6         12.63         17.67         2.24 o                         
  -4  19   6         76.03         77.33         2.57 o                         
  -3  19   6         18.37         17.47         1.85 o                         
  -2  19   6        158.88        180.48         3.92 o                         
  -1  19   6          1.14          0.44         1.39 o                         
   0  19   6        761.67        734.40         8.52 o                         
   1  19   6        334.67        341.98         5.85 o                         
   2  19   6        205.61        223.77         5.17 o                         
   3  19   6        181.56        188.80         5.34 o                         
   4  19   6         88.55         90.69         3.59 o                         
  -4  20   6        182.84        176.10         3.25 o                         
  -3  20   6         80.45         88.66         3.04 o                         
  -2  20   6        258.62        272.44         4.94 o                         
  -1  20   6        159.00        170.16         4.66 o                         
   0  20   6       1179.67       1150.82        14.51 o                         
   1  20   6        151.98        154.81         4.37 o                         
   2  20   6          2.39          2.20         1.69 o                         
   3  20   6         13.94         10.51         1.94 o                         
   4  20   6         13.02         10.67         1.50 o                         
  -4  21   6          1.87         -1.26         1.27 o                         
  -3  21   6         17.83         20.94         1.66 o                         
  -2  21   6         22.58         26.85         2.14 o                         
  -1  21   6          8.59          9.48         1.89 o                         
   0  21   6         13.03         10.86         2.13 o                         
   1  21   6        195.50        182.89         5.11 o                         
   2  21   6         46.67         44.36         2.59 o                         
   3  21   6          0.59          3.06         1.80 o                         
   4  21   6         44.41         38.30         2.37 o                         
  -4  22   6         84.02         70.82         2.85 o                         
  -3  22   6          6.82          7.97         1.44 o                         
  -2  22   6         93.03         80.37         2.98 o                         
  -1  22   6          0.24         -1.45         1.45 o                         
   0  22   6         58.36         51.35         2.53 o                         
   1  22   6        107.75        103.70         3.90 o                         
   2  22   6         69.28         76.48         3.22 o                         
   3  22   6         49.14         54.85         2.89 o                         
  -3  23   6         20.02         16.66         1.32 o                         
  -2  23   6         47.69         47.90         2.26 o                         
  -1  23   6          8.93          9.56         1.51 o                         
   0  23   6          2.56          6.16         1.80 o                         
   1  23   6        132.14        133.93         5.03 o                         
   2  23   6        126.83        119.90         4.51 o                         
   3  23   6         45.51         49.59         2.87 o                         
  -3  24   6          5.38          2.26         1.59 o                         
  -2  24   6         60.06         66.21         2.62 o                         
  -1  24   6         19.95         23.11         1.86 o                         
   0  24   6          3.63          2.00         2.10 o                         
   1  24   6        225.25        206.85         5.95 o                         
   2  24   6        106.10        115.32         3.40 o                         
   3  24   6        130.58        129.58         4.35 o                         
  -3  25   6          0.36          0.91         1.23 o                         
  -2  25   6         21.62         21.16         1.99 o                         
  -1  25   6         10.84         13.99         1.77 o                         
   0  25   6         19.46         14.46         1.58 o                         
   1  25   6        264.57        292.51         6.37 o                         
   2  25   6        695.55        725.41         9.00 o                         
  -2  26   6        191.07        184.62        10.64 o                         
  -1  26   6         14.08         10.04         1.37 o                         
   0  26   6          9.00          9.66         2.39 o                         
   1  26   6        219.39        234.12         4.15 o                         
   2  26   6         84.82         81.59         4.94 o                         
  -1  27   6         27.72         32.09         2.65 o                         
   0  27   6         28.96         29.04         2.74 o                         
   1  27   6        148.07        166.72         4.93 o                         
  -6   1   7         51.35         45.72         1.81 o                         
  -5   1   7         68.24         70.24         2.52 o                         
  -4   1   7          3.63          4.19         1.05 o                         
  -3   1   7         54.31         55.67         2.33 o                         
  -2   1   7        158.81        171.88         6.77 o                         
  -1   1   7          3.57          4.56         1.65 o                         
   0   1   7        429.29        438.58         8.59 o                         
   1   1   7        320.59        295.43         8.30 o                         
   2   1   7          4.12          5.08         1.81 o                         
   3   1   7        176.99        157.98         3.66 o                         
   4   1   7        162.69        170.31         4.44 o                         
   5   1   7          1.41          2.08         1.41 o                         
   6   1   7         55.02         57.95         3.57 o                         
  -6   2   7         31.71         34.43         1.69 o                         
  -5   2   7         10.49         10.44         1.45 o                         
  -4   2   7        217.05        206.35         3.49 o                         
  -3   2   7        585.39        619.09         9.28 o                         
  -2   2   7         11.25          9.68         2.53 o                         
  -1   2   7        110.50        105.59         3.53 o                         
   0   2   7        989.60       1066.28        14.11 o                         
   1   2   7        324.45        369.69         8.39 o                         
   2   2   7         53.50         46.96         3.13 o                         
   3   2   7         76.97         87.27         2.93 o                         
   4   2   7       1639.10       1661.54        14.29 o                         
   5   2   7         37.92         36.13         2.12 o                         
   6   2   7          4.08          2.63         1.25 o                         
  -6   3   7        105.04        100.13         2.47 o                         
  -5   3   7         28.13         25.81         1.73 o                         
  -4   3   7          0.02          1.33         1.17 o                         
  -3   3   7         23.65         23.89         1.92 o                         
  -2   3   7        621.29        619.61        15.76 o                         
  -1   3   7         49.47         50.66         2.57 o                         
   0   3   7         24.23         32.79         2.56 o                         
   1   3   7        941.35        941.20        14.74 o                         
   2   3   7          6.91          6.48         2.04 o                         
   3   3   7         53.43         63.00         2.20 o                         
   4   3   7          0.49          0.63         1.86 o                         
   5   3   7        182.53        194.99         4.15 o                         
   6   3   7         30.89         34.07         2.61 o                         
  -6   4   7         34.41         33.02         1.87 o                         
  -5   4   7          0.10          1.08         1.34 o                         
  -4   4   7        442.63        433.15         5.01 o                         
  -3   4   7        272.96        274.41         6.52 o                         
  -2   4   7        215.35        200.53         6.51 o                         
  -1   4   7         75.78         86.45         3.54 o                         
   0   4   7        717.39        789.09         9.01 o                         
   1   4   7       1171.48       1252.40        13.82 o                         
   2   4   7        872.08        856.13        11.79 o                         
   3   4   7         17.64         20.94         1.59 o                         
   4   4   7        228.46        223.84         5.28 o                         
   5   4   7         46.28         41.18         2.29 o                         
   6   4   7         27.85         26.20         2.31 o                         
  -6   5   7          0.91         -0.81         1.11 o                         
  -5   5   7        106.52        102.23         3.11 o                         
  -4   5   7        373.34        365.98         4.94 o                         
  -3   5   7         46.67         48.77         1.92 o                         
  -2   5   7         63.84         67.87         5.21 o                         
  -1   5   7       1398.80       1381.05        15.61 o                         
   0   5   7        687.62        676.80         8.45 o                         
   1   5   7         39.60         50.35         3.42 o                         
   2   5   7         53.83         49.55         3.52 o                         
   3   5   7        789.78        750.71         7.93 o                         
   4   5   7          8.55         10.41         2.20 o                         
   5   5   7          6.60          4.89         1.59 o                         
   6   5   7          2.99          3.46         1.36 o                         
  -6   6   7          0.04          0.74         1.45 o                         
  -5   6   7         17.70         18.60         1.78 o                         
  -4   6   7         65.04         56.61         2.22 o                         
  -3   6   7         98.81        100.68         2.82 o                         
  -2   6   7        168.95        191.31         7.56 o                         
  -1   6   7          0.00          1.30         2.50 o                         
   0   6   7        513.25        456.01         7.17 o                         
   1   6   7        229.22        233.99         6.89 o                         
   2   6   7        109.34        103.16         4.80 o                         
   3   6   7         76.59         81.41         4.46 o                         
   4   6   7        474.09        473.74         7.98 o                         
   5   6   7         22.89         21.79         1.74 o                         
   6   6   7         32.24         32.59         1.93 o                         
  -6   7   7         52.54         47.39         2.76 o                         
  -5   7   7         14.65         11.88         1.52 o                         
  -4   7   7          0.03          1.42         1.04 o                         
  -3   7   7        733.06        740.18         7.41 o                         
  -2   7   7         27.18         22.70         3.45 o                         
  -1   7   7        672.63        673.05        11.40 o                         
   0   7   7        697.48        727.92         9.18 o                         
   1   7   7        445.49        433.99         7.80 o                         
   2   7   7         40.46         34.77         2.88 o                         
   3   7   7        756.66        734.49        10.83 o                         
   4   7   7          0.71          2.90         1.73 o                         
   5   7   7        293.67        304.90         4.55 o                         
   6   7   7         27.23         21.48         2.10 o                         
  -6   8   7          0.03          2.33         0.89 o                         
  -5   8   7          4.33          3.64         1.27 o                         
  -4   8   7        153.83        153.77         3.15 o                         
  -3   8   7        148.22        155.41         4.18 o                         
  -2   8   7         88.53         73.67         5.24 o                         
  -1   8   7        330.41        367.98        10.13 o                         
   0   8   7          0.59          1.04         1.93 o                         
   1   8   7        177.37        172.32         5.15 o                         
   2   8   7         57.49         57.64         2.53 o                         
   3   8   7        766.19        744.02         9.63 o                         
   4   8   7        326.15        331.51         6.67 o                         
   5   8   7        194.03        185.91         3.83 o                         
   6   8   7        159.17        163.79         5.80 o                         
  -6   9   7         29.35         29.69         2.43 o                         
  -5   9   7         32.44         33.35         2.16 o                         
  -4   9   7         96.37         93.48         2.67 o                         
  -3   9   7        379.38        389.37         6.36 o                         
  -2   9   7        552.53        564.26         6.81 o                         
  -1   9   7       2406.87       2377.68        64.14 o                         
   0   9   7         23.09         22.28         2.73 o                         
   1   9   7        309.47        306.28         9.22 o                         
   2   9   7         13.16         16.32         1.71 o                         
   3   9   7         83.04         78.19         3.50 o                         
   4   9   7         78.49         72.33         3.51 o                         
   5   9   7          2.92          4.13         1.33 o                         
  -5  10   7        230.26        265.89         4.52 o                         
  -4  10   7         17.70         13.45         1.43 o                         
  -3  10   7         42.71         38.21         2.39 o                         
  -2  10   7        213.57        214.90         3.65 o                         
  -1  10   7         13.98         16.51         2.94 o                         
   0  10   7          2.12         -0.29         2.96 o                         
   1  10   7        182.29        189.67         6.84 o                         
   2  10   7        476.68        484.65         5.59 o                         
   3  10   7        803.89        786.30         8.52 o                         
   4  10   7        215.65        207.75         5.28 o                         
   5  10   7          0.33          0.60         1.19 o                         
  -5  11   7         55.31         65.16         2.13 o                         
  -4  11   7         93.54         94.02         2.56 o                         
  -3  11   7       1216.77       1199.11        18.22 o                         
  -2  11   7       1207.50       1214.99        12.49 o                         
  -1  11   7         42.25         28.02         2.38 o                         
   0  11   7        347.23        329.19         9.95 o                         
   1  11   7        360.58        376.26         4.84 o                         
   2  11   7        103.20         92.85         2.66 o                         
   3  11   7         28.21         28.54         2.07 o                         
   4  11   7         38.12         33.65         2.22 o                         
   5  11   7          7.71          8.49         1.46 o                         
  -5  12   7        254.40        271.08         6.34 o                         
  -4  12   7          2.51          2.69         1.17 o                         
  -3  12   7        116.37        111.13         3.70 o                         
  -2  12   7          4.81          4.50         1.36 o                         
  -1  12   7         23.51         19.98         2.00 o                         
   0  12   7         24.20         21.18         2.39 o                         
   1  12   7        269.40        253.91         4.11 o                         
   2  12   7        329.10        336.69         5.22 o                         
   3  12   7        266.39        258.54         4.83 o                         
   4  12   7        133.12        132.88         3.71 o                         
   5  12   7          0.58         -1.57         1.57 o                         
  -5  13   7          3.93          3.05         1.51 o                         
  -4  13   7          3.28          3.34         1.16 o                         
  -3  13   7          0.02         -1.50         1.53 o                         
  -2  13   7        541.35        542.79         6.84 o                         
  -1  13   7        304.20        276.45         4.17 o                         
   0  13   7        221.39        225.25         4.18 o                         
   1  13   7         16.35         17.46         1.95 o                         
   2  13   7          3.30          3.19         1.46 o                         
   3  13   7         69.56         65.73         2.75 o                         
   4  13   7          2.56          3.39         1.75 o                         
   5  13   7         61.34         71.13         3.08 o                         
  -5  14   7          3.03          7.63         2.45 o                         
  -4  14   7          2.63          2.46         1.32 o                         
  -3  14   7         17.56         14.18         1.82 o                         
  -2  14   7        151.78        137.58         3.75 o                         
  -1  14   7         12.46         13.53         2.57 o                         
   0  14   7        720.44        716.52         6.71 o                         
   1  14   7         76.15         66.88         2.34 o                         
   2  14   7        326.84        316.71         5.42 o                         
   3  14   7         26.14         28.41         2.27 o                         
   4  14   7         20.89         16.99         2.27 o                         
   5  14   7        227.82        235.29         4.76 o                         
  -5  15   7         52.62         45.08         4.18 o                         
  -4  15   7         69.66         72.71         2.60 o                         
  -3  15   7         18.03         20.08         1.92 o                         
  -2  15   7          5.54          2.95         1.45 o                         
  -1  15   7        448.27        406.08         5.39 o                         
   0  15   7       1117.28       1106.73         8.98 o                         
   1  15   7        289.57        281.37         5.49 o                         
   2  15   7          0.30          1.02         1.79 o                         
   3  15   7          0.39          1.28         1.83 o                         
   4  15   7        296.81        319.52         6.19 o                         
   5  15   7          2.10          2.91         1.65 o                         
  -5  16   7         33.82         46.33         3.31 o                         
  -4  16   7         39.09         41.27         2.53 o                         
  -3  16   7         31.52         29.56         2.15 o                         
  -2  16   7         37.70         35.80         2.21 o                         
  -1  16   7        304.08        286.80         4.35 o                         
   0  16   7        187.03        177.52         3.87 o                         
   1  16   7        366.56        389.12         6.33 o                         
   2  16   7        586.11        613.07         9.47 o                         
   3  16   7         77.00         82.51         3.68 o                         
   4  16   7         12.47         14.55         2.19 o                         
   5  16   7        246.02        257.35         7.08 o                         
  -5  17   7         12.92         13.22         2.19 o                         
  -4  17   7          4.87          5.87         2.00 o                         
  -3  17   7          0.06          0.47         1.53 o                         
  -2  17   7         26.30         23.21         1.99 o                         
  -1  17   7         25.88         23.67         1.82 o                         
   0  17   7         27.65         30.32         2.13 o                         
   1  17   7          3.87          3.29         1.65 o                         
   2  17   7          3.19          3.86         2.12 o                         
   3  17   7        305.85        317.47         8.33 o                         
   4  17   7        199.76        203.56         5.31 o                         
  -4  18   7          0.75          1.85         1.24 o                         
  -3  18   7          0.10          1.27         2.02 o                         
  -2  18   7         84.39         90.78         3.38 o                         
  -1  18   7        210.92        193.24         4.69 o                         
   0  18   7        191.65        189.12         4.31 o                         
   1  18   7        120.46        128.52         3.58 o                         
   2  18   7         34.83         31.59         2.73 o                         
   3  18   7        145.22        145.60         5.32 o                         
   4  18   7          3.82          5.03         1.91 o                         
  -4  19   7          0.35         -1.06         1.06 o                         
  -3  19   7         21.56         19.92         1.79 o                         
  -2  19   7          0.36          1.65         1.45 o                         
  -1  19   7          2.46          2.32         1.61 o                         
   0  19   7          4.00          3.90         1.71 o                         
   1  19   7          3.40          3.73         1.91 o                         
   2  19   7          2.60          1.95         1.89 o                         
   3  19   7        200.60        206.06         5.96 o                         
   4  19   7         39.93         45.98         2.44 o                         
  -4  20   7          6.71          9.87         1.16 o                         
  -3  20   7         57.54         50.69         2.27 o                         
  -2  20   7          0.51         -0.76         1.85 o                         
  -1  20   7         24.19         25.49         1.96 o                         
   0  20   7         21.25         19.04         2.17 o                         
   1  20   7        281.69        287.00         6.21 o                         
   2  20   7          0.09          0.13         1.63 o                         
   3  20   7          0.90          3.11         1.60 o                         
   4  20   7          2.16          0.31         3.67 o                         
  -4  21   7          4.16          2.21         1.92 o                         
  -3  21   7          6.09          7.03         1.31 o                         
  -2  21   7         99.01         90.09         3.36 o                         
  -1  21   7          6.68          3.24         1.83 o                         
   0  21   7          2.89          3.88         1.82 o                         
   1  21   7        344.04        351.06         9.70 o                         
   2  21   7         95.60         92.73         3.57 o                         
   3  21   7         46.17         34.40         2.88 o                         
  -3  22   7         62.89         62.94         2.44 o                         
  -2  22   7          2.47          3.02         1.36 o                         
  -1  22   7         96.99         89.75         3.80 o                         
   0  22   7          1.59          1.14         1.77 o                         
   1  22   7          0.12          2.21         1.99 o                         
   2  22   7        378.25        384.40         8.36 o                         
   3  22   7         36.27         34.72         1.78 o                         
  -3  23   7          3.97          5.32         1.89 o                         
  -2  23   7         12.15         10.71         1.81 o                         
  -1  23   7          1.28          1.12         1.36 o                         
   0  23   7         45.71         46.57         3.09 o                         
   1  23   7          0.43          0.62         1.65 o                         
   2  23   7        142.09        142.49         4.50 o                         
   3  23   7         18.50         10.97         1.34 o                         
  -2  24   7          0.36          0.16         1.36 o                         
  -1  24   7         12.52          2.70         1.35 o                         
   0  24   7          0.15         -0.61         1.99 o                         
   1  24   7         21.88         18.27         2.55 o                         
   2  24   7         26.41         28.13         2.47 o                         
  -2  25   7         47.35         52.46         3.03 o                         
  -1  25   7          0.89          1.31         1.40 o                         
   0  25   7          0.35          0.62         0.83 o                         
   1  25   7         47.37         48.35         2.81 o                         
   2  25   7          7.33          7.20         1.77 o                         
  -1  26   7         80.99         73.94         3.70 o                         
   0  26   7         11.81         12.72         1.94 o                         
   1  26   7          4.92          0.66         0.76 o                         
  -6   0   8         40.62         46.45         2.12 o                         
  -5   0   8        648.89        664.79         9.67 o                         
  -4   0   8       1132.64       1119.99        11.90 o                         
  -3   0   8          2.27          4.58         1.49 o                         
  -2   0   8       1058.37        947.28        33.35 o                         
  -1   0   8          4.52          6.92         5.02 o                         
   0   0   8         28.59         41.11         4.59 o                         
   1   0   8        149.86        152.18         8.02 o                         
   2   0   8        780.48        715.40        27.86 o                         
   3   0   8        964.29        987.35        57.37 o                         
   4   0   8        140.65        147.87         5.96 o                         
   5   0   8          8.98          8.52         2.37 o                         
  -6   1   8         69.31         72.97         2.04 o                         
  -5   1   8        353.54        355.67         5.08 o                         
  -4   1   8          1.34          3.84         1.02 o                         
  -3   1   8          1.70          1.45         1.55 o                         
  -2   1   8         78.91         83.25         6.06 o                         
  -1   1   8        199.77        227.69         6.56 o                         
   0   1   8        129.95        157.81         5.38 o                         
   1   1   8        200.28        210.94         6.08 o                         
   2   1   8        115.01        112.64         4.00 o                         
   3   1   8        124.74        125.58         5.34 o                         
   4   1   8          8.49          3.63         2.88 o                         
   5   1   8          0.74          0.06         1.45 o                         
  -6   2   8         29.60         31.19         1.47 o                         
  -5   2   8          8.31          7.01         1.44 o                         
  -4   2   8          8.47          7.25         1.20 o                         
  -3   2   8        279.25        269.95         5.69 o                         
  -2   2   8        169.05        170.73         8.43 o                         
  -1   2   8         16.84         19.65         2.59 o                         
   0   2   8          1.89         -0.12         1.59 o                         
   1   2   8         84.78         83.91         4.11 o                         
   2   2   8         13.90         11.31         1.83 o                         
   3   2   8        765.83        762.83        11.43 o                         
   4   2   8         20.25         19.09         2.58 o                         
   5   2   8         15.21         14.24         1.77 o                         
  -6   3   8          1.93          0.71         0.89 o                         
  -5   3   8          0.43          0.87         1.78 o                         
  -4   3   8         90.86         88.38         2.59 o                         
  -3   3   8        240.63        225.30         5.17 o                         
  -2   3   8         20.49         19.44         2.80 o                         
  -1   3   8        130.30        130.41         5.05 o                         
   0   3   8        130.77        109.82         4.36 o                         
   1   3   8        104.80        119.21         5.11 o                         
   2   3   8         97.30        101.38         3.68 o                         
   3   3   8        349.55        324.23         6.53 o                         
   4   3   8        192.35        197.26         6.12 o                         
   5   3   8        159.99        161.53         3.78 o                         
  -6   4   8          2.35          2.83         0.81 o                         
  -5   4   8         21.64         24.27         1.76 o                         
  -4   4   8         65.15         58.72         2.13 o                         
  -3   4   8         52.22         53.17         2.55 o                         
  -2   4   8        202.28        190.06         4.87 o                         
  -1   4   8        118.15        110.33         4.78 o                         
   0   4   8        287.17        275.84         6.57 o                         
   1   4   8          8.10          5.43         2.00 o                         
   2   4   8        583.43        581.21         7.43 o                         
   3   4   8         47.44         56.64         2.85 o                         
   4   4   8         53.66         58.34         4.27 o                         
   5   4   8        111.32        118.46         3.25 o                         
  -6   5   8          1.03          1.68         0.95 o                         
  -5   5   8          2.99          2.51         1.01 o                         
  -4   5   8        112.38        111.98         2.70 o                         
  -3   5   8        109.98        108.82         3.13 o                         
  -2   5   8        329.59        324.75         5.89 o                         
  -1   5   8         71.17         57.96         4.16 o                         
   0   5   8        308.63        307.33         7.67 o                         
   1   5   8        183.87        198.32         6.95 o                         
   2   5   8         78.18         85.21         2.79 o                         
   3   5   8        967.29        947.95        10.05 o                         
   4   5   8         13.57         11.97         2.24 o                         
   5   5   8          0.07          1.03         1.27 o                         
  -6   6   8          4.14          5.51         1.33 o                         
  -5   6   8         86.77         88.61         2.71 o                         
  -4   6   8         52.22         48.74         2.00 o                         
  -3   6   8        557.70        547.38         6.41 o                         
  -2   6   8         23.96         25.27         1.82 o                         
  -1   6   8         79.07         82.64         4.57 o                         
   0   6   8        401.96        381.42         8.60 o                         
   1   6   8        715.38        697.59        11.58 o                         
   2   6   8        735.06        748.77         8.27 o                         
   3   6   8         89.21         94.34         3.56 o                         
   4   6   8         55.95         66.66         3.05 o                         
   5   6   8         34.56         36.07         2.03 o                         
  -5   7   8          0.68         -0.79         1.19 o                         
  -4   7   8        609.58        612.23         5.95 o                         
  -3   7   8        183.41        194.69         4.58 o                         
  -2   7   8         34.33         31.81         2.02 o                         
  -1   7   8         15.35         15.21         2.73 o                         
   0   7   8        214.47        229.69         6.76 o                         
   1   7   8        260.46        258.09         7.21 o                         
   2   7   8         27.18         31.13         1.73 o                         
   3   7   8         84.47         77.65         3.50 o                         
   4   7   8         75.93         81.11         3.31 o                         
   5   7   8         37.19         33.87         1.63 o                         
  -5   8   8         46.08         42.51         2.09 o                         
  -4   8   8          0.00          0.59         1.26 o                         
  -3   8   8        201.84        198.97         4.29 o                         
  -2   8   8        256.28        247.46         4.64 o                         
  -1   8   8        415.68        441.20         6.04 o                         
   0   8   8        165.77        149.18         6.87 o                         
   1   8   8        849.82        826.05         7.33 o                         
   2   8   8        345.90        367.90         4.75 o                         
   3   8   8        208.56        214.77         5.22 o                         
   4   8   8          0.10          1.80         1.60 o                         
   5   8   8          0.10         -0.20         0.94 o                         
  -5   9   8         32.44         31.82         1.64 o                         
  -4   9   8         21.61         22.35         1.64 o                         
  -3   9   8          6.49          9.56         1.92 o                         
  -2   9   8         43.36         30.26         1.83 o                         
  -1   9   8         12.95         12.65         1.60 o                         
   0   9   8        240.35        239.63         5.34 o                         
   1   9   8         20.13         20.87         1.55 o                         
   2   9   8          6.32          5.74         1.61 o                         
   3   9   8        121.13        119.05         3.76 o                         
   4   9   8        111.26        117.82         3.42 o                         
   5   9   8         13.04         16.50         1.24 o                         
  -5  10   8         15.75         16.16         1.35 o                         
  -4  10   8          0.70          1.15         1.22 o                         
  -3  10   8        654.69        678.71         9.07 o                         
  -2  10   8        397.52        380.16         5.59 o                         
  -1  10   8         52.27         48.99         2.30 o                         
   0  10   8       1193.46       1240.07         9.41 o                         
   1  10   8          0.27         -0.83         1.21 o                         
   2  10   8         82.91         75.34         2.68 o                         
   3  10   8         64.21         73.98         2.65 o                         
   4  10   8          6.55          6.23         1.51 o                         
   5  10   8          0.62          1.89         1.72 o                         
  -5  11   8          4.13          5.20         0.97 o                         
  -4  11   8         39.01         40.27         1.87 o                         
  -3  11   8        108.71        104.17         3.11 o                         
  -2  11   8         12.25         10.64         1.48 o                         
  -1  11   8        954.97        998.43         8.92 o                         
   0  11   8        806.39        798.86         6.99 o                         
   1  11   8         41.24         48.48         2.15 o                         
   2  11   8         35.18         29.80         2.07 o                         
   3  11   8        721.76        723.98         7.76 o                         
   4  11   8          5.84          5.57         1.33 o                         
   5  11   8          6.90          9.33         1.27 o                         
  -5  12   8          4.51          2.01         1.19 o                         
  -4  12   8          4.56          3.61         0.97 o                         
  -3  12   8         65.23         59.03         2.70 o                         
  -2  12   8          7.48          8.71         1.44 o                         
  -1  12   8         52.76         64.99         2.76 o                         
   0  12   8         25.15         33.69         1.82 o                         
   1  12   8        179.70        180.82         4.06 o                         
   2  12   8        338.29        335.72         5.24 o                         
   3  12   8         16.57         17.40         1.88 o                         
   4  12   8         13.25         13.33         1.81 o                         
   5  12   8         34.96         33.22         1.73 o                         
  -5  13   8          4.73          5.40         0.88 o                         
  -4  13   8        111.22        115.70         2.70 o                         
  -3  13   8         12.12         12.29         1.70 o                         
  -2  13   8         62.03         59.66         2.73 o                         
  -1  13   8          7.65          8.54         1.50 o                         
   0  13   8          8.06          8.74         1.53 o                         
   1  13   8         88.64         85.79         3.07 o                         
   2  13   8          9.61         12.08         1.77 o                         
   3  13   8        414.84        405.76         6.78 o                         
   4  13   8        124.80        126.83         3.17 o                         
   5  13   8         19.74         15.80         1.59 o                         
  -5  14   8          0.01         -2.03         2.03 o                         
  -4  14   8        126.05        126.80         2.79 o                         
  -3  14   8        280.65        272.64         5.10 o                         
  -2  14   8        304.43        309.72         5.25 o                         
  -1  14   8        165.15        167.03         3.67 o                         
   0  14   8         29.54         23.70         1.79 o                         
   1  14   8       1050.08       1120.57        11.56 o                         
   2  14   8        934.58        961.36         9.77 o                         
   3  14   8        477.95        456.76         6.31 o                         
   4  14   8         45.01         48.53         2.51 o                         
   5  14   8         64.74         79.49         2.99 o                         
  -5  15   8          6.94          4.88         1.79 o                         
  -4  15   8         65.96         70.94         3.10 o                         
  -3  15   8         23.07         28.71         2.04 o                         
  -2  15   8         10.37          7.20         1.56 o                         
  -1  15   8         16.77         11.63         1.41 o                         
   0  15   8        462.47        468.03         5.85 o                         
   1  15   8        377.75        375.89         5.85 o                         
   2  15   8         23.56         25.94         3.07 o                         
   3  15   8        129.32        122.06         4.66 o                         
   4  15   8        138.68        132.37         4.36 o                         
  -4  16   8        209.00        207.36         5.23 o                         
  -3  16   8        250.15        257.47         4.27 o                         
  -2  16   8        243.59        247.73         4.62 o                         
  -1  16   8         73.60         83.27         2.47 o                         
   0  16   8        140.57        135.49         3.30 o                         
   1  16   8         10.72          9.19         1.48 o                         
   2  16   8        178.97        177.07         5.74 o                         
   3  16   8        175.15        182.61         6.26 o                         
   4  16   8          3.03          2.17         1.49 o                         
  -4  17   8          9.57         13.97         1.91 o                         
  -3  17   8          5.27          6.21         1.48 o                         
  -2  17   8          5.97          2.36         1.43 o                         
  -1  17   8        170.98        176.95         3.33 o                         
   0  17   8         51.97         40.46         2.02 o                         
   1  17   8          0.06          1.69         1.38 o                         
   2  17   8        127.89        129.47         5.05 o                         
   3  17   8         11.38         11.94         2.36 o                         
   4  17   8          4.70          7.94         1.29 o                         
  -4  18   8         17.87         18.84         1.43 o                         
  -3  18   8         40.25         40.34         2.00 o                         
  -2  18   8          0.26          3.90         1.53 o                         
  -1  18   8        184.81        187.64         3.68 o                         
   0  18   8          8.95          8.90         1.62 o                         
   1  18   8        319.77        303.45         5.07 o                         
   2  18   8          4.64          3.91         0.92 o                         
   3  18   8        152.85        157.87         6.53 o                         
   4  18   8         31.19         32.69         1.84 o                         
  -4  19   8         21.29         18.88         1.43 o                         
  -3  19   8         59.26         59.35         2.05 o                         
  -2  19   8         29.02         34.67         2.10 o                         
  -1  19   8          1.78          2.28         1.60 o                         
   0  19   8         10.42          4.71         1.48 o                         
   1  19   8        128.50        125.79         3.23 o                         
   2  19   8          6.56          6.76         1.19 o                         
   3  19   8          1.95          0.57         1.08 o                         
   4  19   8          2.04          0.92         1.03 o                         
  -3  20   8         37.97         38.02         1.78 o                         
  -2  20   8         10.84          6.39         1.69 o                         
  -1  20   8        280.29        296.42         5.68 o                         
   0  20   8         16.19         12.93         1.66 o                         
   1  20   8         97.00         89.69         3.14 o                         
   2  20   8        119.98        134.09         3.80 o                         
   3  20   8          3.97          3.34         1.00 o                         
  -3  21   8        100.48        103.80         3.45 o                         
  -2  21   8          7.14         12.89         1.52 o                         
  -1  21   8          9.42         11.71         1.79 o                         
   0  21   8         23.45         17.34         2.00 o                         
   1  21   8         52.58         66.35         2.80 o                         
   2  21   8         17.55         18.63         1.71 o                         
   3  21   8         77.45         77.01         3.62 o                         
  -3  22   8          8.07         12.19         2.44 o                         
  -2  22   8          7.95          9.66         1.21 o                         
  -1  22   8         60.48         60.98         2.83 o                         
   0  22   8          0.19          0.91         1.43 o                         
   1  22   8         91.60         86.07         2.92 o                         
   2  22   8         20.98         25.89         1.99 o                         
   3  22   8         63.15         51.91         3.47 o                         
  -2  23   8        133.39        148.31         5.17 o                         
  -1  23   8          1.34          0.96         1.32 o                         
   0  23   8          7.64          4.88         1.35 o                         
   1  23   8         15.14         14.49         1.85 o                         
   2  23   8         54.43         57.15         4.33 o                         
  -2  24   8         28.28         31.27         2.40 o                         
  -1  24   8         11.02          9.97         1.21 o                         
   0  24   8         16.50         16.45         1.76 o                         
   1  24   8         21.42         24.65         2.31 o                         
   2  24   8         13.11         14.67         1.71 o                         
  -1  25   8        102.19        102.52         5.51 o                         
   0  25   8          0.68         -0.13         2.25 o                         
   1  25   8          4.87          6.93         2.29 o                         
  -5   1   9          6.24          4.42         1.23 o                         
  -4   1   9        367.09        384.87         4.24 o                         
  -3   1   9         17.57         17.97         1.77 o                         
  -2   1   9        764.78        756.97        11.78 o                         
  -1   1   9          1.41          4.36         2.56 o                         
   0   1   9         13.27         15.42         2.35 o                         
   1   1   9         56.21         62.67         3.09 o                         
   2   1   9         30.62         31.75         2.17 o                         
   3   1   9          4.08          8.19         2.15 o                         
   4   1   9          4.98          4.87         1.92 o                         
   5   1   9         10.36         10.12         1.38 o                         
  -5   2   9          5.35          7.01         1.52 o                         
  -4   2   9         67.84         66.31         2.05 o                         
  -3   2   9         67.93         78.43         3.13 o                         
  -2   2   9        187.88        190.05         7.15 o                         
  -1   2   9          0.97          3.04         1.54 o                         
   0   2   9        359.43        370.83         8.22 o                         
   1   2   9          3.22          0.74         1.75 o                         
   2   2   9        112.10        103.47         3.26 o                         
   3   2   9         19.13         11.35         3.29 o                         
   4   2   9        315.81        312.68         7.58 o                         
   5   2   9        209.16        204.15         3.48 o                         
  -5   3   9          4.99          2.72         1.38 o                         
  -4   3   9         55.63         55.35         1.89 o                         
  -3   3   9         11.36         11.92         1.79 o                         
  -2   3   9        269.83        294.84         5.58 o                         
  -1   3   9        232.44        225.83         4.43 o                         
   0   3   9        132.68        128.63         3.76 o                         
   1   3   9        697.43        727.41         7.32 o                         
   2   3   9         26.39         30.21         2.19 o                         
   3   3   9          6.18          3.46         2.08 o                         
   4   3   9          7.99          7.03         1.93 o                         
   5   3   9          0.00          0.73         1.02 o                         
  -5   4   9        112.42        114.56         2.80 o                         
  -4   4   9         46.87         48.79         1.84 o                         
  -3   4   9        115.87        109.98         3.45 o                         
  -2   4   9         14.81         16.78         1.83 o                         
  -1   4   9        349.80        329.58         5.37 o                         
   0   4   9          1.33          1.24         1.46 o                         
   1   4   9        139.65        150.40         3.51 o                         
   2   4   9        670.77        666.42         7.13 o                         
   3   4   9         96.63        105.20         3.82 o                         
   4   4   9          0.03         -0.41         1.66 o                         
   5   4   9          4.20          4.82         1.02 o                         
  -5   5   9        377.36        395.56         4.34 o                         
  -4   5   9         65.41         67.37         2.07 o                         
  -3   5   9        407.38        424.15         5.96 o                         
  -2   5   9        123.18        135.62         4.28 o                         
  -1   5   9        879.85        861.06         8.26 o                         
   0   5   9         50.67         51.91         2.36 o                         
   1   5   9        344.48        347.53         4.77 o                         
   2   5   9        289.82        266.18         4.63 o                         
   3   5   9        132.52        132.02         3.89 o                         
   4   5   9         43.92         44.40         2.36 o                         
   5   5   9          0.00         -0.42         0.95 o                         
  -5   6   9         14.85         17.79         1.20 o                         
  -4   6   9         10.30         13.28         1.21 o                         
  -3   6   9        255.02        245.96         4.10 o                         
  -2   6   9        425.31        438.66         7.77 o                         
  -1   6   9        366.65        378.07         5.83 o                         
   0   6   9        196.28        206.99         4.18 o                         
   1   6   9         77.82         81.83         2.56 o                         
   2   6   9         70.57         75.11         2.69 o                         
   3   6   9        420.52        408.89         5.99 o                         
   4   6   9          0.18         -1.02         1.32 o                         
   5   6   9          3.04          2.61         0.95 o                         
  -5   7   9          6.40          3.18         1.02 o                         
  -4   7   9          0.88         -0.03         1.06 o                         
  -3   7   9         80.48         82.59         3.23 o                         
  -2   7   9          9.91         11.60         2.01 o                         
  -1   7   9         36.50         40.69         2.58 o                         
   0   7   9         91.69         97.01         3.19 o                         
   1   7   9         21.32         20.51         1.60 o                         
   2   7   9        697.85        676.86         8.67 o                         
   3   7   9          0.01          3.11         1.46 o                         
   4   7   9         60.82         60.66         2.54 o                         
   5   7   9         64.62         67.08         1.89 o                         
  -5   8   9         44.36         47.38         2.09 o                         
  -4   8   9          3.85          3.54         1.18 o                         
  -3   8   9         70.05         62.98         2.53 o                         
  -2   8   9        132.98        131.33         3.90 o                         
  -1   8   9        344.63        354.46         6.40 o                         
   0   8   9         21.30         25.85         1.69 o                         
   1   8   9        698.30        691.07         7.09 o                         
   2   8   9         97.17        103.16         3.33 o                         
   3   8   9        633.49        617.80         7.16 o                         
   4   8   9         90.15         92.36         2.88 o                         
   5   8   9         57.81         61.21         2.05 o                         
  -5   9   9         16.73         17.89         1.23 o                         
  -4   9   9         23.49         20.62         1.37 o                         
  -3   9   9        110.76        114.98         3.16 o                         
  -2   9   9         76.31         69.30         3.06 o                         
  -1   9   9         36.07         25.50         2.04 o                         
   0   9   9        438.64        414.41         5.47 o                         
   1   9   9         11.21         18.78         2.10 o                         
   2   9   9       1532.46       1497.52        13.46 o                         
   3   9   9          0.54          0.59         1.62 o                         
   4   9   9          4.73          4.33         1.30 o                         
   5   9   9         21.70         20.97         1.48 o                         
  -5  10   9          1.76         -0.09         0.62 o                         
  -4  10   9         36.78         34.18         1.64 o                         
  -3  10   9          0.48         -0.68         1.27 o                         
  -2  10   9        236.33        224.79         4.93 o                         
  -1  10   9         53.95         49.11         2.49 o                         
   0  10   9        162.04        155.23         3.63 o                         
   1  10   9        448.79        430.51         6.32 o                         
   2  10   9         23.97         25.08         1.86 o                         
   3  10   9          1.04          0.93         1.47 o                         
   4  10   9          0.43          1.12         1.17 o                         
   5  10   9         10.99         10.57         1.34 o                         
  -5  11   9         31.50         31.44         2.04 o                         
  -4  11   9        243.30        239.64         3.35 o                         
  -3  11   9         85.58         90.61         3.00 o                         
  -2  11   9        635.87        626.09         8.43 o                         
  -1  11   9          8.70          8.64         1.73 o                         
   0  11   9       1625.81       1596.89        20.09 o                         
   1  11   9         12.50          9.70         1.70 o                         
   2  11   9         14.97         15.41         1.69 o                         
   3  11   9         51.80         54.08         2.40 o                         
   4  11   9         90.18         79.33         2.61 o                         
   5  11   9          0.04         -1.45         1.45 o                         
  -4  12   9          0.04         -0.07         0.96 o                         
  -3  12   9         53.24         52.60         2.39 o                         
  -2  12   9         15.50         17.43         2.20 o                         
  -1  12   9        234.32        214.07         4.52 o                         
   0  12   9         13.35         18.98         1.74 o                         
   1  12   9         41.33         45.00         2.41 o                         
   2  12   9        263.41        259.48         4.85 o                         
   3  12   9        160.57        161.59         3.85 o                         
   4  12   9          7.80          9.89         1.30 o                         
  -4  13   9          2.69          4.59         1.16 o                         
  -3  13   9          1.72          3.85         1.62 o                         
  -2  13   9         79.42         80.69         3.39 o                         
  -1  13   9          1.55          0.76         1.34 o                         
   0  13   9         86.27         84.33         2.74 o                         
   1  13   9         55.04         51.18         2.98 o                         
   2  13   9         64.65         63.15         2.89 o                         
   3  13   9          0.67          1.86         1.30 o                         
   4  13   9         66.33         50.21         2.79 o                         
  -4  14   9         27.61         25.74         1.49 o                         
  -3  14   9         11.63         13.48         1.63 o                         
  -2  14   9          0.00         -0.50         1.65 o                         
  -1  14   9          0.46          1.56         1.34 o                         
   0  14   9        310.70        290.83         4.65 o                         
   1  14   9        219.42        227.99         5.25 o                         
   2  14   9        200.16        199.24         5.27 o                         
   3  14   9         58.26         53.46         2.81 o                         
   4  14   9         24.07         23.88         2.77 o                         
  -4  15   9         34.38         37.22         2.42 o                         
  -3  15   9         20.58         20.68         1.62 o                         
  -2  15   9        178.30        169.38         3.71 o                         
  -1  15   9        409.98        394.53         5.16 o                         
   0  15   9        225.51        223.73         4.26 o                         
   1  15   9         55.04         55.15         2.52 o                         
   2  15   9         28.47         30.72         2.36 o                         
   3  15   9         35.99         36.34         3.14 o                         
   4  15   9         14.10         17.43         2.22 o                         
  -4  16   9          5.86          8.58         1.46 o                         
  -3  16   9         34.50         47.14         1.90 o                         
  -2  16   9        104.16         99.94         2.92 o                         
  -1  16   9          2.04          1.49         1.31 o                         
   0  16   9        204.89        208.38         4.32 o                         
   1  16   9        425.30        422.48         5.53 o                         
   2  16   9         34.68         33.13         2.02 o                         
   3  16   9         15.31          8.88         2.21 o                         
   4  16   9         59.15         51.97         2.18 o                         
  -4  17   9         16.98         15.39         1.73 o                         
  -3  17   9         23.27         18.34         1.48 o                         
  -2  17   9         44.42         42.15         2.04 o                         
  -1  17   9          0.05          1.11         1.24 o                         
   0  17   9         42.20         40.80         2.04 o                         
   1  17   9         28.23         29.37         1.88 o                         
   2  17   9         44.65         45.40         2.25 o                         
   3  17   9         17.91         19.97         1.91 o                         
   4  17   9         48.74         42.26         2.83 o                         
  -3  18   9         35.41         28.76         1.29 o                         
  -2  18   9          0.56          1.98         1.26 o                         
  -1  18   9         74.04         72.63         2.46 o                         
   0  18   9          0.78          0.09         1.15 o                         
   1  18   9        347.36        340.89         6.01 o                         
   2  18   9         38.99         35.00         1.94 o                         
   3  18   9         11.71         10.56         1.37 o                         
  -3  19   9         27.39         34.80         1.47 o                         
  -2  19   9        114.58        120.87         3.42 o                         
  -1  19   9         42.95         44.30         2.52 o                         
   0  19   9          6.32         10.41         1.23 o                         
   1  19   9          9.92          8.49         1.14 o                         
   2  19   9         57.94         52.85         2.10 o                         
   3  19   9         62.00         54.29         3.38 o                         
  -3  20   9        295.91        315.70        15.81 o                         
  -2  20   9         57.98         53.89         2.56 o                         
  -1  20   9          1.54          3.20         1.34 o                         
   0  20   9        330.88        345.18         5.23 o                         
   1  20   9          1.17          2.70         1.23 o                         
   2  20   9         96.10         96.90         3.10 o                         
   3  20   9         36.13         31.15         2.64 o                         
  -3  21   9         51.12         44.81         2.88 o                         
  -2  21   9        136.76        147.45         4.22 o                         
  -1  21   9         38.17         36.11         2.03 o                         
   0  21   9         42.14         41.99         2.51 o                         
   1  21   9         55.66         57.90         2.54 o                         
   2  21   9         45.80         41.75         2.48 o                         
  -2  22   9          4.87          4.52         0.97 o                         
  -1  22   9        175.39        167.51         3.66 o                         
   0  22   9         26.11         30.84         2.00 o                         
   1  22   9        116.90        118.34         2.71 o                         
   2  22   9         26.14         28.03         3.32 o                         
  -2  23   9         16.45         11.90         2.09 o                         
  -1  23   9          1.24          1.01         4.97 o                         
   0  23   9         16.60         10.63         1.79 o                         
   1  23   9         64.67         64.23         2.97 o                         
  -1  24   9         33.31         30.56         2.90 o                         
   0  24   9          0.44         -1.34         1.34 o                         
  -5   0  10        200.92        217.12         6.06 o                         
  -4   0  10        719.36        740.12         8.08 o                         
  -3   0  10        655.95        660.77        10.45 o                         
  -2   0  10        864.95        841.26        12.08 o                         
  -1   0  10         71.76         67.70         3.92 o                         
   0   0  10          2.73          8.34         1.78 o                         
   1   0  10        898.92        893.51        15.83 o                         
   2   0  10         95.28        116.60         6.50 o                         
   3   0  10        219.85        224.64         7.49 o                         
   4   0  10        181.79        172.19         4.88 o                         
   5   0  10         63.41         66.48         2.40 o                         
  -5   1  10          4.24          6.28         1.53 o                         
  -4   1  10        113.00        113.13         2.39 o                         
  -3   1  10         20.42         19.33         1.62 o                         
  -2   1  10        213.01        210.49         5.06 o                         
  -1   1  10        527.31        513.69         6.20 o                         
   0   1  10        107.39        105.61         2.59 o                         
   1   1  10          1.35          0.94         1.52 o                         
   2   1  10        940.59        932.34        10.50 o                         
   3   1  10          1.98         -0.08         1.63 o                         
   4   1  10         78.45         76.96         2.45 o                         
   5   1  10         50.91         55.62         1.56 o                         
  -5   2  10        161.52        167.45         3.16 o                         
  -4   2  10        100.09        100.47         2.23 o                         
  -3   2  10         37.68         31.96         2.32 o                         
  -2   2  10         37.28         30.83         2.67 o                         
  -1   2  10         23.97         21.47         1.82 o                         
   0   2  10        210.53        205.49         3.64 o                         
   1   2  10        496.38        497.03         6.19 o                         
   2   2  10        113.81        131.38         3.92 o                         
   3   2  10         36.96         38.92         2.45 o                         
   4   2  10         15.47         12.27         1.38 o                         
   5   2  10          9.10          7.35         0.93 o                         
  -5   3  10         26.57         23.89         1.47 o                         
  -4   3  10         26.74         25.89         1.30 o                         
  -3   3  10        126.80        129.17         3.59 o                         
  -2   3  10         21.09         17.82         2.56 o                         
  -1   3  10         17.27         16.52         2.11 o                         
   0   3  10         62.09         57.59         2.48 o                         
   1   3  10         52.03         52.13         2.40 o                         
   2   3  10        128.39        123.07         3.48 o                         
   3   3  10         89.94         91.92         3.36 o                         
   4   3  10         98.02         96.27         2.96 o                         
   5   3  10         16.62         14.14         0.98 o                         
  -5   4  10          8.57         13.47         1.28 o                         
  -4   4  10         21.19         18.17         1.26 o                         
  -3   4  10        610.87        619.77         6.03 o                         
  -2   4  10        263.89        260.56         7.21 o                         
  -1   4  10        244.08        247.31         5.67 o                         
   0   4  10         10.72          8.90         1.61 o                         
   1   4  10        343.47        332.97         5.88 o                         
   2   4  10        248.35        226.08         4.54 o                         
   3   4  10         19.87         15.79         1.54 o                         
   4   4  10         40.62         38.66         1.92 o                         
   5   4  10          2.26          3.16         0.79 o                         
  -5   5  10         77.22         67.29         2.32 o                         
  -4   5  10         58.41         67.65         1.94 o                         
  -3   5  10         31.11         31.67         1.80 o                         
  -2   5  10          4.49          7.35         2.01 o                         
  -1   5  10         49.97         51.66         3.12 o                         
   0   5  10        395.56        409.21         6.05 o                         
   1   5  10        277.47        297.64         5.21 o                         
   2   5  10          3.96          7.09         1.52 o                         
   3   5  10        260.71        246.84         4.00 o                         
   4   5  10          0.42          0.16         1.19 o                         
   5   5  10         25.60         25.67         1.23 o                         
  -5   6  10          4.74          1.54         1.03 o                         
  -4   6  10         81.39         84.16         2.16 o                         
  -3   6  10        167.59        173.92         4.78 o                         
  -2   6  10        626.26        640.53         9.79 o                         
  -1   6  10        278.06        274.96         5.99 o                         
   0   6  10          5.36          6.37         1.72 o                         
   1   6  10          0.62          0.52         1.43 o                         
   2   6  10         96.08         80.25         2.76 o                         
   3   6  10          1.38          1.62         1.20 o                         
   4   6  10          5.68          4.33         1.21 o                         
   5   6  10          3.14          3.88         1.26 o                         
  -5   7  10         10.41          5.69         1.85 o                         
  -4   7  10          0.30          2.50         0.96 o                         
  -3   7  10         95.04         92.90         3.50 o                         
  -2   7  10        220.06        228.10         5.29 o                         
  -1   7  10         87.26         65.01         3.36 o                         
   0   7  10        634.61        632.79         8.09 o                         
   1   7  10        302.41        302.30         4.95 o                         
   2   7  10         43.06         50.61         2.52 o                         
   3   7  10         97.01         92.04         2.89 o                         
   4   7  10          3.87          4.18         1.11 o                         
  -5   8  10         53.12         54.31         3.13 o                         
  -4   8  10          3.25          3.22         1.17 o                         
  -3   8  10          0.20         -0.08         1.68 o                         
  -2   8  10          0.49          0.70         1.94 o                         
  -1   8  10         20.24         14.02         2.14 o                         
   0   8  10          6.08          4.05         1.53 o                         
   1   8  10         21.21         21.50         2.00 o                         
   2   8  10        160.63        154.37         3.82 o                         
   3   8  10          7.95          5.92         1.91 o                         
   4   8  10         11.92         12.64         1.24 o                         
  -4   9  10         47.69         52.22         2.00 o                         
  -3   9  10          0.82          2.19         1.50 o                         
  -2   9  10         29.24         28.33         2.41 o                         
  -1   9  10         31.09         28.38         2.35 o                         
   0   9  10          8.84          9.13         1.80 o                         
   1   9  10         59.73         55.65         2.74 o                         
   2   9  10         37.65         34.66         2.20 o                         
   3   9  10         60.46         55.54         2.26 o                         
   4   9  10         63.78         71.15         2.18 o                         
  -4  10  10         59.22         54.16         2.11 o                         
  -3  10  10        211.65        206.87         4.46 o                         
  -2  10  10        174.23        175.98         4.55 o                         
  -1  10  10        193.44        184.84         4.83 o                         
   0  10  10          3.98          6.11         1.73 o                         
   1  10  10        142.59        147.98         3.80 o                         
   2  10  10         59.81         60.56         2.75 o                         
   3  10  10         31.47         30.10         2.17 o                         
   4  10  10          0.10         -0.40         0.55 o                         
  -4  11  10         43.01         41.43         1.76 o                         
  -3  11  10        113.78        106.45         3.26 o                         
  -2  11  10         32.79         32.50         2.41 o                         
  -1  11  10          6.08         12.09         1.86 o                         
   0  11  10          0.47          0.46         1.70 o                         
   1  11  10         31.42         24.75         2.03 o                         
   2  11  10         64.52         58.23         2.53 o                         
   3  11  10          0.40          0.61         1.58 o                         
   4  11  10          0.82          0.56         1.08 o                         
  -4  12  10         46.20         57.88         2.24 o                         
  -3  12  10         24.39         20.05         1.75 o                         
  -2  12  10          0.38         -1.54         1.68 o                         
  -1  12  10        125.80        121.40         3.17 o                         
   0  12  10         20.60         22.08         2.08 o                         
   1  12  10          1.20          1.37         1.60 o                         
   2  12  10         33.98         35.56         2.17 o                         
   3  12  10          0.53          1.53         1.63 o                         
   4  12  10          0.30          0.20         1.39 o                         
  -4  13  10        296.25        327.99         4.24 o                         
  -3  13  10         29.15         24.53         2.04 o                         
  -2  13  10          7.74          5.54         1.66 o                         
  -1  13  10          0.35          1.35         1.25 o                         
   0  13  10         46.89         34.97         2.35 o                         
   1  13  10        246.67        251.00         5.49 o                         
   2  13  10        295.33        277.39         5.82 o                         
   3  13  10        189.01        167.09         6.28 o                         
   4  13  10         94.92         93.62         2.94 o                         
  -4  14  10         32.40         36.30         2.55 o                         
  -3  14  10        159.66        175.85         3.58 o                         
  -2  14  10         76.74         79.32         2.90 o                         
  -1  14  10          8.56          7.25         1.45 o                         
   0  14  10         57.19         61.28         2.43 o                         
   1  14  10        117.50        117.01         3.56 o                         
   2  14  10         10.35          9.36         1.67 o                         
   3  14  10         67.36         63.76         3.00 o                         
   4  14  10         51.83         51.85         2.64 o                         
  -4  15  10         64.36         76.86         4.46 o                         
  -3  15  10         41.15         38.71         1.80 o                         
  -2  15  10          0.56          0.81         1.24 o                         
  -1  15  10         82.89         84.32         2.63 o                         
   0  15  10        106.26        113.62         2.78 o                         
   1  15  10          8.37          8.62         1.88 o                         
   2  15  10        207.42        191.90         3.85 o                         
   3  15  10         42.81         41.06         2.21 o                         
  -3  16  10         57.13         54.33         1.50 o                         
  -2  16  10         19.16         19.61         1.60 o                         
  -1  16  10          4.64          2.54         1.10 o                         
   0  16  10         23.73         17.26         1.41 o                         
   1  16  10        191.00        188.27         4.33 o                         
   2  16  10         11.00          9.03         1.31 o                         
   3  16  10         64.54         63.89         2.43 o                         
  -3  17  10         11.26         12.12         1.34 o                         
  -2  17  10          2.57          2.48         0.91 o                         
  -1  17  10         35.25         32.61         1.86 o                         
   0  17  10        100.71        104.38         2.59 o                         
   1  17  10         61.11         59.68         2.26 o                         
   2  17  10         12.34         15.36         1.85 o                         
   3  17  10         11.68          9.41         2.25 o                         
  -3  18  10        163.87        172.28         3.25 o                         
  -2  18  10          7.21          6.85         1.17 o                         
  -1  18  10         74.31         75.89         2.62 o                         
   0  18  10         13.90         15.98         1.68 o                         
   1  18  10        254.95        251.98         4.30 o                         
   2  18  10         11.33          8.51         1.15 o                         
   3  18  10          0.70          0.96         1.19 o                         
  -3  19  10          0.47          2.66         1.70 o                         
  -2  19  10          9.57         10.74         1.51 o                         
  -1  19  10          7.94          6.31         1.49 o                         
   0  19  10        213.64        204.20         3.77 o                         
   1  19  10        181.80        171.19         3.30 o                         
   2  19  10          0.23         -1.20         1.20 o                         
  -2  20  10         92.84        102.38         2.76 o                         
  -1  20  10          1.78          1.27         1.08 o                         
   0  20  10         85.97         83.46         2.81 o                         
   1  20  10         72.98         69.87         2.49 o                         
   2  20  10          0.20         -0.77         1.62 o                         
  -2  21  10         84.91         83.92         4.29 o                         
  -1  21  10         27.78         27.97         2.36 o                         
   0  21  10         62.34         61.66         2.73 o                         
   1  21  10        244.97        249.66         4.64 o                         
  -1  22  10         24.59         31.38         1.99 o                         
   0  22  10         61.53         55.85         2.61 o                         
   1  22  10          7.27          8.38         1.94 o                         
  -4   1  11          2.15          0.33         0.88 o                         
  -3   1  11          0.09         -1.71         1.71 o                         
  -2   1  11        259.52        248.44         4.90 o                         
  -1   1  11        566.86        544.29         7.34 o                         
   0   1  11          6.96          3.98         1.32 o                         
   1   1  11         68.62         56.63         2.26 o                         
   2   1  11         17.97          9.57         1.67 o                         
   3   1  11         14.82         13.17         1.63 o                         
   4   1  11          1.16          1.82         0.88 o                         
  -4   2  11         22.68         17.93         1.12 o                         
  -3   2  11          8.66          8.81         1.40 o                         
  -2   2  11          1.79          0.76         1.77 o                         
  -1   2  11         37.76         39.63         2.52 o                         
   0   2  11         32.35         30.00         1.95 o                         
   1   2  11          0.02          0.78         1.50 o                         
   2   2  11          9.95          5.78         1.49 o                         
   3   2  11         56.43         51.48         2.11 o                         
   4   2  11         15.25         13.38         1.20 o                         
  -4   3  11          5.13          4.72         0.86 o                         
  -3   3  11        324.28        333.99         4.22 o                         
  -2   3  11        355.97        357.37         8.89 o                         
  -1   3  11        498.79        522.35         8.40 o                         
   0   3  11        113.69        121.93         3.80 o                         
   1   3  11        471.71        452.49         5.84 o                         
   2   3  11         43.82         32.32         1.91 o                         
   3   3  11         24.52         28.53         1.84 o                         
   4   3  11          1.73          3.07         0.98 o                         
  -4   4  11        184.30        180.06         2.26 o                         
  -3   4  11          8.12          7.39         1.31 o                         
  -2   4  11         46.05         45.35         3.10 o                         
  -1   4  11         53.79         52.21         2.51 o                         
   0   4  11          6.22          7.73         1.68 o                         
   1   4  11        130.62        137.49         3.64 o                         
   2   4  11        177.97        187.91         3.75 o                         
   3   4  11          1.38          2.08         1.20 o                         
   4   4  11        100.56        105.34         2.33 o                         
  -4   5  11        313.06        325.22         3.85 o                         
  -3   5  11        285.14        291.99         5.42 o                         
  -2   5  11        242.27        229.77         5.34 o                         
  -1   5  11         21.89         20.64         2.16 o                         
   0   5  11        348.75        343.36         5.52 o                         
   1   5  11        527.59        514.06         7.09 o                         
   2   5  11          0.32          2.68         1.51 o                         
   3   5  11         25.68         20.89         1.49 o                         
   4   5  11         30.79         28.58         1.56 o                         
  -4   6  11         80.21         83.63         2.02 o                         
  -3   6  11         35.43         34.26         2.39 o                         
  -2   6  11         98.36         99.63         3.76 o                         
  -1   6  11          1.98          1.87         1.60 o                         
   0   6  11        239.63        234.93         4.64 o                         
   1   6  11         26.17         22.66         2.04 o                         
   2   6  11         24.42         20.74         1.74 o                         
   3   6  11         69.70         85.62         2.37 o                         
   4   6  11          5.94          7.49         1.10 o                         
  -4   7  11          0.21          1.11         0.93 o                         
  -3   7  11        123.04        119.82         3.36 o                         
  -2   7  11         13.18         14.38         2.12 o                         
  -1   7  11        480.03        487.16         6.65 o                         
   0   7  11        107.25        103.17         3.54 o                         
   1   7  11         90.08         85.00         2.94 o                         
   2   7  11         71.16         69.23         2.40 o                         
   3   7  11        289.55        290.96         3.96 o                         
   4   7  11          7.91          5.98         0.86 o                         
  -4   8  11         96.89        105.67         2.33 o                         
  -3   8  11          8.36          9.58         1.74 o                         
  -2   8  11         14.59         18.30         2.20 o                         
  -1   8  11          4.35          7.33         1.78 o                         
   0   8  11        118.87        124.99         3.77 o                         
   1   8  11         86.35         89.73         2.86 o                         
   2   8  11         50.85         53.28         2.56 o                         
   3   8  11          4.47          6.83         1.25 o                         
   4   8  11         11.60         10.32         1.28 o                         
  -4   9  11          0.04          1.96         0.86 o                         
  -3   9  11         23.58         30.16         2.11 o                         
  -2   9  11        118.17        129.25         3.96 o                         
  -1   9  11        453.40        453.07         7.30 o                         
   0   9  11        122.21        118.44         3.64 o                         
   1   9  11        157.10        152.61         3.49 o                         
   2   9  11        286.21        258.82         4.73 o                         
   3   9  11        145.91        139.32         3.06 o                         
   4   9  11         24.01         20.58         1.71 o                         
  -4  10  11         77.48         84.85         1.83 o                         
  -3  10  11         51.66         56.89         2.50 o                         
  -2  10  11         57.29         57.81         2.96 o                         
  -1  10  11          0.05         -0.48         1.48 o                         
   0  10  11         14.42         18.00         2.31 o                         
   1  10  11          6.11          7.26         1.48 o                         
   2  10  11          0.31          4.60         1.53 o                         
   3  10  11         26.22         26.73         1.74 o                         
   4  10  11         29.16         30.27         2.16 o                         
  -4  11  11          0.00          0.18         1.16 o                         
  -3  11  11          7.15          5.05         1.16 o                         
  -2  11  11          4.24          5.44         1.69 o                         
  -1  11  11        142.39        140.73         3.54 o                         
   0  11  11        613.64        612.40         8.23 o                         
   1  11  11        541.62        522.66         6.76 o                         
   2  11  11        276.04        273.65         4.26 o                         
   3  11  11          5.38          2.26         1.19 o                         
   4  11  11         29.45         17.58         2.49 o                         
  -4  12  11          0.65          2.06         1.03 o                         
  -3  12  11         22.64         25.39         1.50 o                         
  -2  12  11        113.59        119.02         2.98 o                         
  -1  12  11         25.13         23.17         1.76 o                         
   0  12  11         32.76         39.76         2.66 o                         
   1  12  11        126.56        130.97         3.84 o                         
   2  12  11          4.71          3.01         1.44 o                         
   3  12  11         59.64         62.74         2.51 o                         
  -3  13  11          1.02         -1.15         1.15 o                         
  -2  13  11        138.69        145.88         3.16 o                         
  -1  13  11         49.99         47.81         2.01 o                         
   0  13  11        349.79        352.61         5.56 o                         
   1  13  11         89.69         83.61         2.89 o                         
   2  13  11         12.45         13.43         1.43 o                         
   3  13  11         56.08         53.86         2.35 o                         
  -3  14  11         21.64         23.57         1.22 o                         
  -2  14  11          1.12         -0.37         0.96 o                         
  -1  14  11          0.00          1.45         1.33 o                         
   0  14  11         14.00         11.09         1.54 o                         
   1  14  11         33.74         34.37         2.17 o                         
   2  14  11         44.52         45.51         1.97 o                         
   3  14  11          0.03          0.79         1.06 o                         
  -3  15  11         65.59         62.26         1.37 o                         
  -2  15  11         13.43         14.22         1.71 o                         
  -1  15  11        106.94        119.41         2.94 o                         
   0  15  11          0.93          1.87         1.32 o                         
   1  15  11         60.14         66.38         2.60 o                         
   2  15  11         10.28         10.35         1.21 o                         
   3  15  11          0.06          2.01         1.83 o                         
  -3  16  11         36.53         40.50         1.50 o                         
  -2  16  11        139.83        141.42         2.41 o                         
  -1  16  11          7.74          7.97         1.28 o                         
   0  16  11          1.05         -0.19         1.32 o                         
   1  16  11         40.64         41.22         2.08 o                         
   2  16  11          0.54         -0.01         0.83 o                         
  -2  17  11          6.08          6.74         1.49 o                         
  -1  17  11         11.88         18.83         1.42 o                         
   0  17  11          4.31          3.29         1.26 o                         
   1  17  11          5.29          2.74         1.05 o                         
   2  17  11         24.10         26.62         1.64 o                         
  -2  18  11          6.95          8.32         2.18 o                         
  -1  18  11          6.13          8.32         1.45 o                         
   0  18  11         80.01         79.51         2.58 o                         
   1  18  11          8.19          8.50         1.38 o                         
   2  18  11         46.25         44.60         3.34 o                         
  -2  19  11          0.28         -0.23         1.89 o                         
  -1  19  11         33.41         38.75         3.41 o                         
   0  19  11          1.85          2.06         1.80 o                         
   1  19  11          0.52          1.75         1.14 o                         
  -1  20  11          5.36          5.55         1.10 o                         
   0  20  11        175.10        175.58         4.77 o                         
   1  20  11        155.49        151.06         5.59 o                         
  -4   0  12        270.74        295.12         3.98 o                         
  -3   0  12         16.89         13.33         1.49 o                         
  -2   0  12        760.28        773.93        21.79 o                         
  -1   0  12         67.49         57.48         3.86 o                         
   0   0  12         87.09         66.88         4.24 o                         
   1   0  12        334.69        335.05        10.64 o                         
   2   0  12         14.05         13.90         1.83 o                         
   3   0  12        174.42        191.60         4.23 o                         
   4   0  12         34.00         31.05         1.96 o                         
  -4   1  12         56.24         57.88         1.39 o                         
  -3   1  12        260.03        261.51         3.13 o                         
  -2   1  12          7.42         10.53         1.86 o                         
  -1   1  12         23.44         21.08         2.26 o                         
   0   1  12        147.24        145.09         3.76 o                         
   1   1  12         41.70         33.76         2.25 o                         
   2   1  12          0.13          0.13         0.80 o                         
   3   1  12         68.96         72.33         1.96 o                         
   4   1  12        270.75        300.22         3.42 o                         
  -4   2  12         14.31         16.38         1.32 o                         
  -3   2  12         18.61         19.45         1.31 o                         
  -2   2  12        180.78        183.50         4.34 o                         
  -1   2  12          0.34          1.64         1.93 o                         
   0   2  12         84.04         86.89         3.01 o                         
   1   2  12         74.23         60.64         3.10 o                         
   2   2  12         15.25         15.99         1.21 o                         
   3   2  12          0.43          0.75         0.89 o                         
   4   2  12          2.20          4.47         0.94 o                         
  -4   3  12          8.40          5.41         1.03 o                         
  -3   3  12         81.85         84.02         2.29 o                         
  -2   3  12          7.84         10.84         1.44 o                         
  -1   3  12        192.42        187.01         4.56 o                         
   0   3  12         98.27         89.74         3.16 o                         
   1   3  12          6.66          6.14         1.57 o                         
   2   3  12         63.22         69.81         2.09 o                         
   3   3  12          2.14          1.99         0.81 o                         
   4   3  12         15.86         18.53         1.18 o                         
  -4   4  12          0.01         -0.12         0.99 o                         
  -3   4  12        141.38        149.40         3.98 o                         
  -2   4  12        203.61        196.18         4.51 o                         
  -1   4  12          6.85          8.03         1.64 o                         
   0   4  12         96.84         85.50         3.05 o                         
   1   4  12          0.04         -0.86         1.31 o                         
   2   4  12          4.38          4.04         1.70 o                         
   3   4  12          1.51          5.65         0.86 o                         
   4   4  12          8.61          3.45         0.82 o                         
  -4   5  12         10.99         11.11         1.19 o                         
  -3   5  12         52.05         52.32         2.27 o                         
  -2   5  12         96.27         84.48         3.11 o                         
  -1   5  12        117.69        105.92         3.37 o                         
   0   5  12        148.93        147.09         3.88 o                         
   1   5  12         19.62         15.26         1.75 o                         
   2   5  12         13.20         15.88         1.61 o                         
   3   5  12        148.71        150.00         2.79 o                         
   4   5  12          0.07          1.81         1.82 o                         
  -4   6  12         23.69         20.64         1.36 o                         
  -3   6  12         14.34         14.98         1.63 o                         
  -2   6  12        177.98        183.32         3.91 o                         
  -1   6  12         83.84         70.50         2.76 o                         
   0   6  12         82.03         77.56         2.91 o                         
   1   6  12        143.39        133.24         3.26 o                         
   2   6  12        111.73        117.50         3.18 o                         
   3   6  12         34.02         35.65         1.75 o                         
  -4   7  12         61.09         58.72         1.58 o                         
  -3   7  12          0.00          0.70         1.42 o                         
  -2   7  12        174.22        174.95         3.82 o                         
  -1   7  12          1.68         -0.11         1.61 o                         
   0   7  12        274.07        301.21         5.17 o                         
   1   7  12         10.29         11.46         1.68 o                         
   2   7  12         32.58         30.76         2.08 o                         
   3   7  12         49.71         51.63         1.81 o                         
  -3   8  12          4.58          3.81         1.47 o                         
  -2   8  12          8.66         12.44         1.48 o                         
  -1   8  12         45.13         51.06         2.44 o                         
   0   8  12         15.79         16.45         1.68 o                         
   1   8  12        147.85        150.29         4.04 o                         
   2   8  12         36.94         40.83         2.02 o                         
   3   8  12         60.79         49.79         1.69 o                         
  -3   9  12        207.73        207.98         3.07 o                         
  -2   9  12         22.91         25.41         1.61 o                         
  -1   9  12         12.23         16.08         1.59 o                         
   0   9  12         21.89         12.78         1.93 o                         
   1   9  12        165.04        157.06         4.03 o                         
   2   9  12          4.80          4.46         1.28 o                         
   3   9  12         27.77         27.08         1.78 o                         
  -3  10  12         24.39         23.45         1.17 o                         
  -2  10  12         95.57        106.80         2.65 o                         
  -1  10  12          1.03          0.50         1.24 o                         
   0  10  12        182.61        168.14         4.15 o                         
   1  10  12         20.33         28.04         1.90 o                         
   2  10  12         15.51         11.93         1.71 o                         
   3  10  12          6.41          8.04         1.12 o                         
  -3  11  12         13.44         17.35         1.00 o                         
  -2  11  12          7.48          6.21         1.19 o                         
  -1  11  12        125.33        120.95         3.15 o                         
   0  11  12         14.13         12.92         1.60 o                         
   1  11  12          0.07          2.29         1.17 o                         
   2  11  12          0.50          0.48         1.40 o                         
   3  11  12         28.29         28.17         1.99 o                         
  -3  12  12          6.85          8.22         0.90 o                         
  -2  12  12         40.35         36.65         1.55 o                         
  -1  12  12          2.79          0.89         1.33 o                         
   0  12  12         31.99         27.76         1.86 o                         
   1  12  12          0.82          0.60         0.91 o                         
   2  12  12          0.08          1.74         1.35 o                         
   3  12  12          7.12          4.71         1.20 o                         
  -3  13  12        199.23        205.54         3.97 o                         
  -2  13  12          0.13          1.12         0.97 o                         
  -1  13  12         65.42         71.54         3.23 o                         
   0  13  12         99.03         98.24         2.74 o                         
   1  13  12        266.59        281.43         4.08 o                         
   2  13  12          1.26          2.40         1.16 o                         
  -2  14  12          0.35          0.76         0.82 o                         
  -1  14  12          8.89          8.97         1.31 o                         
   0  14  12          7.45          9.60         1.25 o                         
   1  14  12         10.48          8.33         1.28 o                         
   2  14  12         73.54         73.40         2.79 o                         
  -2  15  12          0.44          2.12         0.95 o                         
  -1  15  12          0.68          0.51         1.07 o                         
   0  15  12          0.63         -0.06         1.00 o                         
   1  15  12         10.36         11.61         1.25 o                         
   2  15  12          0.37         -1.35         1.35 o                         
  -2  16  12         13.95         19.54         1.84 o                         
  -1  16  12          2.38          1.21         1.27 o                         
   0  16  12         75.07         75.35         2.73 o                         
   1  16  12         11.21         14.48         1.29 o                         
  -1  17  12          5.00          3.34         1.15 o                         
   0  17  12          0.39          5.40         1.79 o                         
   1  17  12        104.81        104.70         3.72 o                         
   0  18  12        209.37        208.61         4.79 o                         
  -3   1  13          0.12          0.69         0.89 o                         
  -2   1  13          6.51          5.49         1.19 o                         
  -1   1  13          4.06          5.95         1.76 o                         
   0   1  13          0.73          1.61         1.27 o                         
   1   1  13          0.18         -0.50         1.57 o                         
   2   1  13          6.49         10.34         1.44 o                         
   3   1  13          0.14          1.50         1.10 o                         
  -3   2  13         13.27         12.46         1.02 o                         
  -2   2  13         26.18         25.73         1.72 o                         
  -1   2  13         29.75         28.09         2.91 o                         
   0   2  13         50.64         49.09         2.38 o                         
   1   2  13         14.34         12.81         1.88 o                         
   2   2  13         21.13         18.03         1.78 o                         
   3   2  13          4.31          3.04         1.02 o                         
  -3   3  13          2.64          1.57         0.95 o                         
  -2   3  13         54.52         55.35         2.56 o                         
  -1   3  13          2.74          0.34         1.52 o                         
   0   3  13          6.26          8.42         1.35 o                         
   1   3  13          2.37          0.26         2.25 o                         
   2   3  13         34.33         36.71         1.83 o                         
   3   3  13         51.62         44.76         2.19 o                         
  -3   4  13         45.97         46.53         1.33 o                         
  -2   4  13          0.19          0.65         1.58 o                         
  -1   4  13          0.43          0.27         1.25 o                         
   0   4  13         35.75         42.25         2.24 o                         
   1   4  13         15.38          7.62         1.67 o                         
   2   4  13          1.26          2.38         1.01 o                         
   3   4  13          8.09          5.25         1.46 o                         
  -3   5  13          7.77          8.90         0.88 o                         
  -2   5  13         11.45          8.82         1.68 o                         
  -1   5  13          1.46          2.45         1.40 o                         
   0   5  13         39.54         33.29         2.27 o                         
   1   5  13          1.02          1.57         1.24 o                         
   2   5  13          0.32         -0.98         1.22 o                         
   3   5  13         17.24         15.81         1.89 o                         
  -3   6  13          0.02          1.01         0.71 o                         
  -2   6  13         25.94         28.01         1.82 o                         
  -1   6  13          0.28          0.35         1.22 o                         
   0   6  13         12.29         17.72         1.81 o                         
   1   6  13          0.36         -0.03         1.28 o                         
   2   6  13          0.06          0.84         1.22 o                         
   3   6  13        101.15        117.64         3.93 o                         
  -3   7  13        119.06        126.36         1.94 o                         
  -2   7  13          3.15          0.82         0.98 o                         
  -1   7  13         24.11         24.60         1.84 o                         
   0   7  13        222.41        227.74         4.67 o                         
   1   7  13          0.53          1.88         1.23 o                         
   2   7  13          4.16          6.49         1.33 o                         
   3   7  13          1.34          2.30         1.37 o                         
  -3   8  13         95.76         99.37         1.76 o                         
  -2   8  13         17.33         18.33         1.37 o                         
  -1   8  13         34.56         34.68         1.96 o                         
   0   8  13          0.08          1.74         1.68 o                         
   1   8  13         63.38         63.16         2.36 o                         
   2   8  13          7.15          4.42         1.41 o                         
  -3   9  13         61.59         64.97         1.98 o                         
  -2   9  13          9.17         12.85         1.22 o                         
  -1   9  13         78.79         69.18         2.18 o                         
   0   9  13         21.70         14.04         1.51 o                         
   1   9  13        142.77        151.05         3.28 o                         
   2   9  13         20.05         16.55         1.35 o                         
  -2  10  13         26.84         24.54         1.43 o                         
  -1  10  13          0.08          2.43         1.10 o                         
   0  10  13        257.48        255.64         4.13 o                         
   1  10  13          1.10          1.06         0.90 o                         
   2  10  13         17.67         17.46         1.40 o                         
  -2  11  13          0.02          0.44         0.98 o                         
  -1  11  13        350.15        364.41         4.58 o                         
   0  11  13          0.00          3.10         1.18 o                         
   1  11  13         11.70         10.17         1.15 o                         
   2  11  13          0.79         -0.04         1.18 o                         
  -2  12  13         13.42          9.61         1.04 o                         
  -1  12  13          0.05          2.75         0.90 o                         
   0  12  13        394.90        406.36         5.19 o                         
   1  12  13         66.33         61.66         2.18 o                         
   2  12  13          2.43          1.45         1.87 o                         
  -1  13  13        113.76        112.44         2.34 o                         
   0  13  13          4.28          4.54         1.17 o                         
   1  13  13          6.49          7.95         1.24 o                         
  -1  14  13         39.66         39.32         2.03 o                         
   0  14  13          3.31          2.79         2.15 o                         
   1  14  13          0.44          4.34         1.67 o                         
   0  15  13          3.86          5.94         2.06 o                         
  -2   0  14         61.03         69.22         5.19 o                         
  -1   0  14         39.76         29.40         2.89 o                         
   0   0  14         87.20         77.58         4.92 o                         
   1   0  14         38.08         36.44         2.75 o                         
   2   0  14          0.09         -0.99         2.25 o                         
  -2   1  14          2.66          4.74         1.36 o                         
  -1   1  14          0.19          1.52         1.08 o                         
   0   1  14          4.45          4.25         0.88 o                         
   1   1  14        103.30        120.04         3.81 o                         
   2   1  14          4.11          4.82         1.97 o                         
  -2   2  14         58.19         57.31         2.47 o                         
  -1   2  14         44.49         40.47         1.80 o                         
   0   2  14         24.25         22.52         1.54 o                         
   1   2  14          4.51          2.70         2.77 o                         
   2   2  14          7.82          7.21         1.72 o                         
  -2   3  14         22.41         22.26         1.14 o                         
  -1   3  14         19.00         21.16         1.49 o                         
   0   3  14         58.36         68.64         2.51 o                         
   1   3  14         20.88         15.01         1.89 o                         
   2   3  14         84.16         92.70         3.66 o                         
  -2   4  14        111.24        111.27         2.46 o                         
  -1   4  14          3.98          6.30         1.48 o                         
   0   4  14          4.26          4.41         1.32 o                         
   1   4  14         21.00         26.51         2.02 o                         
   2   4  14         13.90         15.89         2.34 o                         
  -2   5  14        178.38        179.10         2.49 o                         
  -1   5  14          1.10          1.13         1.18 o                         
   0   5  14         25.69         29.80         2.37 o                         
   1   5  14          4.52          5.18         1.36 o                         
   2   5  14         52.20         53.43         4.32 o                         
  -2   6  14          2.72          6.34         1.31 o                         
  -1   6  14        102.27        104.63         3.50 o                         
   0   6  14         26.13         31.01         2.21 o                         
   1   6  14          2.98          1.00         0.74 o                         
  -2   7  14         75.71         78.30         2.89 o                         
  -1   7  14         26.65         26.96         1.69 o                         
   0   7  14          5.71          6.25         1.28 o                         
   1   7  14         19.72         17.01         1.66 o                         
  -1   8  14         99.19         97.01         3.20 o                         
   0   8  14          0.45          3.30         1.28 o                         
   1   8  14          2.83          2.12         3.00 o                         
  -1   9  14          2.74          3.21         1.10 o                         
   0   9  14          1.97          0.74         1.42 o                         
   1   9  14         62.35         57.14         2.87 o                         
  -1  10  14         20.39         23.47         1.60 o                         
   0  10  14        147.39        163.74         3.66 o                         
                                                                                
